# Supplementary material for: Crystal structures of 2,3,8,9,14,15-hexa­methyl-5,6,11,12,17,18-hexa­aza­tri­naphthyl­ene and 2,3,8,9,14,15-hexa­phenyl-5,6,11,12,17,18-hexa­za­tri­naphthyl­ene di­chloro­methane disolvate
Source: Acta Crystallogr E Crystallogr Commun. 2018 Jan 16;74(Pt 2):167–71. doi: 10.1107/S2056989018000725 (PMC5956329; doi:10.1107/S2056989018000725)
Supplement: Supplementary file 1 [file e-74-00167-sup1.cif]

##############################################################################
#                                                                            #
# This CIF contains the data in a paper accepted for publication in          #
# Acta Crystallographica Section E. It conforms to the requirements of       #
# Notes for Authors for Acta Crystallographica Section E, and has been       #
# peer reviewed under the auspices of the IUCr Commission on Journals.       #
#                                                                            #
# Full details of the Crystallographic Information File format               #
# are given in the paper "The Crystallographic Information File (CIF):       #
# a New Standard Archive File for Crystallography" by S. R. Hall, F. H.      #
# Allen and I. D. Brown [Acta Cryst. (1991), A47, 655-685].                  #
#                                                                            #
# The current version of the core CIF dictionary is obtainable from          #
# ftp://ftp.iucr.org/pub/cif_core.dic.                                       #
#                                                                            #
# Software is freely available for graphical display of the structure(s)     #
# in this CIF. For information consult the CIF software page                 #
# http://www.iucr.org/resources/cif/software.                                #
#                                                                            #
# This file may be used for bona fide research purposes within the           #
# scientific community so long as proper attribution is given to the journal # 
# article from which it was obtained.                                        #
#                                                                            #
##############################################################################
data_1
_database_code_depnum_ccdc_archive 'CCDC 1816407'
_audit_creation_method     'SHELXL-2017/1'
_journal_date_recd_electronic     2017-12-15
_journal_date_accepted     2018-01-11
_journal_name_full     'Acta Crystallographica, Section E'
_journal_year     2018
_journal_volume     74
_journal_issue      2
_journal_page_first     167
_journal_page_last     171
_journal_paper_category     GO
_journal_paper_doi     10.1107/S2056989018000725
_journal_coeditor_code     WM5431
_publ_contact_author_name     'Ruediger Beckhaus'
_publ_contact_author_address
;
Institut fuer Chemie, Fakultaet fuer Mathematik und Naturwissenschaften,
Carl von Ossietzky Universitaet Oldenburg, 26129 Oldenburg,
Germany
;
_publ_contact_author_email     'ruediger.beckhaus@uni-oldenburg.de'
_publ_contact_author_fax     ?
_publ_contact_author_phone     ?
_publ_section_title
;
Crystal structures of
2,3,8,9,14,15-hexamethyl-5,6,11,12,17,18-hexaazatrinaphthylene and
2,3,8,9,14,15-hexaphenyl-5,6,11,12,17,18-hexazatrinaphthylene dichloromethane
disolvate
;
_publ_section_title_footnote     .
loop_
    _publ_author_name
    _publ_author_footnote
    _publ_author_address
    'Fangmann, Pia' .
;
Institut f\"ur Chemie
Fakult\"at f\"ur Mathematik und Naturwissenschaften
Carl von Ossietzky Universit t Oldenburg
26129 Oldenburg
Germany
;
    'Schmidtmann, Marc' .
;
Institut f\"ur Chemie
Fakult\"at f\"ur Mathematik und Naturwissenschaften
Carl von Ossietzky Universit t Oldenburg
26129 Oldenburg
Germany
;
    'Beckhaus, R\"udiger' .
;
Institut f\"ur Chemie
Fakult\"at f\"ur Mathematik und Naturwissenschaften
Carl von Ossietzky Universit t Oldenburg
26129 Oldenburg
Germany
;
_publ_section_synopsis
;
2,3,8,9,14,15-Hexamethyl- and
2,3,8,9,14,15-hexaphenyl-5,6,11,12,17,18-hexazatrinaphthylene (HATNMe~6~ and
HATNPh~6~) are derivatives of hexaazatrinaphthylene (HATN). In the crystal
structures of the two compounds, pronounced \p--\p stacking dominates the
packing.
;
_chemical_name_systematic
;
2,3,8,9,14,15-Hexamethyl-5,6,11,12,17,18-hexaazatrinaphthylene
;
_chemical_name_common     ?
_chemical_formula_moiety     'C30 H24 N6'
_chemical_formula_sum     'C30 H24 N6'
_chemical_formula_iupac     'C30 H24 N6'
_chemical_formula_weight     468.55
_chemical_melting_point     ?
_shelx_space_group_comment
;
The symmetry employed for this shelxl refinement is uniquely defined
by the following loop, which should always be used as a source of
symmetry information in preference to the above space-group names.
They are only intended as comments.
;
_space_group_crystal_system     orthorhombic
_space_group_name_H-M_alt     'P b c n'
_space_group_name_Hall     '-P 2n 2ab'
loop_
    _space_group_symop_operation_xyz
    'x, y, z'
    '-x+1/2, -y+1/2, z+1/2'
    'x+1/2, -y+1/2, -z'
    '-x, y, -z+1/2'
    '-x, -y, -z'
    'x-1/2, y-1/2, -z-1/2'
    '-x-1/2, y-1/2, z'
    'x, -y, z-1/2'
_cell_length_a     11.6178(8)
_cell_length_b     15.7762(8)
_cell_length_c     12.8621(7)
_cell_angle_alpha     90
_cell_angle_beta     90
_cell_angle_gamma     90
_cell_volume     2357.4(2)
_cell_formula_units_Z     4
_cell_measurement_reflns_used     5493
_cell_measurement_theta_min     2.25
_cell_measurement_theta_max     26.15
_cell_measurement_temperature     153(2)
_exptl_crystal_description     prism
_exptl_crystal_colour     yellow
_exptl_crystal_size_max     0.500
_exptl_crystal_size_mid     0.380
_exptl_crystal_size_min     0.250
_exptl_crystal_density_diffrn     1.320
_exptl_crystal_density_meas     ?
_exptl_crystal_density_method     'not measured'
_exptl_crystal_F_000     984
_exptl_absorpt_coefficient_mu     0.081
_exptl_absorpt_correction_type     none
_exptl_absorpt_process_details     ?
_shelx_estimated_absorpt_T_min     0.961
_shelx_estimated_absorpt_T_max     0.980
_exptl_absorpt_correction_T_min     ?
_exptl_absorpt_correction_T_max     ?
_diffrn_ambient_temperature     153(2)
_diffrn_radiation_type     MoK\a
_diffrn_radiation_wavelength     0.71073
_diffrn_measurement_device_type     'Stoe IPDS'
_diffrn_measurement_method     '\f scans'
_diffrn_detector_area_resol_mean     ?
_diffrn_reflns_number     23121
_diffrn_reflns_av_R_equivalents     0.0573
_diffrn_reflns_theta_min     2.582
_diffrn_reflns_theta_max     26.194
_diffrn_reflns_theta_full     25.242
_diffrn_measured_fraction_theta_max     0.994
_diffrn_measured_fraction_theta_full     0.999
_diffrn_reflns_limit_h_min     -14
_diffrn_reflns_limit_h_max     14
_diffrn_reflns_limit_k_min     -19
_diffrn_reflns_limit_k_max     19
_diffrn_reflns_limit_l_min     -15
_diffrn_reflns_limit_l_max     16
_refine_special_details     ?
_reflns_number_total     2361
_reflns_number_gt     1286
_reflns_threshold_expression     'I > 2\s(I)'
_refine_ls_structure_factor_coef     Fsqd
_refine_ls_matrix_type     full
_refine_ls_R_factor_all     0.0670
_refine_ls_R_factor_gt     0.0315
_refine_ls_wR_factor_gt     0.0739
_refine_ls_wR_factor_ref     0.0801
_refine_ls_goodness_of_fit_ref     0.746
_refine_ls_restrained_S_all     0.746
_refine_ls_number_reflns     2361
_refine_ls_number_parameters     166
_refine_ls_number_restraints     0
_refine_ls_hydrogen_treatment     constr
_refine_ls_weighting_scheme     calc
_refine_ls_weighting_details
                      'w=1/[\s^2^(Fo^2^)+(0.0500P)^2^] where P=(Fo^2^+2Fc^2^)/3'
_atom_sites_solution_hydrogens     geom
_atom_sites_solution_primary     ?
_atom_sites_solution_secondary     ?
_refine_ls_shift/su_max     0.000
_refine_ls_shift/su_mean     0.000
_refine_diff_density_max     0.157
_refine_diff_density_min     -0.145
_refine_ls_extinction_method     none
_refine_ls_extinction_coef     .
loop_
    _atom_type_symbol
    _atom_type_description
    _atom_type_scat_dispersion_real
    _atom_type_scat_dispersion_imag
    _atom_type_scat_source
    'C' 'C' 0.0033 0.0016
                         'International Tables Vol C Tables 4.2.6.8 and 6.1.1.4'
    'H' 'H' 0.0000 0.0000
                         'International Tables Vol C Tables 4.2.6.8 and 6.1.1.4'
    'N' 'N' 0.0061 0.0033
                         'International Tables Vol C Tables 4.2.6.8 and 6.1.1.4'
_computing_data_collection
;
IPDS (Stoe, 1999)
;
_computing_cell_refinement
;
IPDS (Stoe, 1999)
;
_computing_data_reduction
;
X-RED (Stoe, 2002)
;
_computing_structure_solution
;
SHELXS97 (Sheldrick, 2008)
;
_computing_structure_refinement
;
<i>SHELXL2017/1</i> (Sheldrick, 2015b)
;
_computing_molecular_graphics
;
DIAMOND (Brandenburg & Putz, 2006)
;
_computing_publication_material
;
publCIF (Westrip, 2010)
;
loop_
    _atom_site_type_symbol
    _atom_site_label
    _atom_site_fract_x
    _atom_site_fract_y
    _atom_site_fract_z
    _atom_site_U_iso_or_equiv
    _atom_site_adp_type
    _atom_site_calc_flag
    _atom_site_occupancy
    _atom_site_disorder_assembly
    _atom_site_disorder_group
    N N1 0.56074(10) 0.64519(8) 0.34566(8) 0.0255(3) Uani d 1 . .
    N N2 0.62730(10) 0.49478(7) 0.43437(8) 0.0265(3) Uani d 1 . .
    N N3 0.56076(10) 0.34059(8) 0.33894(7) 0.0252(3) Uani d 1 . .
    C C1 0.53175(13) 0.57382(8) 0.29813(10) 0.0226(3) Uani d 1 . .
    C C2 0.56581(11) 0.49314(9) 0.34649(9) 0.0225(3) Uani d 1 . .
    C C3 0.53343(12) 0.41546(9) 0.29893(9) 0.0225(3) Uani d 1 . .
    C C4 0.52959(12) 0.71863(9) 0.29846(10) 0.0247(3) Uani d 1 . .
    C C5 0.55513(12) 0.79701(10) 0.34611(10) 0.0283(3) Uani d 1 . .
    H H5 0.592691 0.797343 0.411715 0.034 Uiso calc 1 . .
    C C6 0.52734(13) 0.87212(9) 0.30047(11) 0.0314(4) Uani d 1 . .
    C C7 0.55470(17) 0.95456(11) 0.35433(13) 0.0502(5) Uani d 1 . .
    H H7A 0.579276 0.943076 0.425845 0.075 Uiso calc 1 . .
    H H7B 0.485952 0.990540 0.355234 0.075 Uiso calc 1 . .
    H H7C 0.616673 0.983645 0.316924 0.075 Uiso calc 1 . .
    C C8 0.65625(12) 0.41882(9) 0.47584(10) 0.0246(3) Uani d 1 . .
    C C9 0.72310(13) 0.41486(9) 0.56818(10) 0.0288(4) Uani d 1 . .
    H H9 0.745094 0.466061 0.601600 0.035 Uiso calc 1 . .
    C C10 0.75658(12) 0.33909(9) 0.61015(10) 0.0281(3) Uani d 1 . .
    C C11 0.72339(12) 0.26111(9) 0.56134(10) 0.0266(3) Uani d 1 . .
    C C12 0.65713(13) 0.26394(9) 0.47327(10) 0.0269(3) Uani d 1 . .
    H H12 0.633497 0.212331 0.441761 0.032 Uiso calc 1 . .
    C C13 0.62308(11) 0.34154(9) 0.42814(9) 0.0238(3) Uani d 1 . .
    C C14 0.82859(14) 0.33631(11) 0.70797(11) 0.0398(4) Uani d 1 . .
    H H14A 0.846997 0.394234 0.729895 0.060 Uiso calc 1 . .
    H H14B 0.900037 0.305244 0.694236 0.060 Uiso calc 1 . .
    H H14C 0.785419 0.307648 0.763184 0.060 Uiso calc 1 . .
    C C15 0.76172(14) 0.17752(9) 0.60460(11) 0.0367(4) Uani d 1 . .
    H H15A 0.729041 0.131482 0.562831 0.055 Uiso calc 1 . .
    H H15B 0.735262 0.172194 0.676654 0.055 Uiso calc 1 . .
    H H15C 0.845931 0.174242 0.602613 0.055 Uiso calc 1 . .
loop_
    _atom_site_aniso_label
    _atom_site_aniso_U_11
    _atom_site_aniso_U_22
    _atom_site_aniso_U_33
    _atom_site_aniso_U_12
    _atom_site_aniso_U_13
    _atom_site_aniso_U_23
    N1 0.0268(6) 0.0259(7) 0.0237(5) -0.0006(6) -0.0010(5) 0.0007(5)
    N2 0.0279(6) 0.0280(7) 0.0235(6) -0.0014(6) -0.0026(5) 0.0015(5)
    N3 0.0279(6) 0.0277(7) 0.0201(5) 0.0003(6) -0.0001(5) 0.0010(5)
    C1 0.0211(7) 0.0255(9) 0.0213(6) -0.0007(6) 0.0018(6) -0.0005(5)
    C2 0.0209(7) 0.0265(8) 0.0201(6) 0.0010(7) 0.0028(6) 0.0001(6)
    C3 0.0224(7) 0.0259(8) 0.0191(6) 0.0008(6) 0.0034(6) 0.0006(5)
    C4 0.0225(7) 0.0271(9) 0.0244(7) -0.0003(7) 0.0010(6) 0.0011(6)
    C5 0.0274(8) 0.0313(9) 0.0262(7) -0.0004(7) -0.0058(6) -0.0017(6)
    C6 0.0311(8) 0.0272(9) 0.0360(8) -0.0017(7) -0.0061(6) -0.0015(6)
    C7 0.0685(13) 0.0294(10) 0.0526(9) 0.0004(9) -0.0288(9) -0.0037(8)
    C8 0.0236(8) 0.0277(9) 0.0225(7) 0.0009(6) 0.0014(6) 0.0025(6)
    C9 0.0311(9) 0.0301(9) 0.0254(7) -0.0031(7) -0.0033(6) -0.0006(6)
    C10 0.0267(8) 0.0323(9) 0.0253(6) -0.0006(7) -0.0011(6) 0.0061(6)
    C11 0.0261(8) 0.0287(9) 0.0252(7) 0.0031(6) 0.0044(6) 0.0049(6)
    C12 0.0306(8) 0.0257(8) 0.0246(7) 0.0003(6) 0.0025(6) -0.0011(5)
    C13 0.0238(7) 0.0277(8) 0.0198(6) 0.0012(7) 0.0027(5) 0.0010(6)
    C14 0.0426(9) 0.0399(10) 0.0370(8) -0.0030(8) -0.0141(7) 0.0061(7)
    C15 0.0385(10) 0.0365(10) 0.0350(8) 0.0033(8) -0.0042(7) 0.0063(6)
_geom_special_details
;
 All esds (except the esd in the dihedral angle between two l.s. planes)
 are estimated using the full covariance matrix.  The cell esds are taken
 into account individually in the estimation of esds in distances, angles
 and torsion angles; correlations between esds in cell parameters are only
 used when they are defined by crystal symmetry.  An approximate (isotropic)
 treatment of cell esds is used for estimating esds involving l.s. planes.
;
loop_
    _geom_bond_atom_site_label_1
    _geom_bond_atom_site_label_2
    _geom_bond_site_symmetry_2
    _geom_bond_distance
    _geom_bond_publ_flag
    N1 C1 . 1.3248(17) ?
    N1 C4 . 1.3571(18) ?
    N2 C2 . 1.3374(15) ?
    N2 C8 . 1.3541(18) ?
    N3 C3 . 1.3270(17) ?
    N3 C13 . 1.3568(16) ?
    C1 C1 4_655 1.441(3) ?
    C1 C2 . 1.4709(19) ?
    C2 C3 . 1.4203(19) ?
    C3 C3 4_655 1.479(3) ?
    C4 C5 . 1.412(2) ?
    C4 C4 4_655 1.424(3) ?
    C5 C6 . 1.361(2) ?
    C5 H5 . 0.9500 ?
    C6 C6 4_655 1.445(3) ?
    C6 C7 . 1.507(2) ?
    C7 H7A . 0.9800 ?
    C7 H7B . 0.9800 ?
    C7 H7C . 0.9800 ?
    C8 C13 . 1.4181(19) ?
    C8 C9 . 1.4205(19) ?
    C9 C10 . 1.368(2) ?
    C9 H9 . 0.9500 ?
    C10 C11 . 1.434(2) ?
    C10 C14 . 1.5115(19) ?
    C11 C12 . 1.3703(19) ?
    C11 C15 . 1.4990(19) ?
    C12 C13 . 1.4115(19) ?
    C12 H12 . 0.9500 ?
    C14 H14A . 0.9800 ?
    C14 H14B . 0.9800 ?
    C14 H14C . 0.9800 ?
    C15 H15A . 0.9800 ?
    C15 H15B . 0.9800 ?
    C15 H15C . 0.9800 ?
loop_
    _geom_angle_atom_site_label_1
    _geom_angle_atom_site_label_2
    _geom_angle_atom_site_label_3
    _geom_angle_site_symmetry_1
    _geom_angle_site_symmetry_3
    _geom_angle
    _geom_angle_publ_flag
    C1 N1 C4 . . 116.83(11) ?
    C2 N2 C8 . . 116.65(12) ?
    C3 N3 C13 . . 116.47(12) ?
    N1 C1 C1 . 4_655 121.77(8) ?
    N1 C1 C2 . . 118.16(12) ?
    C1 C1 C2 4_655 . 120.07(7) ?
    N2 C2 C3 . . 121.48(13) ?
    N2 C2 C1 . . 118.97(13) ?
    C3 C2 C1 . . 119.55(11) ?
    N3 C3 C2 . . 122.52(12) ?
    N3 C3 C3 . 4_655 117.11(7) ?
    C2 C3 C3 . 4_655 120.37(8) ?
    N1 C4 C5 . . 119.83(12) ?
    N1 C4 C4 . 4_655 121.37(7) ?
    C5 C4 C4 . 4_655 118.80(8) ?
    C6 C5 C4 . . 121.70(12) ?
    C6 C5 H5 . . 119.1 ?
    C4 C5 H5 . . 119.1 ?
    C5 C6 C6 . 4_655 119.44(8) ?
    C5 C6 C7 . . 120.19(13) ?
    C6 C6 C7 4_655 . 120.36(9) ?
    C6 C7 H7A . . 109.5 ?
    C6 C7 H7B . . 109.5 ?
    H7A C7 H7B . . 109.5 ?
    C6 C7 H7C . . 109.5 ?
    H7A C7 H7C . . 109.5 ?
    H7B C7 H7C . . 109.5 ?
    N2 C8 C13 . . 121.52(12) ?
    N2 C8 C9 . . 120.27(13) ?
    C13 C8 C9 . . 118.20(12) ?
    C10 C9 C8 . . 121.58(14) ?
    C10 C9 H9 . . 119.2 ?
    C8 C9 H9 . . 119.2 ?
    C9 C10 C11 . . 120.03(12) ?
    C9 C10 C14 . . 120.74(14) ?
    C11 C10 C14 . . 119.24(13) ?
    C12 C11 C10 . . 119.02(13) ?
    C12 C11 C15 . . 120.17(13) ?
    C10 C11 C15 . . 120.81(12) ?
    C11 C12 C13 . . 121.71(13) ?
    C11 C12 H12 . . 119.1 ?
    C13 C12 H12 . . 119.1 ?
    N3 C13 C12 . . 119.18(13) ?
    N3 C13 C8 . . 121.36(12) ?
    C12 C13 C8 . . 119.45(11) ?
    C10 C14 H14A . . 109.5 ?
    C10 C14 H14B . . 109.5 ?
    H14A C14 H14B . . 109.5 ?
    C10 C14 H14C . . 109.5 ?
    H14A C14 H14C . . 109.5 ?
    H14B C14 H14C . . 109.5 ?
    C11 C15 H15A . . 109.5 ?
    C11 C15 H15B . . 109.5 ?
    H15A C15 H15B . . 109.5 ?
    C11 C15 H15C . . 109.5 ?
    H15A C15 H15C . . 109.5 ?
    H15B C15 H15C . . 109.5 ?
loop_
    _geom_torsion_atom_site_label_1
    _geom_torsion_atom_site_label_2
    _geom_torsion_atom_site_label_3
    _geom_torsion_atom_site_label_4
    _geom_torsion_site_symmetry_1
    _geom_torsion_site_symmetry_2
    _geom_torsion_site_symmetry_3
    _geom_torsion_site_symmetry_4
    _geom_torsion
    _geom_torsion_publ_flag
    C4 N1 C1 C1 . . . 4_655 -1.1(2) ?
    C4 N1 C1 C2 . . . . 179.08(13) ?
    C8 N2 C2 C3 . . . . -0.44(17) ?
    C8 N2 C2 C1 . . . . 179.87(12) ?
    N1 C1 C2 N2 . . . . -1.96(18) ?
    C1 C1 C2 N2 4_655 . . . 178.26(15) ?
    N1 C1 C2 C3 . . . . 178.35(13) ?
    C1 C1 C2 C3 4_655 . . . -1.4(2) ?
    C13 N3 C3 C2 . . . . -0.70(18) ?
    C13 N3 C3 C3 . . . 4_655 179.36(15) ?
    N2 C2 C3 N3 . . . . 0.77(19) ?
    C1 C2 C3 N3 . . . . -179.54(13) ?
    N2 C2 C3 C3 . . . 4_655 -179.28(15) ?
    C1 C2 C3 C3 . . . 4_655 0.4(2) ?
    C1 N1 C4 C5 . . . . 178.39(14) ?
    C1 N1 C4 C4 . . . 4_655 -1.1(2) ?
    N1 C4 C5 C6 . . . . 178.74(15) ?
    C4 C4 C5 C6 4_655 . . . -1.7(2) ?
    C4 C5 C6 C6 . . . 4_655 -1.5(3) ?
    C4 C5 C6 C7 . . . . 179.25(15) ?
    C2 N2 C8 C13 . . . . 0.12(18) ?
    C2 N2 C8 C9 . . . . 178.97(12) ?
    N2 C8 C9 C10 . . . . -178.02(13) ?
    C13 C8 C9 C10 . . . . 0.9(2) ?
    C8 C9 C10 C11 . . . . -0.5(2) ?
    C8 C9 C10 C14 . . . . 179.46(14) ?
    C9 C10 C11 C12 . . . . -0.7(2) ?
    C14 C10 C11 C12 . . . . 179.35(13) ?
    C9 C10 C11 C15 . . . . 178.43(14) ?
    C14 C10 C11 C15 . . . . -1.56(19) ?
    C10 C11 C12 C13 . . . . 1.5(2) ?
    C15 C11 C12 C13 . . . . -177.59(13) ?
    C3 N3 C13 C12 . . . . -178.55(12) ?
    C3 N3 C13 C8 . . . . 0.36(17) ?
    C11 C12 C13 N3 . . . . 177.78(13) ?
    C11 C12 C13 C8 . . . . -1.2(2) ?
    N2 C8 C13 N3 . . . . -0.1(2) ?
    C9 C8 C13 N3 . . . . -178.96(13) ?
    N2 C8 C13 C12 . . . . 178.83(14) ?
    C9 C8 C13 C12 . . . . -0.04(18) ?
_shelx_hkl_file
;
  -2   0   0 1278.01   21.62   0
   2   0   0 1204.83   19.80   0
  -4   0   0  945.22   12.76   0
   4   0   0  859.51   12.27   0
  -6   0   0  293.13    7.73   0
   6   0   0  261.42    7.48   0
  -8   0   0   24.35    4.65   0
   8   0   0   18.17    4.62   0
 -10   0   0 1172.11   11.38   0
  10   0   0 1133.53   10.99   0
 -12   0   0   83.47    6.77   0
  12   0   0   81.54    6.58   0
  14   0   0    3.52    8.39   0
 -14   0   0    7.23    8.34   0
   0  -2   0  377.54   13.27   0
   0   2   0  349.24   11.46   0
   0  -2   0  335.43   11.37   0
   0   2   0  356.80   11.51   0
  -1   2   0    2.98    7.96   0
   1  -2   0    4.51   11.30   0
  -1  -2   0    5.62    7.77   0
   1   2   0    4.26    7.78   0
   1   2   0    3.22   11.13   0
  -1  -2   0    4.56    8.02   0
  -1   2   0    6.32    7.83   0
   4  -2   0 1407.07   14.22   0
  -4  -2   0 1509.00   15.15   0
   4   2   0 1383.98   14.44   0
  -4   2   0 1543.45   14.84   0
   5  -2   0  394.69    8.64   0
  -5  -2   0  441.79    9.17   0
   5   2   0  396.20    8.84   0
  -5   2   0  419.06   10.79   0
   6  -2   0    0.97    5.13   0
  -6  -2   0   -0.29    5.23   0
   6   2   0    5.63    5.08   0
  -6   2   0    1.54    5.25   0
   7  -2   0 1217.08   11.43   0
  -7  -2   0 1324.32   12.97   0
   7   2   0 1203.31   11.49   0
  -7   2   0 1270.81   11.51   0
   8  -2   0  549.99    8.70   0
  -8  -2   0  568.86   10.07   0
  -8   2   0  546.29    8.18   0
   8   2   0  540.40    8.68   0
   9  -2   0   19.52    7.59   0
  -9  -2   0   21.58    5.49   0
  -9   2   0   27.95    7.64   0
   9   2   0   20.38    7.70   0
  10  -2   0    2.56    5.38   0
 -10  -2   0    0.08    7.50   0
 -10   2   0    6.51    5.30   0
  10   2   0    6.95    5.26   0
  11  -2   0    1.23    6.20   0
 -11  -2   0   -0.25    6.15   0
 -11   2   0   -0.23    6.18   0
  11   2   0    1.12    6.14   0
  12  -2   0   17.43    8.77   0
 -12  -2   0   21.53    6.34   0
 -12   2   0   17.41    6.32   0
  12   2   0   20.15    6.25   0
  13  -2   0  125.63   10.83   0
 -13  -2   0  131.17    7.91   0
 -13   2   0  128.52   10.90   0
  13   2   0  124.39    8.05   0
  14  -2   0   77.54    8.74   0
 -14  -2   0   74.88    8.81   0
 -14   2   0   87.44   12.12   0
  14   2   0   77.79    8.70   0
   0  -4   0 1722.70   16.21   0
   0   4   0 1602.06   15.88   0
   0  -4   0 1546.78   15.51   0
   0   4   0 1549.56   16.49   0
  -1   4   0  318.78    8.39   0
  -1   4   0  347.44    8.68   0
   1   4   0  314.99    8.45   0
   1  -4   0  322.03    8.52   0
   1   4   0  347.52   10.36   0
  -1  -4   0  334.06    8.62   0
   1  -4   0  346.54    8.65   0
  -1  -4   0  351.50    8.74   0
  -2   4   0  103.35    8.59   0
   2  -4   0  102.47    6.50   0
  -2  -4   0  109.04    8.42   0
  -2   4   0   92.68    8.30   0
   2   4   0  105.74    6.54   0
  -2  -4   0   99.65    6.48   0
   2   4   0  103.49    8.40   0
   3   4   0   31.84    5.74   0
  -3   4   0   36.77    8.20   0
   3  -4   0   30.74    5.90   0
  -3  -4   0   34.90    5.94   0
   3   4   0   34.17    5.94   0
  -3  -4   0   31.95    8.15   0
  -4   4   0  436.77    8.95   0
   4   4   0  397.36    8.68   0
   4  -4   0  408.51    8.62   0
   4   4   0  416.76    8.74   0
  -4  -4   0  432.89    8.99   0
  -5   4   0 9721.24   31.41   0
   5  -4   0 9225.00   29.76   0
   5   4   0 9321.99   30.81   0
   5   4   0 9648.50   30.93   0
  -5  -4   0 9999.00   32.16   0
  -6  -4   0 1910.66   14.04   0
   6  -4   0 1746.77   13.28   0
   6   4   0 1845.39   14.59   0
   6   4   0 1924.95   14.97   0
  -6   4   0 1917.93   13.84   0
  -7  -4   0  563.46    9.55   0
   7  -4   0  522.79    7.91   0
   7   4   0  553.60    8.21   0
   7   4   0  550.55    8.24   0
  -7   4   0  556.68    8.15   0
  -8  -4   0   38.86    7.82   0
   8  -4   0   40.02    7.85   0
   8   4   0   38.36    7.85   0
  -8   4   0   37.15    5.70   0
   8   4   0   37.20    5.68   0
  -9  -4   0   38.06    5.61   0
   9  -4   0   38.20    5.64   0
   9   4   0   39.70    5.56   0
  -9   4   0   39.54    5.61   0
   9   4   0   34.43    5.63   0
 -10  -4   0   70.55    5.68   0
  10  -4   0   73.45    5.74   0
  10   4   0   71.97    5.74   0
 -10   4   0   74.35    5.73   0
  10   4   0   70.74    5.76   0
 -11  -4   0    4.88    6.14   0
  11  -4   0    2.17    6.21   0
 -11   4   0   -1.28    6.22   0
  11   4   0    1.49    8.70   0
  11   4   0    4.65    6.15   0
 -12  -4   0    1.10    6.11   0
  12  -4   0   -4.63    8.73   0
 -12   4   0    0.15    6.15   0
  12   4   0   -0.91    6.13   0
  12   4   0   -1.37    8.68   0
 -13  -4   0    2.87    7.23   0
  13  -4   0   -0.11    7.30   0
 -13   4   0    4.70    7.24   0
  13   4   0    2.58    7.25   0
  13   4   0    1.65    7.24   0
   0   6   0  293.69    7.72   0
   0   6   0  325.65    9.97   0
   0  -6   0  289.36    7.92   0
   0  -6   0  330.27    8.06   0
   1  -6   0  241.91    7.48   0
  -1   6   0  251.91    7.57   0
   1   6   0  231.50    9.20   0
   1   6   0  236.58    7.52   0
   1  -6   0  236.37    7.34   0
  -1  -6   0  244.49    9.40   0
  -1   6   0  228.33    7.24   0
  -1  -6   0  230.95    7.30   0
  -2  -6   0 3814.21   20.47   0
  -2   6   0 3645.58   19.38   0
   2  -6   0 3410.46   18.73   0
   2   6   0 3660.09   19.39   0
   2   6   0 3460.33   19.70   0
  -2  -6   0 3544.35   19.10   0
  -2   6   0 3546.68   18.68   0
  -3   6   0   55.29    5.55   0
  -3   6   0   66.13    5.67   0
  -3  -6   0   60.29    5.62   0
   3  -6   0   58.89    5.46   0
   3   6   0   58.33    7.66   0
  -3  -6   0   54.68    7.61   0
   3   6   0   55.49    5.56   0
   4   6   0    1.18    4.77   0
  -4   6   0    4.07    4.78   0
   4  -6   0    0.06    6.65   0
  -4  -6   0   -0.48    4.76   0
  -4   6   0    0.68    4.73   0
   4   6   0   -1.74    4.85   0
  -4  -6   0   -3.40    4.84   0
  -5   6   0   -1.08    4.62   0
   5   6   0   -1.44    6.36   0
   5  -6   0   -1.09    6.34   0
  -5  -6   0    2.55    4.49   0
   5   6   0    0.85    4.67   0
  -6   6   0    5.47    6.33   0
   6  -6   0    7.12    4.43   0
   6   6   0    3.73    6.31   0
  -6  -6   0    1.67    6.29   0
   6   6   0    7.13    4.49   0
   7  -6   0   22.94    5.57   0
   7   6   0   24.51    5.50   0
   7   6   0   24.53    5.57   0
  -7  -6   0   26.88    7.64   0
  -7   6   0   25.67    5.55   0
   8  -6   0 1048.77   11.80   0
   8   6   0 1016.80   10.47   0
   8   6   0 1049.54   12.04   0
  -8  -6   0 1056.32   10.61   0
  -8   6   0 1038.84   11.81   0
   9  -6   0  729.61   10.78   0
   9   6   0  742.54   10.76   0
   9   6   0  752.56   10.97   0
  -9   6   0  726.66    9.24   0
  -9  -6   0  741.23    9.29   0
  10  -6   0  188.23    7.28   0
  10   6   0  185.75    7.28   0
  10   6   0  180.72    7.30   0
 -10   6   0  183.40    9.66   0
 -10  -6   0  184.31    9.68   0
  11  -6   0   69.39    6.71   0
  11   6   0   71.61    6.70   0
 -11   6   0   71.80    9.08   0
  11   6   0   71.73    9.08   0
 -11  -6   0   79.76    6.61   0
  12  -6   0   15.56    7.32   0
  12   6   0   11.91    7.40   0
 -12   6   0   17.16    7.31   0
  12   6   0   10.12   10.41   0
 -12  -6   0   14.22    7.33   0
  13  -6   0  117.26    9.01   0
 -13   6   0  122.04    9.03   0
  13   6   0  117.18    8.96   0
  13   6   0  116.96   12.38   0
 -13  -6   0  117.50    9.04   0
   0   8   0 1431.03   11.73   0
   0   8   0 1556.97   11.95   0
   0  -8   0 1544.39   11.85   0
   0  -8   0 1455.64   12.70   0
  -1  -8   0 1080.16   11.38   0
  -1   8   0 1038.00   10.06   0
   1   8   0  958.42    9.92   0
   1   8   0 1004.78   10.07   0
   1  -8   0  969.31   10.98   0
  -1  -8   0  983.55    9.94   0
  -1   8   0  957.31    9.81   0
   1  -8   0 1035.59   11.23   0
  -2   8   0  140.56    5.54   0
   2  -8   0  128.25    5.54   0
   2   8   0  138.26    5.58   0
  -2   8   0  124.25    7.05   0
  -2  -8   0  140.36    5.52   0
   2   8   0  128.46    7.05   0
  -2  -8   0  131.67    5.52   0
  -3   8   0   63.72    6.56   0
  -3   8   0   72.67    5.09   0
   3  -8   0   66.59    4.95   0
   3   8   0   73.02    5.01   0
  -3  -8   0   66.59    6.67   0
   3   8   0   66.29    4.98   0
  -3  -8   0   76.33    6.65   0
   4   8   0   -1.39    5.36   0
  -4  -8   0    0.43    5.32   0
  -4   8   0    0.67    5.30   0
   4  -8   0    2.42    7.43   0
   4   8   0    0.48    7.55   0
  -4   8   0   -1.91    5.28   0
  -4  -8   0    1.86    7.58   0
  -5   8   0  118.79    5.97   0
   5   8   0  112.08    6.04   0
  -5   8   0  121.04    6.04   0
  -5  -8   0  119.74    6.13   0
   5  -8   0  120.71    8.09   0
   5   8   0  113.46    6.11   0
  -5  -8   0  118.05    6.18   0
  -6   8   0   16.59    7.69   0
   6   8   0   18.97    5.43   0
  -6   8   0   23.23    7.45   0
   6  -8   0   21.37    5.39   0
  -6  -8   0   20.41    5.36   0
   6   8   0   20.43    7.67   0
  -7   8   0   12.01    7.38   0
  -7   8   0   12.22    7.32   0
   7   8   0    7.97    7.45   0
   7  -8   0   13.37    5.20   0
  -7  -8   0    9.44    5.29   0
   7   8   0    8.25    7.49   0
  -8   8   0   44.41    5.46   0
   8  -8   0   42.09    7.50   0
   8   8   0   40.05    7.63   0
  -8  -8   0   40.72    7.46   0
   8   8   0   40.63    5.48   0
  -8   8   0   38.73    7.53   0
   9  -8   0   56.70    9.04   0
   9   8   0   51.16    6.55   0
  -9  -8   0   53.15    6.48   0
   9   8   0   54.69    8.92   0
  -9   8   0   57.79    6.49   0
  10  -8   0    6.05    8.90   0
  10   8   0    6.38    8.81   0
 -10  -8   0    6.01    6.17   0
  10   8   0    1.19    6.30   0
 -10   8   0    3.40    6.20   0
  11  -8   0  660.77   10.33   0
  11   8   0  652.96   10.33   0
 -11  -8   0  670.50   13.02   0
  11   8   0  654.79   10.40   0
 -11   8   0  604.17   10.06   0
  12  -8   0  152.75    9.12   0
  12   8   0  150.43    9.21   0
 -12  -8   0  139.26    9.16   0
  12   8   0  150.53    9.13   0
 -12   8   0  139.90    9.09   0
   0 -10   0   11.45    7.40   0
   0  10   0   -1.76    7.49   0
   0  10   0    6.72    5.31   0
   0 -10   0    9.43    5.36   0
   1 -10   0    2.08    5.23   0
  -1  10   0    1.34    7.30   0
  -1  10   0    0.33    5.29   0
   1  10   0   -2.15    5.25   0
   1  10   0   -0.52    7.37   0
   1 -10   0   -1.32    5.34   0
  -1 -10   0   -1.60    5.35   0
  -1 -10   0   -6.30    7.49   0
  -2 -10   0   13.84    5.34   0
  -2  10   0   10.41    5.34   0
   2  10   0   12.79    7.50   0
   2 -10   0   11.30    5.29   0
   2  10   0   10.10    5.34   0
  -2 -10   0   12.27    7.56   0
  -2  10   0   16.76    5.31   0
  -3  10   0  204.32    8.39   0
   3  10   0  201.57    6.57   0
  -3 -10   0  210.67    8.43   0
   3 -10   0  199.43    6.45   0
  -3  10   0  193.01    6.35   0
  -3 -10   0  194.34    6.43   0
   3  10   0  183.69    6.44   0
  -4  10   0  249.06    8.56   0
  -4  10   0  243.35    6.59   0
   4 -10   0  237.25    6.58   0
   4  10   0  247.49    6.75   0
  -4 -10   0  244.35    8.52   0
  -4 -10   0  242.53    6.75   0
   4  10   0  236.50    8.50   0
  -5  10   0   15.49    7.41   0
   5  10   0   15.38    7.42   0
  -5  10   0   16.14    7.49   0
   5 -10   0   13.03    5.41   0
   5  10   0   14.51    5.35   0
  -5 -10   0   17.28    5.34   0
  -5 -10   0   21.03    5.29   0
  -6 -10   0  208.20    8.41   0
  -6  10   0  198.39    9.08   0
   6  10   0  196.45    7.29   0
   6 -10   0  200.86    6.42   0
   6  10   0  206.75    6.48   0
  -6  10   0  220.23    8.98   0
  -6 -10   0  200.79    6.43   0
  -7  10   0   46.89    6.41   0
  -7 -10   0   49.55    8.91   0
   7  10   0   47.53    9.00   0
  -7  10   0   52.52    8.98   0
   7 -10   0   50.68    6.42   0
   7  10   0   46.19    6.44   0
  -8  10   0  175.09    9.54   0
  -8  10   0  175.46    7.16   0
  -8 -10   0  175.43    7.14   0
   8  10   0  178.23    9.58   0
   8 -10   0  195.76    9.47   0
   8  10   0  161.86    7.10   0
  -9 -10   0    4.16   10.12   0
   9 -10   0    4.81    7.22   0
   9  10   0    2.64    7.22   0
   9  10   0   -2.70    7.23   0
  -9  10   0    1.93    7.16   0
  -9  10   0    2.82    7.20   0
 -10 -10   0    2.92   10.12   0
  10 -10   0    1.74   10.26   0
  10  10   0    6.99   10.23   0
 -10  10   0    2.23    7.23   0
  10  10   0   -0.26    7.23   0
 -10  10   0   -4.62    7.26   0
 -11  10   0    2.17    8.30   0
  11 -10   0   -2.81    8.37   0
 -11 -10   0    4.13   11.80   0
  11  10   0   -2.29   11.97   0
  11  10   0    1.21    8.39   0
 -11  10   0    5.04    8.28   0
   0 -12   0   11.20    5.14   0
   0  12   0   14.07    7.26   0
   0  12   0   12.61    5.20   0
   0 -12   0   10.20    5.24   0
  -1 -12   0    4.99    5.17   0
  -1  12   0   11.32    8.02   0
  -1  12   0    7.28    6.12   0
   1  12   0    5.45    5.12   0
   1  12   0   12.32    6.17   0
   1 -12   0    6.41    6.23   0
  -1 -12   0   13.89    6.19   0
  -2  12   0    1.94    6.15   0
  -2  12   0    6.72    8.54   0
   2  12   0    7.59    6.08   0
   2 -12   0    1.71    6.17   0
   2  12   0    1.71    6.18   0
  -2 -12   0    1.38    8.77   0
  -2 -12   0   -7.45    8.74   0
  -3 -12   0  126.47    6.67   0
  -3  12   0  122.34    6.83   0
   3  12   0  120.17    6.85   0
   3 -12   0  120.32    6.81   0
  -3 -12   0  124.05    6.87   0
   3  12   0  119.92    9.19   0
  -3  12   0  127.80    9.17   0
  -4  12   0   72.66    9.06   0
  -4 -12   0   81.69    6.58   0
   4  12   0   81.51    9.01   0
   4 -12   0   81.48    9.01   0
  -4  12   0   82.49    6.55   0
  -4 -12   0   74.71    6.62   0
   4  12   0   79.40    6.61   0
   5  12   0   54.59    6.63   0
  -5  12   0   63.17    6.55   0
  -5  12   0   60.39    8.93   0
   5 -12   0   56.89    6.51   0
   5  12   0   55.40    6.54   0
  -5 -12   0   59.01    6.43   0
  -5 -12   0   61.15    9.03   0
  -6  12   0  199.06    7.15   0
   6  12   0  202.60    9.51   0
  -6  12   0  204.95    9.55   0
   6 -12   0  201.24    7.22   0
   6  12   0  185.97    7.19   0
  -6 -12   0  186.95    7.03   0
  -6 -12   0  203.62    7.32   0
  -7  12   0   99.26   10.40   0
  -7  12   0   96.84   10.57   0
   7  12   0   90.90    7.78   0
   7 -12   0   89.96    7.61   0
   7  12   0   96.40    7.63   0
  -7 -12   0   92.21    7.64   0
  -8 -12   0   23.80    7.27   0
  -8  12   0   17.79    7.37   0
   8  12   0   22.73   10.40   0
   8 -12   0   23.23    7.39   0
   8  12   0   27.28    7.33   0
  -8  12   0   23.45    7.36   0
  -9  12   0    7.14    8.27   0
  -9 -12   0    1.72    8.38   0
   9  12   0    3.54    8.37   0
   9 -12   0   -6.04   11.78   0
   9  12   0    9.51   11.69   0
  -9  12   0    3.79    8.30   0
   0  14   0  240.29    8.25   0
   0 -14   0  230.70   10.38   0
   0  14   0  232.60    8.21   0
   0 -14   0  245.98    8.32   0
  -1 -14   0   86.94    7.50   0
  -1  14   0   90.39    7.49   0
  -1  14   0   81.19    7.70   0
   1  14   0   90.32    7.55   0
   1  14   0   89.85    7.67   0
   1 -14   0   87.97    7.76   0
  -1 -14   0   87.05    7.62   0
  -2 -14   0   99.79    7.69   0
  -2  14   0   99.67   10.59   0
  -2  14   0   99.51    7.56   0
   2  14   0  106.39   10.45   0
   2 -14   0  107.55    7.76   0
   2  14   0   96.54    7.72   0
  -2 -14   0  106.46    7.79   0
  -3  14   0    3.89    7.16   0
  -3  14   0    4.12    7.16   0
   3  14   0    7.24    7.09   0
  -3 -14   0    8.78   10.14   0
   3 -14   0    3.16    7.19   0
  -3 -14   0    6.47    7.22   0
   3  14   0   -1.09   10.20   0
  -4  14   0    0.94    7.20   0
  -4  14   0    0.03    7.26   0
   4  14   0   -0.14   10.13   0
   4 -14   0    6.04   10.18   0
  -4 -14   0    0.37    7.21   0
  -4 -14   0   -1.36    7.16   0
   4  14   0   -1.30    7.23   0
   5  14   0    0.24    7.29   0
  -5  14   0    4.41    7.20   0
  -5 -14   0   -1.36    7.23   0
   5  14   0    5.33   10.23   0
   5 -14   0   -2.22    7.26   0
  -5 -14   0    2.68   10.26   0
  -5  14   0   -0.27    7.29   0
  -6  14   0    2.92    8.27   0
   6  14   0    7.47    8.18   0
  -6 -14   0   -0.18    8.21   0
   6  14   0    3.78    8.18   0
   6 -14   0   11.85   11.74   0
  -6  14   0    2.78    8.31   0
  -6 -14   0   -4.00    8.32   0
   0  16   0   -0.65    8.43   0
  -3   0  -1  131.03    8.20   0
  -3   0   1  132.87    7.89   0
   3   0  -1  118.47    7.73   0
   3   0   1  123.64   10.19   0
  -5   0  -1   57.92    6.40   0
  -5   0   1   54.10    6.38   0
   5   0  -1   48.00    6.15   0
   5   0   1   49.17    6.18   0
  -7   0  -1    6.23    4.67   0
  -7   0   1    1.03    6.70   0
   7   0  -1    6.96    6.50   0
   7   0   1    1.88    6.59   0
  -9   0  -1    2.93    5.33   0
  -9   0   1    4.13    5.29   0
   9   0  -1    2.44    7.53   0
   9   0   1    5.67    5.31   0
 -11   0  -1  192.91    7.39   0
 -11   0   1  190.47    7.35   0
  11   0  -1  196.70    9.67   0
  11   0   1  193.77    7.45   0
  13   0   1   -1.87    7.21   0
 -13   0  -1    1.79    7.23   0
 -13   0   1   -4.57    7.26   0
  13   0  -1    3.73   10.09   0
  -1   1   1  704.37   16.12   0
   1  -1  -1  691.07   16.06   0
  -1  -1   1  690.35   16.03   0
  -1   1  -1  727.89   18.54   0
   1   1  -1  644.24   15.64   0
   1  -1   1  635.50   18.69   0
  -1  -1  -1  734.42   19.69   0
   1   1   1  658.13   18.89   0
  -1  -1  -1  650.08   18.69   0
   1   1  -1  724.41   17.15   0
   1   1   1  688.39   19.03   0
   2  -1  -1  562.84   13.21   0
  -2   1  -1  611.28   15.06   0
   2  -1   1  529.89   16.24   0
  -2  -1  -1  590.96   17.01   0
  -2  -1   1  622.68   13.82   0
   2   1   1  550.05   16.58   0
   2   1  -1  555.58   13.34   0
  -2   1   1  593.00   13.64   0
   3  -1   1 1962.21   20.28   0
  -3  -1  -1 2092.07   21.31   0
  -3  -1   1 2057.04   20.17   0
   3   1   1 2061.16   21.83   0
   3   1  -1 1896.19   18.39   0
  -3   1   1 2069.01   19.86   0
  -3   1  -1 2086.93   20.85   0
   3  -1  -1 1952.49   18.40   0
  -4  -1  -1  874.59   12.72   0
  -4  -1   1  884.75   11.87   0
   4   1  -1  809.91   11.40   0
   4   1   1  791.59   13.43   0
  -4   1   1  864.85   11.68   0
  -4   1  -1  848.34   13.66   0
   4  -1  -1  784.90   12.52   0
   4  -1   1  852.67   13.49   0
  -5  -1  -1   52.26    6.38   0
  -5  -1   1   55.87    8.65   0
   5   1  -1   48.24    6.16   0
   5   1   1   47.52    6.22   0
  -5   1   1   52.94    6.34   0
  -5   1  -1   50.09    6.39   0
   5  -1  -1   50.06    6.09   0
   5  -1   1   46.69    8.48   0
  -6  -1  -1  159.33    6.77   0
  -6  -1   1  171.46    8.51   0
  -6   1   1  165.86    6.51   0
  -6   1  -1  167.10    6.66   0
   6   1  -1  151.61    6.37   0
   6   1   1  154.23    6.57   0
   6  -1  -1  138.04    8.36   0
   6  -1   1  149.62    6.57   0
  -7  -1  -1   39.14    5.14   0
  -7  -1   1   43.53    5.02   0
  -7   1  -1   42.94    5.02   0
  -7   1   1   43.06    5.03   0
   7   1  -1   34.72    4.98   0
   7   1   1   42.31    4.99   0
   7  -1  -1   43.35    5.01   0
   7  -1   1   38.63    6.76   0
  -8  -1  -1    1.63    4.44   0
  -8  -1   1    1.36    4.46   0
  -8   1  -1    2.54    4.51   0
  -8   1   1    0.75    4.49   0
   8   1  -1   -0.35    4.48   0
   8   1   1    5.09    6.28   0
   8  -1  -1    1.66    4.44   0
   8  -1   1    2.42    4.47   0
   9  -1   1    1.83    5.39   0
  -9  -1  -1    1.46    5.36   0
  -9  -1   1   -1.20    5.39   0
  -9   1  -1   -0.44    5.37   0
  -9   1   1    0.97    5.33   0
   9   1  -1    0.98    5.37   0
   9   1   1    4.03    7.50   0
   9  -1  -1    1.01    5.35   0
  10  -1   1    9.62    5.34   0
 -10  -1  -1   14.83    5.27   0
 -10  -1   1   12.76    5.34   0
 -10   1  -1   12.00    5.42   0
 -10   1   1   13.12    5.39   0
  10   1  -1   13.01    5.42   0
  10   1   1   12.73    7.58   0
  10  -1  -1   12.24    5.44   0
  11  -1  -1   20.20    6.38   0
  11  -1   1   28.07    6.37   0
 -11  -1  -1   28.36    6.32   0
 -11  -1   1   27.82    6.30   0
 -11   1  -1   23.81    6.36   0
 -11   1   1   29.16    8.82   0
  11   1  -1   26.24    6.36   0
  11   1   1   20.86    8.93   0
  12  -1  -1   20.12    8.77   0
  12  -1   1   20.59    6.24   0
 -12  -1  -1   13.52    6.34   0
 -12  -1   1   19.10    6.28   0
 -12   1  -1   12.28    6.32   0
 -12   1   1   18.57    8.72   0
  12   1  -1   17.40    6.27   0
  12   1   1   14.63    6.29   0
  13  -1  -1   12.87    7.27   0
  13  -1   1   10.70   10.27   0
 -13  -1  -1   11.32   10.29   0
 -13  -1   1   12.37   10.15   0
 -13   1  -1   10.36    7.25   0
 -13   1   1   10.05    7.32   0
  13   1  -1    8.58   10.23   0
  13   1   1   15.64    7.24   0
  14   1   1    2.31    8.31   0
  14  -1  -1    4.71    8.33   0
  14  -1   1    8.52    8.21   0
 -14  -1  -1    6.21   11.79   0
 -14  -1   1    2.80   11.75   0
 -14   1  -1    1.51   11.85   0
 -14   1   1    1.57    8.32   0
  14   1  -1    6.99   11.84   0
  -1  -2  -1   18.20   10.99   0
  -1   2   1   13.29    7.95   0
   1  -2  -1   14.87    7.99   0
  -1   2  -1   15.87   11.26   0
   1  -2   1   13.32   11.22   0
   1   2   1   12.97    7.83   0
  -1   2  -1   14.25    7.96   0
   1   2   1   13.93    7.90   0
  -1  -2  -1   12.68   11.27   0
  -1  -2   1   16.91   10.95   0
   1   2  -1   15.79    8.05   0
  -1  -2   1   12.41   11.29   0
   1  -2   1   15.33    7.80   0
   1   2  -1   13.98    8.00   0
  -2  -2   1 1493.76   17.68   0
  -2   2   1 1425.74   17.24   0
   2   2   1 1348.85   18.34   0
   2  -2  -1 1328.27   16.55   0
  -2   2  -1 1445.54   19.71   0
   2   2  -1 1370.40   16.94   0
   2  -2   1 1364.24   17.98   0
   2   2   1 1405.30   18.61   0
  -2  -2  -1 1496.25   20.50   0
   2   2  -1 1397.61   18.60   0
  -2  -2  -1 1307.82   18.27   0
  -3   2  -1 2383.15   20.79   0
  -3  -2  -1 2439.30   21.24   0
   3  -2  -1 2212.75   18.46   0
   3  -2   1 2176.12   20.63   0
  -3  -2   1 2449.08   19.46   0
   3   2   1 2287.54   21.27   0
   3   2  -1 2258.30   18.64   0
   3   2   1 2300.67   20.65   0
  -3   2   1 2459.13   19.23   0
   4  -2  -1  338.70    8.38   0
   4  -2   1  345.20    8.72   0
  -4  -2  -1  371.34    9.08   0
  -4  -2   1  375.69    8.72   0
   4   2   1  340.76    8.84   0
   4   2  -1  337.80    8.46   0
  -4   2   1  370.11   10.34   0
  -4   2  -1  364.01    8.95   0
   5  -2  -1    2.35    8.08   0
   5  -2   1    3.56    8.10   0
  -5  -2  -1    4.51    8.17   0
  -5  -2   1    1.60    5.87   0
   5   2   1    1.20    5.69   0
   5   2  -1    2.17    8.11   0
  -5   2   1   -0.83    8.34   0
  -5   2  -1    4.08    8.26   0
   6  -2  -1    9.20    5.13   0
   6  -2   1   15.42    5.11   0
  -6  -2  -1   13.26    5.24   0
  -6  -2   1   11.65    5.23   0
   6   2  -1   11.61    5.25   0
   6   2   1   12.59    5.09   0
  -6   2   1   12.94    5.23   0
  -6   2  -1   11.46    7.34   0
   7  -2  -1  124.06    5.60   0
   7  -2   1  121.73    7.46   0
  -7  -2  -1  123.54    7.54   0
  -7  -2   1  130.60    5.84   0
   7   2  -1  123.39    5.74   0
   7   2   1  120.12    7.45   0
  -7   2   1  135.36    5.82   0
  -7   2  -1  133.70    5.91   0
   8  -2  -1   71.87    5.91   0
   8  -2   1   72.53    6.01   0
  -8  -2  -1   78.27    8.15   0
  -8  -2   1   77.97    6.02   0
  -8   2   1   74.45    8.16   0
  -8   2  -1   76.26    6.00   0
   8   2  -1   75.49    5.88   0
   8   2   1   70.95    8.13   0
   9  -2  -1   30.86    7.74   0
   9  -2   1   30.63    7.76   0
  -9  -2  -1   35.60    7.72   0
  -9  -2   1   36.27    5.56   0
  -9   2   1   35.75    5.61   0
  -9   2  -1   35.15    7.71   0
   9   2  -1   33.21    5.62   0
   9   2   1   33.75    5.60   0
  10  -2  -1   -0.56    5.33   0
  10  -2   1   -1.25    5.31   0
 -10  -2  -1    4.49    5.28   0
 -10  -2   1    2.71    5.21   0
 -10   2  -1    3.61    5.23   0
 -10   2   1    4.74    5.24   0
  10   2  -1    3.21    7.37   0
  10   2   1    2.49    7.45   0
  11  -2  -1    5.70    6.17   0
  11  -2   1    1.68    6.22   0
 -11  -2  -1    4.73    6.10   0
 -11  -2   1    4.26    8.61   0
 -11   2  -1   -2.03    6.19   0
 -11   2   1    3.90    6.11   0
  11   2  -1    1.94    8.73   0
  11   2   1   -2.80    8.77   0
  12  -2  -1    6.75    6.20   0
  12  -2   1    6.38    8.76   0
 -12  -2  -1    2.29    8.76   0
 -12  -2   1   14.64    8.70   0
 -12   2  -1    7.98    8.76   0
 -12   2   1    3.82    6.25   0
  12   2  -1    6.45    8.79   0
  12   2   1    2.22    6.27   0
  13  -2  -1    9.35    7.42   0
  13  -2   1   17.95   10.27   0
 -13  -2  -1   17.62    7.35   0
 -13  -2   1   15.65   10.26   0
 -13   2  -1   12.43   10.32   0
 -13   2   1   14.75    7.31   0
  13   2  -1   12.52    7.41   0
  13   2   1   14.67    7.35   0
  14  -2  -1   12.62    8.57   0
  14  -2   1   24.53    8.38   0
 -14  -2  -1   16.75    8.51   0
 -14  -2   1   17.11    8.40   0
 -14   2  -1   22.88   11.87   0
 -14   2   1   18.43    8.49   0
  14   2  -1   21.06    8.43   0
  14   2   1   16.79    8.58   0
  -1   3  -1  178.28   10.52   0
  -1   3   1  170.31    8.36   0
  -1   3   1  187.00    8.56   0
   1   3   1  172.10   10.53   0
   1  -3  -1  175.10    8.43   0
  -1   3  -1  187.58    8.70   0
  -1  -3   1  174.11   10.52   0
   1  -3   1  173.50    8.39   0
   1   3   1  177.94    8.61   0
  -1  -3  -1  169.56    8.49   0
   1   3  -1  179.64    8.58   0
   1   3  -1  170.01    8.29   0
  -1  -3   1  168.10   10.49   0
  -1  -3  -1  183.26    8.63   0
   1  -3   1  184.21    8.53   0
   2   3  -1 2075.43   19.17   0
  -2   3   1 2224.13   18.83   0
  -2   3  -1 2231.69   19.54   0
   2  -3  -1 2062.28   17.98   0
   2  -3   1 2047.43   19.48   0
  -2  -3  -1 2289.38   20.03   0
   2   3   1 2197.39   20.79   0
  -2   3  -1 2085.17   19.05   0
   2   3  -1 2246.07   19.74   0
  -2  -3   1 2302.46   19.09   0
  -2  -3  -1 2095.33   20.12   0
  -2  -3   1 2045.90   18.29   0
   2   3   1 2072.68   19.21   0
  -3   3   1   15.10    5.74   0
  -3   3  -1   13.55    5.82   0
   3   3   1   14.87    5.67   0
   3  -3  -1   12.43    7.96   0
   3   3  -1   15.31    5.73   0
   3  -3   1   16.53    5.72   0
   3   3   1   15.13    7.99   0
  -3  -3  -1   16.91    5.71   0
   3   3  -1   14.92    5.77   0
  -3  -3  -1   13.72    5.76   0
  -3  -3   1   20.22    5.66   0
  -4   3  -1    0.35    5.76   0
  -4  -3   1    0.76    8.16   0
   4  -3  -1    0.48    5.72   0
   4  -3   1    5.19    8.03   0
   4   3   1    0.33    5.62   0
   4   3  -1   -0.83    5.66   0
   4   3   1    1.46    5.76   0
   4   3  -1   -0.06    5.77   0
  -4   3   1    0.27    5.81   0
  -4  -3  -1   -1.31    8.11   0
  -5  -3  -1   49.12    6.03   0
   5  -3  -1   44.94    5.87   0
  -5  -3   1   50.29    6.04   0
   5  -3   1   39.72    5.93   0
   5   3   1   42.01    5.98   0
   5   3  -1   44.51    8.09   0
   5   3   1   48.53    6.07   0
   5   3  -1   48.45    6.03   0
  -5   3   1   47.11    6.03   0
  -5   3  -1   47.02    6.13   0
   6  -3  -1  169.34    6.12   0
   6  -3   1  164.37    6.29   0
  -6  -3  -1  183.08    8.20   0
  -6  -3   1  174.34    6.35   0
   6   3   1  168.64    6.34   0
   6   3  -1  159.86    7.99   0
  -6   3   1  176.82    6.29   0
   6   3   1  175.13    6.52   0
  -6   3  -1  180.37    6.54   0
   7  -3  -1  243.66    6.36   0
   7  -3   1  242.71    6.54   0
  -7  -3  -1  249.60    8.08   0
  -7  -3   1  257.68    6.50   0
   7   3  -1  235.62    6.30   0
   7   3   1  233.24    6.49   0
  -7   3   1  258.31    6.53   0
  -7   3  -1  247.57    6.64   0
   7   3   1  248.08    8.16   0
   8  -3  -1  173.07    8.42   0
   8  -3   1  169.52    6.57   0
  -8  -3  -1  191.43    8.62   0
  -8  -3   1  177.58    6.47   0
   8   3  -1  173.63    8.51   0
   8   3   1  165.33    6.53   0
  -8   3   1  175.92    6.53   0
  -8   3  -1  186.68    8.62   0
   8   3   1  178.99    6.68   0
   9  -3  -1    5.41    7.40   0
   9  -3   1    3.31    5.21   0
  -9  -3  -1    1.89    7.51   0
  -9  -3   1   -0.70    5.31   0
  -9   3   1   -2.07    5.33   0
  -9   3  -1   -3.92    7.58   0
   9   3  -1   -0.18    7.58   0
   9   3   1   -2.39    5.39   0
   9   3   1   -1.82    5.36   0
  10  -3  -1   16.32    5.38   0
  10  -3   1   15.48    5.35   0
 -10  -3  -1   15.87    7.48   0
 -10  -3   1   20.45    5.32   0
 -10   3   1   11.99    7.53   0
 -10   3  -1   18.90    5.38   0
  10   3  -1   19.00    5.33   0
  10   3   1   18.89    7.48   0
  10   3   1   16.14    5.39   0
  11  -3  -1    3.52    8.70   0
  11  -3   1    5.88    8.71   0
 -11  -3  -1    2.70    6.16   0
 -11  -3   1    3.55    8.78   0
 -11   3  -1    4.60    6.19   0
 -11   3   1    4.45    6.18   0
  11   3  -1    9.00    8.69   0
  11   3   1    6.69    6.25   0
  11   3   1    7.35    6.13   0
  12  -3  -1   10.76    6.23   0
  12  -3   1   12.94    6.22   0
 -12  -3  -1    6.27    8.85   0
 -12  -3   1   13.92    6.21   0
 -12   3  -1   10.55    6.24   0
 -12   3   1   13.23    6.22   0
  12   3  -1   14.21    6.16   0
  12   3   1    8.85    8.74   0
  12   3   1   11.92    6.25   0
  13  -3  -1    2.06    7.23   0
  13  -3   1    1.34    7.31   0
 -13  -3  -1    0.36    7.31   0
 -13  -3   1    3.61    7.23   0
 -13   3  -1    7.66   10.19   0
 -13   3   1    5.66   10.21   0
  13   3  -1    1.86    7.29   0
  13   3   1   -0.54   10.33   0
  13   3   1    1.87    7.31   0
  13   3  -1    2.05    7.31   0
 -14  -3  -1   17.50    8.56   0
  14  -3  -1   21.89    8.45   0
 -14  -3   1   20.71    8.49   0
  14  -3   1   17.43    8.48   0
 -14   3  -1   16.24    8.60   0
 -14   3   1   16.19   11.90   0
  14   3  -1   14.84    8.49   0
  14   3  -1   18.36    8.50   0
  14   3   1   20.82    8.52   0
  -1  -4   1    1.39    7.65   0
   1  -4   1    1.27    5.33   0
   1   4   1   -0.75    7.56   0
  -1   4   1    2.09    5.46   0
  -1   4  -1   -1.66    5.53   0
   1  -4  -1    0.98    5.44   0
  -1   4  -1    1.24    7.64   0
   1  -4   1   -0.10    5.45   0
  -1   4   1   -0.55    5.42   0
   1   4   1   -1.52    5.48   0
   1   4  -1   -0.12    5.44   0
   1   4  -1   -2.39    5.50   0
  -1  -4  -1   -0.27    5.49   0
  -1  -4  -1    0.50    5.42   0
  -1  -4   1   -1.01    7.78   0
  -2   4   1    5.27    7.56   0
  -2   4   1    5.26    7.83   0
  -2  -4  -1    7.99    5.37   0
  -2   4  -1    6.00    7.74   0
  -2   4  -1    6.43    5.32   0
   2  -4  -1    4.96    5.45   0
   2  -4   1    5.94    7.64   0
  -2  -4   1    4.47    7.66   0
   2   4   1    3.01    5.53   0
   2   4  -1    3.70    5.54   0
   2   4   1    2.30    5.42   0
  -2  -4  -1    6.21    7.73   0
  -2  -4   1    6.62    7.66   0
   2   4  -1    3.90    5.33   0
   3   4   1    6.33    5.55   0
  -3   4  -1    7.78    7.78   0
  -3   4   1    5.38    5.76   0
   3   4  -1    3.02    5.63   0
  -3   4  -1    1.35    5.82   0
   3  -4  -1    6.30    5.65   0
   3  -4   1    6.60    5.58   0
  -3  -4  -1    8.24    7.93   0
   3   4   1    4.63    5.69   0
  -3  -4   1    4.82    7.96   0
   3   4  -1    4.66    5.72   0
  -3  -4  -1    6.86    8.03   0
  -3  -4   1    5.80    5.70   0
  -4   4   1  238.19    7.57   0
  -4   4  -1  235.19    7.75   0
   4   4   1  215.93    9.52   0
   4  -4  -1  219.49    7.48   0
   4   4  -1  218.05    7.30   0
   4  -4   1  219.26    7.39   0
   4   4   1  235.16    9.66   0
  -4  -4  -1  240.50    7.76   0
   4   4  -1  232.15    9.56   0
  -4  -4   1  246.17    7.56   0
  -5  -4   1   45.78    5.87   0
  -5   4  -1   47.09    5.97   0
   5  -4  -1   39.02    5.70   0
   5  -4   1   46.10    5.75   0
   5   4   1   42.83    5.80   0
   5   4  -1   40.34    7.99   0
   5   4   1   47.99    5.82   0
   5   4  -1   43.17    8.04   0
  -5  -4  -1   46.10    5.87   0
  -5   4   1   48.82    5.89   0
  -6  -4   1 1074.49   10.71   0
   6  -4  -1  979.62   10.35   0
   6  -4   1 1005.54   11.74   0
   6   4   1  995.22   10.70   0
   6   4  -1  983.79   10.42   0
   6   4   1 1029.90   11.02   0
   6   4  -1 1050.18   10.66   0
  -6   4   1 1062.60   11.76   0
  -6   4  -1 1071.79   10.80   0
  -6  -4  -1 1038.59   12.19   0
  -7  -4  -1  100.85    5.38   0
  -7  -4   1  103.08    7.10   0
   7  -4  -1   96.57    5.29   0
   7  -4   1  101.98    5.41   0
   7   4   1   98.89    7.02   0
   7   4  -1   96.73    5.33   0
   7   4   1  100.41    5.44   0
   7   4  -1  109.73    7.09   0
  -7   4   1   99.25    5.41   0
  -7   4  -1  110.59    7.10   0
  -8  -4  -1   -0.22    7.55   0
  -8  -4   1    3.23    7.51   0
   8  -4  -1    0.27    5.27   0
   8  -4   1    2.42    5.33   0
   8   4  -1    0.71    7.53   0
   8   4   1   -7.27    7.66   0
  -8   4   1   -1.79    7.63   0
  -8   4  -1   -1.84    7.60   0
   8   4   1   -0.49    5.42   0
   8   4  -1    0.05    5.43   0
  -9  -4  -1    2.85    5.31   0
  -9  -4   1   -1.05    5.27   0
   9  -4  -1   -1.39    5.35   0
   9  -4   1    2.13    5.25   0
   9   4  -1   -1.38    5.30   0
   9   4   1    5.01    5.31   0
  -9   4   1    2.04    7.46   0
  -9   4  -1    0.46    5.28   0
   9   4   1   -1.42    7.64   0
   9   4  -1    4.59    7.47   0
 -10  -4  -1   16.41    7.37   0
 -10  -4   1    9.58    5.20   0
  10  -4  -1    8.83    5.19   0
  10  -4   1    6.00    5.31   0
  10   4  -1    4.56    5.35   0
  10   4   1    4.42    5.32   0
 -10   4  -1   10.39    5.23   0
 -10   4   1    7.85    5.22   0
  10   4   1    8.21    5.31   0
  10   4  -1    7.22    5.30   0
 -11  -4  -1    1.04    6.15   0
 -11  -4   1   -1.99    6.15   0
  11  -4  -1    4.06    6.16   0
  11  -4   1    0.24    6.21   0
 -11   4   1   -3.03    6.19   0
 -11   4  -1    2.61    8.67   0
  11   4  -1   -1.04    8.72   0
  11   4   1    3.71    6.13   0
  11   4   1   -5.91    6.24   0
  11   4  -1    1.95    8.70   0
 -12  -4  -1   10.00    6.09   0
 -12  -4   1    9.68    8.61   0
  12  -4  -1    2.48    9.51   0
  12  -4   1    4.21    8.73   0
 -12   4   1    2.53    8.71   0
 -12   4  -1   -0.93    6.21   0
  12   4  -1    2.83    6.23   0
  12   4   1    5.61    8.73   0
  12   4   1    2.25    8.82   0
  12   4  -1    5.63    6.15   0
 -13  -4  -1   -0.79   10.26   0
 -13  -4   1   -0.27    7.23   0
  13  -4  -1    0.15    7.30   0
  13  -4   1    3.24    7.22   0
 -13   4  -1    0.16    7.20   0
 -13   4   1    3.20    7.23   0
  13   4  -1    0.52   10.22   0
  13   4   1    0.26    7.25   0
  13   4   1    2.12    7.26   0
  13   4  -1    2.23   10.24   0
  -1   5   1  440.80    8.79   0
   1  -5  -1  480.90    9.16   0
   1  -5   1  474.65    9.05   0
   1   5   1  428.69    8.80   0
  -1   5   1  473.16   10.67   0
  -1   5  -1  468.36   10.65   0
   1  -5  -1  439.69   10.43   0
  -1  -5  -1  476.09    9.24   0
   1   5   1  466.68   10.73   0
   1   5  -1  420.84   10.33   0
   1  -5   1  437.34   10.43   0
   1   5  -1  454.89   10.67   0
  -1  -5  -1  421.15    8.96   0
  -1   5  -1  417.98    8.73   0
  -1  -5   1  423.47    8.73   0
  -1  -5   1  480.52    9.02   0
  -2  -5  -1   55.09    6.19   0
  -2   5   1   55.01    6.21   0
  -2  -5   1   58.39    8.35   0
  -2   5  -1   57.68    8.52   0
   2  -5  -1   48.94    6.11   0
   2  -5   1   51.94    8.33   0
   2   5   1   56.96    6.25   0
   2   5   1   51.51    8.30   0
   2   5  -1   54.14    6.30   0
  -2  -5  -1   51.76    6.20   0
  -2  -5   1   51.52    6.18   0
   2   5  -1   51.36    6.06   0
  -2   5   1   51.14    6.01   0
  -2   5  -1   52.09    6.04   0
   3   5  -1   42.42    5.97   0
  -3   5   1   49.22    8.42   0
  -3   5  -1   44.31    6.13   0
   3  -5  -1   46.44    8.22   0
  -3  -5  -1   47.04    8.28   0
   3  -5   1   44.18    8.20   0
  -3   5   1   42.83    5.92   0
  -3  -5   1   48.81    6.03   0
   3   5   1   43.59    6.16   0
   3   5  -1   42.08    6.27   0
  -3  -5  -1   41.89    6.01   0
  -3  -5   1   38.90    6.00   0
  -3   5  -1   42.53    5.93   0
   3   5   1   44.01    8.13   0
  -4   5  -1   55.73    5.69   0
  -4   5   1   58.27    5.84   0
   4   5   1   57.18    7.72   0
  -4   5  -1   63.47    7.86   0
   4   5  -1   57.55    5.70   0
   4  -5  -1   59.53    5.64   0
   4  -5   1   57.45    5.70   0
  -4  -5  -1   64.04    7.75   0
   4   5   1   63.02    5.89   0
  -4  -5   1   67.83    7.78   0
   4   5  -1   60.63    5.79   0
  -4  -5  -1   58.17    5.77   0
  -4  -5   1   52.92    5.69   0
  -5   5   1   77.40    5.37   0
  -5   5  -1   72.90    7.25   0
   5  -5  -1   70.56    5.31   0
   5   5   1   72.06    5.37   0
   5   5  -1   71.15    7.17   0
   5  -5   1   69.37    5.35   0
  -5  -5  -1   76.25    7.25   0
   5   5   1   67.83    5.55   0
   5   5  -1   70.79    7.34   0
  -5  -5   1   72.87    5.42   0
  -6   5  -1   43.19    6.74   0
   6  -5  -1   38.17    4.82   0
   6  -5   1   38.74    6.69   0
   6   5   1   39.12    4.94   0
   6   5  -1   36.28    6.64   0
   6   5   1   39.67    4.95   0
   6   5  -1   38.33    5.00   0
  -6  -5  -1   40.62    4.90   0
  -6  -5   1   42.63    4.87   0
  -6   5   1   39.49    4.95   0
   7  -5  -1  116.02    8.11   0
   7  -5   1  103.54    8.23   0
   7   5   1  106.88    6.15   0
   7   5  -1  108.01    8.16   0
   7   5   1  112.13    6.16   0
   7   5  -1  117.23    8.23   0
  -7  -5  -1  118.35    8.14   0
  -7   5   1  105.97    6.11   0
  -7   5  -1  104.53    6.26   0
  -7  -5   1  111.11    6.11   0
  -8  -5   1   20.71    5.51   0
   8  -5  -1   25.97    7.70   0
   8  -5   1   19.39    5.59   0
   8   5  -1   24.09    5.55   0
   8   5   1   18.35    5.71   0
   8   5   1   26.20    7.77   0
   8   5  -1   23.22    5.64   0
  -8   5   1   25.38    5.52   0
  -8   5  -1   26.98    5.61   0
  -8  -5  -1   28.60    5.46   0
  -9  -5   1  123.51    6.17   0
   9  -5  -1  118.00    6.03   0
   9  -5   1  132.67    8.21   0
   9   5  -1  127.65    8.14   0
   9   5   1  134.06    8.24   0
  -9   5   1  137.53    8.16   0
   9   5   1  127.08    8.34   0
  -9   5  -1  128.82    8.17   0
   9   5  -1  125.65    8.21   0
  -9  -5  -1  121.40    6.10   0
 -10  -5   1   40.04    6.34   0
  10  -5  -1   44.12    8.97   0
  10  -5   1   34.55    6.50   0
  10   5  -1   35.06    6.50   0
  10   5   1   35.95    6.50   0
 -10   5   1   42.68    8.99   0
 -10   5  -1   37.71    6.45   0
  10   5   1   38.88    6.48   0
  10   5  -1   33.09    6.46   0
 -10  -5  -1   33.73    9.03   0
 -11  -5   1   -2.63    8.63   0
  11  -5  -1    0.32    8.83   0
  11  -5   1    2.07    6.15   0
  11   5  -1    2.97    8.70   0
  11   5   1   -1.00    6.18   0
 -11   5  -1    1.06    6.11   0
 -11   5   1    3.53    6.12   0
  11   5   1    1.83    6.19   0
  11   5  -1    0.93    6.14   0
 -11  -5  -1   -3.72    8.72   0
 -12  -5   1   53.58    7.51   0
  12  -5  -1   57.25   10.41   0
  12  -5   1   58.62    7.48   0
 -12   5   1   54.80    7.55   0
 -12   5  -1   57.22   10.45   0
  12   5  -1   58.86   10.46   0
  12   5   1   62.41    7.51   0
  12   5   1   52.91    7.60   0
  12   5  -1   57.29   10.44   0
 -12  -5  -1   57.06   10.44   0
 -13  -5   1    8.55    7.27   0
  13  -5  -1    9.18    7.28   0
  13  -5   1    6.75    7.37   0
 -13   5   1    1.36   10.35   0
 -13   5  -1    7.00    7.31   0
  13   5  -1    4.76    7.35   0
  13   5   1   11.84   10.31   0
  13   5   1    6.11   10.34   0
  13   5  -1    4.58    7.37   0
 -13  -5  -1    4.19    7.40   0
   1  -6   1   47.11    8.10   0
   1  -6  -1   45.04    5.93   0
   1   6   1   40.78    8.05   0
  -1  -6  -1   49.81    5.93   0
  -1   6   1   48.30    6.04   0
  -1   6  -1   43.06    6.03   0
  -1   6   1   42.62    5.81   0
   1   6   1   39.37    8.30   0
   1  -6  -1   43.82    8.15   0
   1   6  -1   42.39    5.86   0
   1   6  -1   44.56    8.25   0
   1  -6   1   41.13    5.91   0
  -1  -6  -1   44.26    5.97   0
  -1  -6   1   36.90    8.19   0
  -1  -6   1   47.99    5.87   0
  -1   6  -1   39.41    5.81   0
  -2  -6   1  385.06    8.11   0
  -2   6   1  386.51    8.12   0
  -2   6  -1  384.35    8.12   0
  -2   6  -1  360.16    7.87   0
   2  -6  -1  351.90    9.58   0
   2  -6   1  362.12    9.63   0
   2   6   1  379.14    9.83   0
   2   6   1  342.84    9.60   0
   2   6  -1  400.15    9.93   0
  -2   6   1  364.41    7.82   0
  -2  -6  -1  351.79    8.00   0
  -2  -6   1  360.04    7.99   0
   2   6  -1  343.21    9.56   0
  -2  -6  -1  387.12    8.23   0
  -3  -6  -1  157.72    8.05   0
  -3   6   1  154.30    6.32   0
  -3   6  -1  150.23    6.38   0
  -3  -6   1  152.03    6.20   0
   3  -6  -1  141.72    6.06   0
   3  -6   1  139.11    6.12   0
  -3   6   1  140.89    6.10   0
  -3   6  -1  142.95    7.99   0
   3   6   1  146.16    6.33   0
   3   6  -1  145.42    8.11   0
  -3  -6  -1  142.82    6.25   0
  -3  -6   1  137.28    7.93   0
   3   6   1  133.43    7.95   0
   3   6  -1  133.71    6.07   0
   4   6   1    0.83    4.69   0
   4   6  -1    2.77    6.71   0
  -4   6   1   -3.36    6.84   0
  -4   6  -1   -0.24    4.78   0
  -4   6   1   -0.70    4.69   0
   4  -6  -1    1.63    4.75   0
  -4  -6  -1   -1.31    4.74   0
   4  -6   1    0.00    4.72   0
  -4  -6   1    2.48    4.76   0
  -4   6  -1    1.15    4.64   0
   4   6   1    1.14    4.80   0
   4   6  -1    2.24    6.74   0
  -4  -6  -1    2.95    6.66   0
  -4  -6   1    2.60    4.78   0
  -5   6   1    3.62    6.41   0
  -5   6  -1    2.06    6.44   0
   5   6   1   -0.09    4.42   0
   5   6  -1    0.39    6.29   0
   5  -6  -1    0.37    6.35   0
   5  -6   1    0.56    6.33   0
  -5  -6  -1   -0.69    4.45   0
  -5  -6   1   -0.09    4.47   0
  -5   6  -1    3.90    4.43   0
   5   6   1    2.71    6.41   0
   5   6  -1   -0.67    4.54   0
  -5  -6  -1    0.16    4.54   0
  -6   6   1    4.96    4.52   0
  -6   6  -1    5.40    6.33   0
   6  -6  -1    3.52    4.46   0
   6   6   1    6.59    4.52   0
   6  -6   1    6.41    6.22   0
   6   6  -1    7.60    4.40   0
  -6  -6  -1    8.78    4.41   0
   6   6   1    4.87    6.36   0
   6   6  -1    9.63    6.36   0
  -6  -6   1    1.73    4.53   0
   7  -6  -1   55.29    7.86   0
   7  -6   1   56.25    7.84   0
   7   6   1   54.67    7.84   0
   7   6  -1   57.40    7.84   0
  -7  -6  -1   56.38    5.75   0
   7   6   1   55.37    7.96   0
   7   6  -1   56.34    5.78   0
  -7  -6   1   52.26    5.69   0
  -7   6   1   61.53    5.75   0
  -7   6  -1   54.63    5.73   0
   8  -6  -1  205.97    6.66   0
   8  -6   1  207.86    6.69   0
   8   6   1  203.18    6.77   0
   8   6  -1  211.25    8.68   0
   8   6   1  213.02    6.85   0
   8   6  -1  214.95    8.73   0
  -8  -6  -1  210.98    8.72   0
  -8  -6   1  210.72    6.69   0
  -8   6   1  207.37    8.63   0
  -8   6  -1  211.63    6.76   0
   9  -6  -1  204.23    8.52   0
   9  -6   1  208.49    6.66   0
   9   6   1  212.94    8.59   0
   9   6  -1  188.72    6.58   0
   9   6   1  206.08    6.61   0
   9   6  -1  203.05    8.62   0
  -9  -6  -1  207.58    6.60   0
  -9   6   1  207.17    6.61   0
  -9   6  -1  195.49    6.57   0
  -9  -6   1  205.92    6.61   0
  10  -6  -1   33.78    6.48   0
  10  -6   1   41.02    8.90   0
  10   6  -1   32.70    6.39   0
  10   6   1   35.67    6.48   0
  10   6   1   32.30    6.49   0
  10   6  -1   27.06    6.49   0
 -10   6   1   30.44    6.49   0
 -10   6  -1   33.02    6.42   0
 -10  -6  -1   28.81    8.93   0
 -10  -6   1   38.65    8.87   0
  11  -6  -1    5.03    6.26   0
  11  -6   1    7.17    6.21   0
  11   6  -1   12.54    6.26   0
  11   6   1    7.29    6.18   0
 -11   6   1    6.93    6.23   0
 -11   6  -1    7.87    6.23   0
  11   6   1   11.96    8.72   0
  11   6  -1    6.18    8.74   0
 -11  -6  -1    6.02    6.25   0
 -11  -6   1    3.61    6.23   0
  12  -6  -1   12.80    7.30   0
  12  -6   1   14.07    7.39   0
  12   6  -1   16.60    7.34   0
 -12   6   1   17.69   10.24   0
  12   6   1   16.24   10.28   0
 -12   6  -1   13.77    7.34   0
  12   6   1   23.90   10.22   0
  12   6  -1    6.71   10.31   0
 -12  -6  -1   14.38    7.33   0
 -12  -6   1   10.79    7.34   0
  13  -6  -1    7.08    8.42   0
  13  -6   1    3.84    8.49   0
 -13   6  -1    6.34    8.41   0
 -13   6   1   10.38    8.40   0
  13   6  -1    1.99    8.52   0
  13   6   1    4.74    8.49   0
  13   6   1   -2.47   11.94   0
  13   6  -1    8.48    8.40   0
 -13  -6  -1    0.72    8.51   0
 -13  -6   1    2.14   11.89   0
   1  -7  -1    3.00    4.95   0
  -1  -7  -1    4.69    4.87   0
   1   7   1    3.84    4.90   0
  -1   7   1    2.66    7.09   0
  -1   7  -1    1.41    7.08   0
   1   7   1    0.91    5.00   0
   1   7  -1    5.19    4.86   0
   1   7  -1   -0.44    5.04   0
   1  -7  -1    1.75    4.91   0
  -1  -7   1    0.64    6.98   0
   1  -7   1    3.26    4.95   0
  -1   7   1    3.21    4.92   0
  -1  -7  -1    4.08    7.02   0
  -1  -7   1    0.84    7.05   0
  -1   7  -1    4.15    6.86   0
   1  -7   1    4.80    4.93   0
  -2   7   1   -0.49    4.77   0
  -2   7   1    6.39    4.85   0
  -2   7  -1    5.04    4.81   0
   2  -7  -1    0.39    4.78   0
  -2   7  -1    1.16    4.81   0
   2  -7   1    3.05    4.83   0
   2   7   1    6.43    4.85   0
   2   7  -1    5.33    4.87   0
   2   7   1    4.89    4.79   0
  -2  -7  -1    1.77    6.76   0
  -2  -7  -1    3.44    4.81   0
   2   7  -1    6.11    6.77   0
  -2  -7   1    4.40    4.80   0
  -2  -7   1    4.56    4.79   0
  -3   7  -1  140.37    7.31   0
  -3  -7   1  143.87    5.78   0
  -3   7   1  151.13    7.41   0
  -3   7  -1  148.73    5.85   0
  -3   7   1  137.06    7.28   0
   3  -7  -1  136.27    5.64   0
   3  -7   1  134.92    5.71   0
   3   7   1  145.04    5.82   0
   3   7  -1  144.76    5.73   0
  -3  -7  -1  136.12    5.75   0
  -3  -7   1  139.01    5.69   0
   3   7   1  135.78    5.77   0
   3   7  -1  142.60    5.62   0
  -3  -7  -1  150.04    5.78   0
   4   7   1    3.59    4.45   0
   4   7  -1    3.63    6.35   0
  -4   7   1    8.99    6.32   0
  -4   7  -1    4.98    6.38   0
  -4  -7  -1   12.74    6.30   0
  -4  -7   1    6.24    4.43   0
   4  -7  -1    6.10    6.28   0
   4  -7   1    7.49    4.37   0
  -4   7  -1    5.20    4.39   0
  -4   7   1    4.64    4.41   0
   4   7   1    4.06    4.58   0
   4   7  -1    7.11    6.32   0
  -4  -7  -1    2.93    6.38   0
  -4  -7   1    2.21    4.53   0
  -5   7   1   54.17    4.84   0
  -5   7  -1   47.52    6.60   0
   5   7   1   43.12    6.52   0
   5   7  -1   45.17    6.55   0
   5  -7  -1   48.62    6.51   0
  -5  -7  -1   51.81    4.84   0
   5  -7   1   46.43    4.86   0
  -5  -7   1   47.50    4.78   0
   5   7   1   50.94    6.55   0
   5   7  -1   45.58    4.87   0
  -5   7  -1   48.47    6.43   0
  -5   7   1   40.93    4.75   0
  -5  -7  -1   45.96    4.87   0
  -5  -7   1   46.03    4.87   0
  -6   7   1   -1.14    7.54   0
  -6   7  -1   -1.97    5.36   0
   6   7   1   -1.58    7.49   0
   6   7  -1    4.03    5.26   0
   6  -7  -1    2.28    5.27   0
   6  -7   1   -3.13    7.55   0
  -6  -7  -1    0.10    5.31   0
  -6   7  -1    2.93    5.19   0
  -6  -7   1   -2.64    5.40   0
   6   7   1    2.00    7.54   0
   6   7  -1    1.63    5.37   0
  -7   7  -1   92.57    8.02   0
   7  -7  -1   90.17    5.91   0
   7  -7   1   91.59    5.87   0
   7   7   1   96.32    5.95   0
   7   7  -1   89.01    5.99   0
  -7  -7  -1   95.76    5.89   0
  -7  -7   1   93.64    5.98   0
   7   7   1   99.31    8.03   0
   7   7  -1   93.59    5.92   0
  -7   7   1   89.00    8.00   0
   8  -7  -1  156.39    6.22   0
   8  -7   1  153.28    8.33   0
   8   7   1  151.20    6.35   0
   8   7  -1  157.31    6.27   0
  -8  -7  -1  155.25    6.25   0
  -8  -7   1  160.89    6.22   0
   8   7   1  159.21    8.33   0
   8   7  -1  155.00    6.32   0
  -8   7   1  151.17    6.26   0
  -8   7  -1  151.24    8.35   0
   9  -7  -1   77.27    6.69   0
   9  -7   1   73.14    9.16   0
   9   7   1   69.20    6.78   0
   9   7  -1   68.99    9.21   0
  -9  -7  -1   69.73    6.65   0
   9   7   1   66.07    9.13   0
   9   7  -1   76.97    6.74   0
  -9  -7   1   69.40    9.13   0
  -9   7   1   71.82    9.21   0
  -9   7  -1   72.31    6.66   0
  10  -7  -1   23.70    6.28   0
  10  -7   1   28.50    6.22   0
  10   7   1   19.93    8.90   0
  10   7  -1   24.64    6.30   0
 -10  -7  -1   25.75    6.36   0
  10   7   1   22.42    8.92   0
  10   7  -1   18.50    8.87   0
 -10  -7   1   24.17    6.35   0
 -10   7   1   21.65    8.79   0
 -10   7  -1   29.53    6.24   0
  11  -7  -1   20.70    7.31   0
  11  -7   1   15.12    7.28   0
  11   7  -1   12.98    7.33   0
  11   7   1   15.86    7.28   0
 -11  -7  -1   10.95   10.32   0
  11   7   1   17.55    7.32   0
  11   7  -1    9.49    7.39   0
 -11   7   1   15.16    9.63   0
 -11   7  -1   11.55    7.41   0
 -11  -7   1   19.96   10.24   0
  12  -7  -1   40.27    7.68   0
  12  -7   1   49.89    7.53   0
  12   7  -1   48.13    7.59   0
  12   7   1   49.61    7.62   0
 -12   7   1   42.83   10.57   0
 -12   7  -1   47.55    7.50   0
  12   7   1   44.48    7.58   0
 -12  -7  -1   40.71    7.66   0
  12   7  -1   53.65    7.56   0
 -12  -7   1   42.01    7.65   0
   1  -8  -1  212.98    6.01   0
  -1   8  -1  211.35    6.08   0
  -1   8   1  223.14    6.18   0
   1   8   1  201.76    7.59   0
  -1  -8   1  231.27    7.61   0
  -1   8  -1  213.26    6.19   0
   1   8   1  227.24    6.22   0
   1   8  -1  221.13    6.17   0
   1   8  -1  204.62    6.07   0
   1  -8  -1  211.34    6.11   0
   1  -8   1  207.60    7.69   0
  -1  -8  -1  205.92    6.13   0
  -1  -8   1  216.59    7.64   0
  -1   8   1  199.65    5.96   0
   1  -8   1  234.03    7.71   0
  -1  -8  -1  229.31    7.74   0
  -2   8   1   34.11    4.76   0
  -2   8  -1   35.27    4.79   0
  -2  -8  -1   40.35    4.71   0
  -2   8   1   31.62    4.76   0
   2  -8  -1   36.30    4.73   0
   2   8   1   37.85    4.78   0
   2  -8   1   35.28    4.68   0
   2   8  -1   34.55    6.54   0
   2   8   1   37.31    4.70   0
  -2   8  -1   35.59    6.40   0
   2   8  -1   31.38    4.71   0
  -2  -8  -1   34.69    6.50   0
  -2  -8   1   37.49    4.79   0
  -2  -8   1   35.94    4.69   0
  -3  -8   1   -0.51    4.32   0
  -3   8   1   -0.89    6.28   0
  -3   8  -1    0.03    6.22   0
  -3   8  -1    0.66    4.34   0
   3  -8  -1    3.32    4.30   0
   3  -8   1    2.34    4.34   0
   3   8   1    1.19    4.39   0
   3   8  -1   -1.17    4.43   0
  -3  -8  -1    0.08    4.44   0
  -3  -8  -1    1.40    6.21   0
  -3  -8   1    1.17    4.36   0
   3   8   1    3.93    6.17   0
   3   8  -1   -2.31    4.44   0
  -3   8   1    2.92    4.29   0
  -4  -8  -1    5.97    5.31   0
   4   8  -1    2.86    5.34   0
  -4   8   1    4.63    5.43   0
  -4  -8   1    6.84    7.46   0
  -4   8  -1   11.63    7.53   0
  -4   8   1    2.90    5.25   0
   4  -8  -1    3.51    5.32   0
   4  -8   1    4.11    5.30   0
   4   8   1    5.55    5.37   0
   4   8  -1    6.17    5.34   0
  -4  -8  -1    3.79    5.39   0
  -4  -8   1    6.29    5.34   0
  -4   8  -1    7.27    5.26   0
   4   8   1    2.62    5.27   0
   5   8   1   -5.54    5.30   0
  -5   8   1    1.50    7.57   0
  -5   8  -1    2.13    5.35   0
   5   8  -1    5.33    5.24   0
  -5  -8  -1    2.03    7.34   0
  -5  -8   1   -1.78    7.45   0
   5  -8  -1   -2.81    5.31   0
  -5   8  -1   -2.82    7.48   0
   5  -8   1   -0.74    5.28   0
   5   8   1   -3.57    5.37   0
   5   8  -1    0.78    5.34   0
  -5   8   1   -1.36    7.42   0
  -5  -8  -1    0.66    7.53   0
  -5  -8   1   -2.67    5.35   0
  -6   8   1    2.84    5.37   0
  -6   8  -1    9.51    7.38   0
   6   8   1    5.22    7.46   0
   6   8  -1    2.28    5.35   0
  -6  -8  -1    3.15    5.23   0
   6  -8  -1    4.24    7.46   0
   6  -8   1    0.65    5.22   0
  -6  -8   1    3.85    5.27   0
  -6   8   1    8.81    5.16   0
   6   8   1    4.43    5.31   0
   6   8  -1    6.12    5.30   0
  -6   8  -1    5.87    5.25   0
  -7   8   1   -1.99    7.46   0
  -7   8  -1    0.11    5.21   0
  -7   8  -1    2.47    5.12   0
   7   8   1   -2.33    5.31   0
   7   8  -1   -0.16    5.20   0
   7  -8  -1   -1.47    5.25   0
   7  -8   1   -1.23    7.41   0
  -7  -8  -1    3.81    7.34   0
  -7   8   1   -0.18    5.24   0
  -7  -8   1   -1.61    5.19   0
   7   8   1    3.65    5.28   0
   7   8  -1   -1.92    5.33   0
  -8   8  -1    7.95    7.33   0
   8  -8  -1   12.68    5.24   0
   8  -8   1    5.85    5.26   0
   8   8   1    9.90    5.28   0
   8   8  -1   10.66    5.25   0
  -8  -8  -1   11.93    5.25   0
  -8  -8   1    7.84    5.20   0
   8   8   1   14.71    5.15   0
   8   8  -1   10.88    5.24   0
  -8   8   1    9.32    5.22   0
  -8   8  -1   12.46    7.38   0
   9  -8  -1   25.81    6.36   0
   9  -8   1   27.80    6.31   0
   9   8   1   22.25    6.36   0
   9   8  -1   30.16    8.93   0
  -9   8  -1   25.45    6.32   0
  -9  -8  -1   28.96    8.86   0
  -9  -8   1   26.20    6.38   0
   9   8   1   30.63    6.36   0
   9   8  -1   25.44    8.95   0
  -9   8   1   22.51    8.90   0
  -9   8  -1   23.13    6.35   0
  10  -8  -1   45.48    8.94   0
  10  -8   1   52.87    6.52   0
  10   8   1   47.20    9.02   0
  10   8  -1   49.98    6.38   0
 -10  -8  -1   45.62    9.02   0
 -10  -8   1   45.36    6.48   0
  10   8   1   42.57    6.47   0
  10   8  -1   52.38    6.41   0
 -10   8   1   49.01    6.36   0
 -10   8  -1   52.57    6.40   0
  11  -8  -1   78.71    7.77   0
  11  -8   1   71.70    7.80   0
  11   8  -1   78.15    7.75   0
  11   8   1   86.85    7.67   0
 -11  -8  -1   86.21    7.74   0
 -11  -8   1   78.27   10.66   0
  11   8   1   73.87    7.77   0
  11   8  -1   73.55    7.85   0
 -11   8   1   79.89    7.67   0
 -11   8  -1   82.08    7.78   0
  12  -8  -1   63.33    8.65   0
  12  -8   1   61.33    8.74   0
 -12  -8  -1   56.72   12.20   0
  12   8  -1   64.54    8.67   0
  12   8   1   62.57    8.78   0
 -12  -8   1   58.35   12.18   0
  12   8   1   62.52    8.65   0
  12   8  -1   57.77    8.65   0
 -12   8   1   60.98   12.02   0
 -12   8  -1   57.20    8.70   0
   1  -9  -1   11.24    5.36   0
  -1   9  -1    9.63    7.46   0
  -1  -9   1    6.67    6.94   0
  -1   9   1   12.44    5.33   0
  -1   9  -1   11.14    5.39   0
   1   9   1    9.92    7.49   0
   1  -9   1   10.05    6.94   0
   1   9   1    9.01    4.46   0
   1   9  -1    7.69    5.35   0
   1   9  -1   14.73    7.48   0
   1  -9  -1   12.68    5.33   0
   1  -9   1   12.01    5.31   0
  -1  -9  -1   11.43    5.41   0
  -1  -9   1    8.84    5.40   0
  -1  -9  -1   13.94    5.33   0
  -1   9   1    5.04    5.37   0
  -2  -9  -1   63.50    5.83   0
  -2   9   1   62.47    5.82   0
  -2   9  -1   65.64    7.80   0
   2   9   1   73.87    5.77   0
   2   9  -1   65.28    5.75   0
   2  -9  -1   66.55    5.70   0
  -2  -9   1   74.61    7.73   0
   2  -9   1   63.88    5.84   0
  -2   9   1   63.04    5.71   0
   2   9   1   65.08    5.63   0
   2   9  -1   62.40    5.66   0
  -2  -9  -1   63.08    5.78   0
  -2  -9   1   54.60    7.93   0
  -2   9  -1   64.98    7.82   0
  -3   9   1   -0.63    5.29   0
  -3   9   1    2.56    7.35   0
  -3   9  -1    0.53    5.31   0
   3  -9  -1   -1.55    5.25   0
   3  -9   1   -1.40    5.30   0
   3   9   1    0.73    7.54   0
   3   9  -1    1.73    5.34   0
  -3  -9  -1    2.70    5.28   0
  -3   9  -1    2.55    5.11   0
  -3  -9  -1    1.16    5.28   0
   3   9   1    0.86    5.28   0
  -3  -9   1   -1.85    5.34   0
  -3  -9   1    2.45    5.32   0
   3   9  -1    1.35    7.44   0
   4   9  -1   63.18    5.64   0
  -4  -9   1   59.42    7.78   0
  -4   9   1   62.37    7.84   0
  -4   9  -1   63.01    5.67   0
  -4   9  -1   57.48    7.81   0
   4  -9  -1   60.82    5.57   0
   4  -9   1   58.94    5.70   0
   4   9   1   65.05    5.77   0
   4   9  -1   60.12    5.68   0
  -4  -9  -1   58.60    7.85   0
  -4  -9   1   57.81    5.72   0
  -4   9   1   58.62    5.59   0
  -4  -9  -1   65.35    7.77   0
   4   9   1   64.30    5.64   0
  -5  -9  -1   75.19    7.81   0
   5   9   1   75.14    7.84   0
   5   9  -1   74.91    7.86   0
  -5   9   1   76.14    7.84   0
  -5   9  -1   74.80    5.76   0
  -5  -9   1   75.09    7.77   0
  -5   9   1   68.49    7.74   0
   5  -9  -1   74.22    5.70   0
   5  -9   1   74.10    5.78   0
   5   9   1   74.52    5.82   0
   5   9  -1   73.78    5.78   0
  -5  -9  -1   72.12    5.78   0
  -5  -9   1   73.73    5.83   0
  -5   9  -1   72.82    7.73   0
  -6   9   1   16.18    7.51   0
  -6   9  -1   18.80    5.37   0
  -6  -9  -1   19.88    5.30   0
   6   9   1   15.19    5.44   0
   6   9  -1   22.65    7.49   0
  -6  -9   1   18.89    5.29   0
   6  -9  -1   20.32    5.37   0
   6  -9   1   17.47    5.35   0
  -6   9  -1   19.21    5.33   0
   6   9   1   27.15    7.42   0
   6   9  -1   24.48    7.49   0
  -6   9   1   17.20    5.30   0
  -6  -9  -1   19.50    7.67   0
  -7   9   1   16.83    5.26   0
  -7   9  -1   18.59    5.38   0
  -7   9  -1   17.83    5.31   0
  -7  -9  -1   19.30    5.24   0
   7   9   1   18.49    7.44   0
   7   9  -1   23.61    7.45   0
  -7   9   1   14.95    7.40   0
   7  -9  -1   23.62    5.24   0
  -7  -9   1   17.31    5.26   0
   7  -9   1   17.76    7.49   0
   7   9   1   19.42    5.32   0
   7   9  -1   24.66    7.42   0
  -8   9  -1   15.76    6.28   0
  -8  -9  -1   19.43    6.24   0
   8   9   1   17.82    8.82   0
   8  -9  -1   18.54    8.83   0
   8   9  -1   14.17    6.40   0
   8  -9   1   14.11    6.36   0
  -8  -9   1   22.50    8.76   0
  -8   9   1   17.84    6.32   0
   8   9   1   10.94    8.92   0
  -8   9  -1   14.28    8.81   0
   8   9  -1   13.98    6.27   0
  -8   9   1   16.17    8.88   0
  -9   9  -1   -1.79    6.20   0
   9  -9  -1    2.61    6.00   0
   9  -9   1   -7.75    6.26   0
   9   9   1   -0.96    6.14   0
  -9  -9  -1    0.87    8.66   0
   9   9  -1    3.62    6.14   0
  -9  -9   1    5.08    8.56   0
   9   9   1    2.27    6.09   0
   9   9  -1   -0.71    6.14   0
  -9   9   1    0.60    8.66   0
  -9   9   1    1.69    6.10   0
  -9   9  -1    0.31    8.71   0
  10  -9  -1   73.86   10.47   0
  10  -9   1   69.17    7.51   0
 -10   9  -1   64.28    7.57   0
 -10  -9  -1   66.11   10.53   0
  10   9   1   68.26   10.44   0
  10   9  -1   67.94    7.53   0
 -10  -9   1   63.34   10.41   0
  10   9   1   66.37    7.55   0
  10   9  -1   63.24    7.53   0
 -10   9   1   67.29    7.53   0
 -10   9   1   67.37    7.53   0
 -10   9  -1   61.75    7.60   0
 -11   9  -1    5.64   10.28   0
  11  -9  -1    2.24    7.22   0
  11  -9   1    4.38    7.30   0
 -11  -9  -1   -1.87    7.30   0
  11   9  -1   -1.00    7.32   0
  11   9   1    1.54    7.26   0
 -11  -9   1    3.80    7.22   0
  11   9   1    4.14    7.25   0
  11   9  -1    0.65    7.25   0
 -11   9   1    1.89    7.19   0
 -11   9  -1    5.70    7.20   0
  -1 -10   1    9.55    5.26   0
  -1  10   1   11.61    5.23   0
   1 -10  -1    8.11    5.31   0
  -1  10  -1    4.86    5.37   0
   1 -10   1    4.74    5.33   0
  -1  10   1    9.59    5.30   0
  -1  10  -1    6.84    5.36   0
   1  10   1    8.12    5.35   0
   1  10   1    8.07    5.34   0
   1  10  -1    7.50    7.48   0
  -1 -10  -1    5.46    5.35   0
   1  10  -1    8.23    5.31   0
   1 -10  -1    3.02    7.52   0
   1 -10   1    8.03    7.48   0
  -1 -10  -1   10.75    5.25   0
  -1 -10   1    6.06    7.58   0
  -2 -10  -1   13.24    7.40   0
  -2  10   1    5.54    5.41   0
  -2  10  -1   12.38    5.27   0
  -2 -10   1   10.13    7.48   0
   2  10   1   11.57    5.35   0
   2  10  -1   10.84    5.36   0
   2 -10  -1    8.41    5.38   0
   2 -10   1   10.96    5.27   0
   2  10   1   11.17    7.44   0
   2  10  -1    9.83    5.26   0
  -2 -10  -1   10.23    5.32   0
  -2 -10   1    9.45    5.34   0
  -2  10   1   10.62    5.31   0
  -2  10  -1    8.52    5.28   0
  -3  10   1   63.69    5.75   0
  -3  10  -1   64.54    5.72   0
  -3 -10  -1   62.25    5.70   0
  -3  10   1   63.52    5.60   0
   3  10   1   69.13    7.80   0
   3 -10  -1   69.90    7.82   0
   3  10  -1   70.59    7.77   0
   3 -10   1   60.98    7.81   0
  -3 -10   1   65.91    5.64   0
  -3  10  -1   64.81    5.68   0
  -3 -10  -1   59.22    5.67   0
   3  10   1   65.19    5.73   0
  -3 -10   1   59.43    5.71   0
   3  10  -1   65.63    7.72   0
  -4  10   1   75.03    5.79   0
  -4  10   1   75.19    5.70   0
  -4  10  -1   88.54    7.87   0
  -4  10  -1   80.01    5.78   0
   4 -10  -1   79.12    7.82   0
   4 -10   1   83.86    7.87   0
   4  10   1   82.05    7.84   0
   4  10  -1   81.38    7.82   0
  -4 -10  -1   81.45    5.84   0
  -4 -10  -1   79.07    5.80   0
  -4 -10   1   76.72    5.79   0
  -4 -10   1   81.62    5.80   0
   4  10   1   80.73    7.78   0
   4  10  -1   83.79    7.74   0
  -5 -10   1   41.18    7.45   0
   5  10   1   38.43    5.51   0
   5  10  -1   36.97    7.57   0
  -5  10   1   47.86    7.52   0
  -5  10  -1   37.86    7.57   0
  -5  10  -1   40.35    5.44   0
   5 -10  -1   44.10    5.51   0
   5 -10   1   42.51    5.46   0
   5  10   1   44.27    5.52   0
   5  10  -1   40.76    5.50   0
  -5  10   1   45.72    5.42   0
  -5 -10  -1   41.42    7.60   0
  -5 -10   1   41.70    5.49   0
  -5 -10  -1   44.68    5.47   0
  -6 -10  -1   20.24    5.24   0
  -6  10   1   21.27    8.16   0
  -6  10  -1   18.99    8.14   0
   6  10   1   16.72    6.29   0
  -6 -10   1   15.85    5.25   0
   6  10  -1   20.50    8.11   0
   6 -10  -1   15.19    6.34   0
   6 -10   1   16.46    8.16   0
  -6  10   1   15.88    5.32   0
   6  10   1   15.77    5.26   0
   6  10  -1   17.05    8.21   0
  -6 -10  -1   17.75    8.20   0
  -6 -10   1   17.69    5.38   0
  -6  10  -1   19.65    6.23   0
  -7  10   1   13.93    6.21   0
  -7  10  -1   13.21    6.18   0
  -7  10   1    8.33    6.17   0
  -7 -10  -1   15.54    6.15   0
   7  10   1   14.97    6.18   0
  -7 -10   1    9.77    6.19   0
   7  10  -1   13.20    6.25   0
   7 -10  -1   10.67    6.16   0
   7 -10   1    7.36    8.81   0
   7  10   1    9.65    6.25   0
  -7  10  -1   10.35    6.22   0
   7  10  -1    9.09    8.78   0
  -8  10   1    7.59    8.70   0
  -8  10  -1    2.51    6.09   0
  -8 -10  -1    3.48    6.09   0
  -8  10  -1   -1.47    6.14   0
   8  10   1    0.98    6.16   0
  -8 -10   1   -0.31    8.55   0
   8  10  -1   -4.86    6.22   0
   8 -10  -1    0.04    8.71   0
   8 -10   1   -2.29    6.14   0
   8  10   1    1.32    8.70   0
   8  10  -1    1.01    6.17   0
  -8  10   1    2.56    6.14   0
  -9  10  -1   -6.18    7.21   0
  -9 -10  -1    3.43   10.06   0
  -9  10   1   -6.41   10.12   0
   9 -10  -1   -4.09    7.14   0
  -9 -10   1    2.68   10.04   0
   9  10   1    1.85   10.23   0
   9 -10   1   -7.22   10.12   0
   9  10  -1   -7.90   10.22   0
   9  10   1   -3.13    7.16   0
   9  10  -1    1.50    7.15   0
  -9  10   1    4.46   10.05   0
  -9  10  -1    2.86   10.04   0
 -10  10   1    3.90    7.26   0
 -10 -10  -1   -3.89   10.29   0
  10 -10  -1    3.61    7.29   0
  10 -10   1    6.09   10.21   0
 -10 -10   1   -0.48   10.24   0
  10  10   1    3.62    7.22   0
  10  10  -1   -0.89   10.36   0
  10  10   1    4.12    7.29   0
  10  10  -1    2.91    7.22   0
 -10  10  -1    2.67    7.29   0
 -10  10   1    2.29    7.25   0
 -10  10  -1    3.77    7.19   0
 -11 -10  -1    2.80    8.26   0
  11 -10  -1    2.50   11.84   0
  11 -10   1    2.90    8.32   0
 -11 -10   1    9.41    8.29   0
 -11  10   1   -3.06    8.40   0
 -11  10  -1   -4.56    8.39   0
  11  10   1   -1.39   11.79   0
  11  10  -1    6.90    8.32   0
  11  10   1    0.92    8.38   0
  11  10  -1   -0.65    8.35   0
 -11  10   1    0.34    8.40   0
 -11  10  -1    0.75    8.37   0
  -1  11   1    1.88    7.35   0
  -1 -11  -1    3.70    5.14   0
  -1  11  -1   -1.48    7.34   0
  -1  11   1   -1.25    7.38   0
  -1  11  -1   -1.60    7.34   0
   1  11   1   -2.06    5.19   0
   1  11  -1    3.88    5.20   0
   1  11   1    3.98    5.15   0
   1  11  -1   -3.05    7.33   0
   1 -11  -1   -1.21    5.21   0
   1 -11   1    0.89    5.24   0
  -1 -11  -1   -1.12    5.29   0
  -1 -11   1   -2.85    5.29   0
  -1 -11   1    2.27    5.08   0
   1 -11   1   -1.04    5.13   0
  -2  11  -1    1.83    5.13   0
  -2 -11   1   -3.77    7.27   0
  -2  11   1   -0.86    5.18   0
  -2  11  -1   -1.23    7.47   0
   2  11   1    1.30    5.17   0
   2  11  -1   -0.35    5.28   0
   2 -11  -1   -5.18    5.31   0
   2 -11   1   -1.68    7.43   0
   2  11   1   -0.39    5.20   0
   2  11  -1    1.10    7.30   0
  -2 -11  -1   -2.12    5.25   0
  -2 -11   1   -1.86    5.23   0
  -2 -11  -1   -0.41    7.25   0
  -2  11   1    2.79    5.12   0
  -3 -11  -1  159.11    6.04   0
  -3  11   1  152.72    6.10   0
  -3  11  -1  143.66    8.12   0
  -3 -11   1  156.12    8.04   0
   3  11   1  154.29    8.04   0
   3  11  -1  148.49    6.05   0
   3 -11  -1  146.27    6.11   0
   3 -11   1  150.57    8.10   0
  -3  11   1  140.39    6.11   0
  -3 -11  -1  148.51    6.19   0
   3  11   1  149.45    6.17   0
  -3 -11   1  149.16    6.16   0
   3  11  -1  148.91    8.03   0
  -3  11  -1  143.64    6.10   0
  -4  11   1   19.45    7.36   0
  -4  11  -1   17.69    5.27   0
  -4  11   1   17.98    5.30   0
  -4 -11  -1   20.87    7.33   0
   4 -11  -1   14.15    5.25   0
   4  11   1   15.57    5.31   0
   4 -11   1   16.35    7.49   0
   4  11  -1   18.82    5.31   0
  -4  11  -1   16.78    5.26   0
  -4 -11   1   13.79    7.38   0
  -4 -11  -1   19.50    5.33   0
  -4 -11   1   17.70    5.33   0
   4  11   1   15.51    5.26   0
   4  11  -1   16.76    5.29   0
   5  11   1   30.07    8.89   0
   5  11  -1   26.05    6.32   0
  -5  11   1   30.88    6.33   0
  -5  11  -1   30.74    6.31   0
  -5  11   1   25.05    6.36   0
  -5  11  -1   25.26    8.86   0
   5 -11  -1   35.14    8.80   0
   5 -11   1   29.97    6.37   0
   5  11   1   31.50    6.33   0
   5  11  -1   24.62    8.83   0
  -5 -11  -1   29.82    6.32   0
  -5 -11  -1   35.45    6.41   0
  -5 -11   1   28.60    8.89   0
  -5 -11   1   30.03    6.25   0
  -6 -11   1    1.73    6.07   0
  -6  11   1    0.73    6.15   0
  -6  11  -1    5.28    6.08   0
   6  11   1    0.20    8.79   0
   6  11  -1   -3.94    6.19   0
  -6  11  -1   -1.23    6.17   0
   6 -11  -1    4.36    8.68   0
   6 -11   1    1.53    6.14   0
   6  11   1   -2.44    6.22   0
   6  11  -1    1.76    6.14   0
  -6 -11  -1    2.70    8.62   0
  -6 -11  -1   -5.78    6.28   0
  -6 -11   1    0.25    6.24   0
  -6  11   1   -2.53    6.12   0
  -7  11  -1   37.27    8.80   0
  -7  11   1   34.50    6.29   0
  -7  11  -1   38.46    8.81   0
  -7 -11   1   28.41    6.36   0
   7  11   1   31.19    6.44   0
   7  11  -1   42.10    8.77   0
   7 -11  -1   31.84    8.89   0
   7 -11   1   38.15    6.32   0
   7  11   1   38.99    6.37   0
   7  11  -1   32.78    8.77   0
  -7  11   1   42.11    6.28   0
  -7 -11  -1   33.59    8.82   0
  -8  11   1    5.16   10.08   0
  -8  11  -1    7.90    7.16   0
  -8 -11  -1    1.24    7.11   0
  -8 -11   1   11.20   10.09   0
   8  11   1    0.68    7.25   0
   8  11  -1   -1.03    7.22   0
  -8  11   1    2.52   10.22   0
   8 -11  -1    2.90    7.17   0
   8 -11   1    2.99   10.22   0
   8  11   1   -0.16    7.18   0
   8  11  -1   -9.83    7.33   0
  -8  11  -1   -2.02    7.27   0
  -9  11   1    9.31    7.17   0
  -9 -11  -1    1.95   10.28   0
  -9 -11   1    9.35    7.30   0
   9  11   1   10.26   10.25   0
   9  11  -1   10.07    7.26   0
   9 -11  -1   10.92    7.30   0
   9 -11   1   10.84    7.26   0
  -9  11  -1    8.93   10.29   0
   9  11   1   10.20    7.28   0
   9  11  -1    8.60    7.37   0
  -9  11   1    8.30   10.27   0
  -9  11  -1    5.94   10.27   0
 -10 -11  -1   10.71   11.74   0
 -10 -11   1    8.57    8.35   0
 -10  11  -1    7.32   11.80   0
  10 -11  -1   12.19    8.31   0
  10 -11   1    8.06    8.40   0
  10  11   1   14.11    8.40   0
  10  11  -1    5.23   11.89   0
  10  11   1   10.63    8.39   0
  10  11  -1   16.34   11.78   0
 -10  11   1   13.86    8.31   0
 -10  11  -1    6.66   11.80   0
 -10  11   1   10.84   11.75   0
   1 -12   1    3.53    5.11   0
  -1  12   1    7.73    6.18   0
  -1  12   1    6.08    6.11   0
  -1  12  -1    7.59    6.22   0
  -1  12  -1    0.36    8.02   0
   1  12   1    3.85    8.04   0
   1  12  -1    3.21    6.15   0
  -1 -12   1    4.14    7.89   0
   1  12   1    6.73    6.15   0
   1  12  -1    4.06    8.69   0
   1 -12  -1    5.79    6.19   0
   1 -12   1    5.36    6.23   0
  -1 -12  -1    4.56    6.20   0
  -1 -12   1    6.85    6.24   0
  -1 -12  -1    3.47    5.18   0
  -2  12   1   11.42    6.15   0
  -2  12  -1   13.08    8.72   0
  -2  12   1    6.86    8.72   0
  -2  12  -1   12.34    6.19   0
   2  12   1    6.93    8.70   0
   2  12  -1    8.77    6.22   0
  -2 -12  -1    9.63    6.16   0
   2 -12  -1   12.29    6.27   0
   2 -12   1    4.43    6.28   0
   2  12   1   10.00    6.27   0
  -2 -12  -1   -0.52    8.96   0
   2  12  -1   12.80    6.21   0
  -2 -12   1    5.29    8.88   0
  -2 -12   1   16.43    8.66   0
  -3  12  -1   19.82    6.11   0
  -3 -12   1   17.58    6.28   0
  -3  12   1   18.27    6.16   0
  -3 -12   1   22.47    8.66   0
  -3  12  -1   14.29    6.22   0
   3  12   1   15.56    8.83   0
   3  12  -1   17.41    6.21   0
   3 -12  -1   17.50    6.30   0
   3 -12   1   17.69    6.27   0
  -3 -12  -1   14.39    6.36   0
   3  12   1   10.87    8.85   0
  -3  12   1   12.19    6.23   0
   3  12  -1   14.76    8.74   0
  -3 -12  -1   18.20    6.18   0
  -4  12   1   16.77    8.69   0
  -4  12  -1   21.71    8.70   0
  -4 -12  -1   14.42    8.73   0
  -4 -12   1   17.23    6.24   0
   4  12   1   16.97    6.26   0
   4  12  -1   23.90    8.70   0
   4 -12  -1   20.44    6.26   0
   4 -12   1   18.56    6.24   0
  -4  12   1   23.05    8.75   0
  -4 -12  -1   18.25    6.32   0
  -4  12  -1   20.51    6.25   0
  -4 -12   1   17.38    6.38   0
   4  12   1   11.13    8.87   0
   4  12  -1   25.53    6.13   0
   5  12   1    6.64    6.17   0
   5  12  -1    5.11    6.21   0
  -5  12   1    9.31    6.15   0
  -5  12  -1    8.55    6.19   0
  -5  12   1    6.61    6.17   0
  -5 -12  -1    2.35    6.19   0
   5 -12  -1    4.07    6.20   0
   5  12   1   11.17    8.64   0
   5 -12   1    9.57    6.19   0
   5  12  -1    6.79    6.21   0
  -5  12  -1   11.06    6.17   0
  -5 -12   1   14.30    8.67   0
  -5 -12  -1    3.54    6.26   0
  -5 -12   1   12.23    8.76   0
  -6  12   1   31.46    6.32   0
  -6  12  -1   33.71    8.80   0
   6  12   1   37.85    6.37   0
   6  12  -1   33.66    6.32   0
  -6  12   1   35.25    6.30   0
  -6  12  -1   35.98    6.39   0
   6 -12  -1   37.69    6.34   0
   6 -12   1   35.11    6.30   0
   6  12   1   35.92    8.85   0
   6  12  -1   31.18    6.35   0
  -6 -12  -1   37.00    6.27   0
  -6 -12   1   34.63    8.70   0
  -6 -12  -1   37.83    8.95   0
  -6 -12   1   31.41    6.46   0
  -7  12   1    2.34   10.26   0
  -7  12   1   12.47   10.20   0
  -7  12  -1   16.76    7.25   0
   7  12   1   12.74   10.21   0
   7  12  -1   12.20    7.30   0
  -7  12  -1   12.74    7.25   0
   7 -12  -1   12.63    7.27   0
   7 -12   1    5.46   10.28   0
   7  12   1   20.66   10.18   0
   7  12  -1    7.13    7.33   0
  -7 -12  -1   11.34    7.25   0
  -7 -12   1    9.72    7.33   0
  -8  12   1   13.19    7.28   0
  -8  12  -1   10.21    7.26   0
  -8 -12   1    9.77    7.25   0
  -8  12  -1   15.58   10.21   0
   8  12   1   13.10    7.29   0
   8  12  -1    9.53    7.32   0
   8 -12  -1    9.35    7.27   0
   8 -12   1   14.66    7.31   0
   8  12   1   16.23    7.26   0
   8  12  -1    3.86   10.39   0
  -8  12   1   15.17    7.30   0
  -8 -12  -1   11.68   10.24   0
  -9  12  -1    1.07   11.69   0
  -9 -12  -1    4.16    8.25   0
  -9 -12   1    2.42    8.19   0
   9  12   1   -4.66   11.85   0
   9  12  -1   -2.21   11.80   0
   9 -12  -1   -4.06   11.78   0
   9 -12   1   -0.05    8.33   0
   9  12   1    1.02   11.80   0
   9  12  -1    0.02   11.68   0
  -9  12   1    5.13    8.31   0
  -9  12  -1    0.95    8.23   0
  -9  12   1   -7.29    8.37   0
   1 -13   1   38.24    6.26   0
  -1 -13   1   40.73    6.27   0
  -1  13   1   37.30    6.34   0
  -1  13   1   33.24    6.32   0
  -1  13  -1   38.96    6.33   0
  -1  13  -1   38.79    6.38   0
   1  13   1   34.50    6.34   0
   1  13  -1   33.91    8.78   0
  -1 -13  -1   38.16    8.77   0
   1  13   1   41.89    6.25   0
   1  13  -1   40.39    6.34   0
   1 -13  -1   49.12    8.82   0
   1 -13   1   40.26    8.86   0
  -1 -13  -1   43.17    6.35   0
  -1 -13   1   33.18    6.46   0
  -2  13   1   -2.59    6.17   0
  -2 -13  -1   -5.68    8.72   0
  -2  13  -1   -1.98    6.16   0
  -2  13   1    0.22    6.09   0
  -2  13  -1    1.36    6.09   0
   2  13   1   -0.73    6.10   0
   2  13  -1    7.59    8.63   0
   2 -13  -1    1.28    8.81   0
   2 -13   1   -1.93    6.21   0
   2  13   1   -0.70    8.69   0
  -2 -13   1    1.52    6.11   0
  -2 -13  -1    1.22    6.21   0
  -2 -13   1   -0.16    6.25   0
   2  13  -1    3.33    8.67   0
  -3 -13   1   -1.54    8.62   0
  -3  13  -1   -1.84    8.67   0
  -3  13   1   -4.98    8.60   0
  -3  13  -1    1.87    6.08   0
   3  13   1   -3.00    8.72   0
   3  13  -1    2.18    6.05   0
   3 -13  -1   -4.99    6.19   0
   3 -13   1   -6.36    6.17   0
  -3 -13  -1   -3.31    6.10   0
  -3 -13  -1   -0.28    6.12   0
  -3 -13   1    0.91    8.73   0
   3  13   1   -4.84    6.09   0
   3  13  -1    0.13    6.11   0
  -3  13   1    0.70    6.11   0
  -4 -13  -1   13.22    8.55   0
  -4  13   1   -3.73    8.74   0
  -4  13  -1   -2.42    8.62   0
  -4 -13   1    3.09    6.15   0
  -4 -13   1    0.89    6.04   0
   4  13   1    2.00    6.05   0
   4  13  -1    5.18    8.60   0
   4 -13  -1   -0.02    6.14   0
   4 -13   1   -0.39    8.73   0
  -4 -13  -1    2.76    6.18   0
  -4  13   1    4.65    6.13   0
   4  13   1    1.87    8.66   0
  -4  13  -1    3.07    6.16   0
   4  13  -1   -1.80    6.15   0
   5  13   1   30.90    7.27   0
   5  13  -1   26.21   10.28   0
  -5  13   1   36.26    7.35   0
  -5  13  -1   26.00    7.35   0
  -5 -13  -1   22.12    7.33   0
  -5 -13   1   31.57    7.31   0
   5  13   1   32.56    7.28   0
   5  13  -1   32.62   10.25   0
   5 -13  -1   30.54    7.32   0
   5 -13   1   39.76   10.26   0
  -5  13   1   38.26   10.18   0
  -5  13  -1   26.81    7.42   0
  -5 -13  -1   30.16    7.40   0
  -5 -13   1   30.64    7.39   0
  -6  13   1    3.26    7.11   0
   6  13   1   -0.03    7.26   0
  -6  13  -1   -0.43    7.18   0
   6  13  -1   -2.38    7.19   0
  -6  13   1    0.91   10.13   0
  -6 -13  -1    3.65    7.15   0
   6 -13  -1    7.01    7.12   0
   6  13   1    3.15    7.19   0
   6 -13   1   -8.55   10.28   0
   6  13  -1    4.70   10.12   0
  -6 -13   1    6.04    7.06   0
  -6  13  -1   -0.24    7.18   0
  -6 -13  -1    1.45    7.26   0
  -6 -13   1   -0.53   10.23   0
  -7  13   1    8.94    7.26   0
  -7  13  -1   10.86   10.18   0
   7  13   1    4.94    7.43   0
   7  13  -1    8.11    7.35   0
  -7  13   1   12.52    7.30   0
  -7  13  -1    6.29    7.38   0
   7 -13  -1   15.80   10.32   0
   7 -13   1   11.05    7.37   0
   7  13   1   10.92    7.29   0
   7  13  -1   11.35   10.36   0
  -7 -13  -1   11.86   10.29   0
  -7 -13   1    4.60    7.28   0
  -8  13   1    1.91    8.29   0
  -8  13  -1    1.25    8.43   0
  -8  13   1    2.50   11.83   0
   8  13   1   -4.70   11.87   0
   8  13  -1    8.06   11.84   0
  -8  13  -1    5.84    8.33   0
   8 -13  -1   -1.86    8.43   0
   8 -13   1    2.95   11.83   0
   8  13   1   -3.40   11.79   0
   8  13  -1    2.55    8.33   0
  -8 -13  -1    4.57    8.39   0
  -8 -13   1    4.04    8.32   0
  -1  14   1   29.74    7.32   0
  -1  14  -1   26.09    7.30   0
  -1  14   1   20.79    7.34   0
   1  14   1   25.95    7.15   0
   1  14  -1   24.89    7.31   0
  -1  14  -1   34.44   10.30   0
   1  14   1   19.92    7.38   0
   1 -14  -1   29.38    7.38   0
   1  14  -1   22.20    7.34   0
   1 -14   1   24.24    7.41   0
  -1 -14  -1   35.01    7.27   0
  -1 -14   1   27.23    7.35   0
  -1 -14  -1   25.62    7.30   0
  -1 -14   1   21.16    9.58   0
  -2  14   1    1.45   10.16   0
  -2  14   1    4.00    7.13   0
  -2  14  -1    8.40    7.21   0
  -2 -14   1    3.04    7.18   0
  -2  14  -1    3.03    7.16   0
   2  14   1    4.20   10.14   0
   2  14  -1    4.89    7.14   0
   2 -14  -1    4.04    7.17   0
   2 -14   1   -1.97    7.30   0
   2  14   1    7.90   10.11   0
  -2 -14  -1    0.99    7.27   0
  -2 -14   1    2.39    7.29   0
   2  14  -1    2.99    7.19   0
  -2 -14  -1    3.39    7.16   0
  -3  14   1   -5.48    7.23   0
  -3  14  -1    1.39    7.13   0
  -3  14   1    2.92    7.11   0
  -3  14  -1   -1.29    7.15   0
  -3 -14  -1   -2.67    7.12   0
   3  14   1   -4.85    7.14   0
   3  14  -1    2.39    7.11   0
   3 -14  -1    2.34    7.20   0
   3 -14   1   -0.80    7.27   0
  -3 -14   1    3.47   10.09   0
  -3 -14  -1    0.65    7.17   0
  -3 -14   1   -3.02    7.23   0
   3  14   1    6.16   10.05   0
   3  14  -1    3.51   10.17   0
  -4  14  -1   -1.11    7.22   0
  -4 -14   1    0.00    7.16   0
  -4  14   1   -2.81    7.24   0
  -4  14  -1    1.91    7.08   0
   4  14   1    6.33    7.12   0
   4  14  -1   -6.01   10.20   0
   4 -14  -1    3.27   10.21   0
   4 -14   1   -8.52   10.27   0
  -4 -14  -1    4.58   10.06   0
  -4 -14  -1    7.07   10.25   0
  -4 -14   1   -5.91    7.33   0
   4  14   1   -0.84    7.25   0
  -4  14   1    1.23    7.21   0
   4  14  -1   -2.76   10.23   0
   5  14   1    7.62    7.26   0
  -5 -14  -1    3.33    7.17   0
   5  14  -1    0.48    7.31   0
  -5  14   1    3.22    7.30   0
  -5  14  -1    2.31    7.26   0
  -5 -14   1    0.33    7.18   0
   5  14   1    1.40    7.26   0
   5  14  -1    3.30   10.19   0
   5 -14  -1    8.94    7.23   0
   5 -14   1   -0.90   10.30   0
  -5  14   1    6.54    7.29   0
  -5 -14  -1    5.18    7.24   0
  -5 -14   1   -2.26   10.36   0
  -5  14  -1    9.38    7.21   0
  -6  14   1    4.06    8.26   0
  -6  14  -1    7.22   11.73   0
   6  14   1    1.78    8.24   0
   6  14  -1    2.38    8.32   0
  -6 -14  -1   -8.43   11.73   0
  -6 -14   1    0.90    8.27   0
   6  14   1   -1.05    8.30   0
   6  14  -1    0.37    8.34   0
   6 -14  -1    5.24   11.80   0
   6 -14   1    4.62   11.74   0
  -6  14   1    0.36    8.32   0
  -6  14  -1   -2.18    8.35   0
  -6 -14  -1    2.33    8.23   0
  -6 -14   1   -0.28   11.84   0
  -1 -15   1   -1.28    7.24   0
  -1  15   1   -2.04    7.22   0
  -1  15  -1    2.21    7.17   0
   1  15   1    0.14   10.29   0
   1  15  -1    1.40   10.27   0
  -1  15   1   -0.69    7.21   0
  -1  15  -1   -2.41    7.30   0
   1  15   1    3.25    7.24   0
   1 -15  -1    1.74   10.26   0
   1 -15   1   -1.92    7.24   0
   1  15  -1    2.98    7.21   0
  -1 -15  -1   -5.45    7.40   0
  -1 -15   1   -1.16    7.28   0
  -1 -15  -1    2.07    7.21   0
  -2 -15   1    0.68   10.09   0
  -2 -15  -1    3.00    7.24   0
  -2  15   1    1.16    7.30   0
  -2  15  -1   -2.49    7.34   0
  -2  15   1    6.04    7.24   0
  -2  15  -1    6.04    7.23   0
   2  15   1    3.40    7.26   0
   2  15  -1    4.15    7.23   0
   2 -15  -1    2.30    7.29   0
   2 -15   1    0.91    7.39   0
   2  15   1    4.03    7.24   0
  -2 -15  -1    4.13    7.28   0
  -2 -15   1    4.35   10.26   0
   2  15  -1    1.64    7.22   0
  -3 -15  -1   35.85   11.06   0
  -3  15   1   36.18    8.39   0
  -3  15   1   41.61   11.11   0
  -3  15  -1   33.87   11.17   0
  -3  15  -1   40.26    8.45   0
   3  15   1   28.95    7.44   0
   3  15  -1   34.87    8.42   0
  -3 -15   1   27.17    7.47   0
   3 -15  -1   39.09   11.25   0
   3 -15   1   42.20   11.23   0
  -3 -15  -1   36.52    8.54   0
  -3 -15   1   31.78   11.20   0
   3  15   1   42.22   11.15   0
   3  15  -1   31.56    8.41   0
   4  15  -1    5.33    8.45   0
  -4  15   1   13.01    8.31   0
  -4  15  -1    3.30    8.37   0
  -4  15   1   14.53   11.70   0
  -4  15  -1   -6.27   11.90   0
   4  15   1   12.39    8.18   0
   4  15  -1    5.65   11.72   0
  -4 -15  -1    6.51    8.28   0
   4 -15  -1   -2.30   11.90   0
   4 -15   1    9.34   11.87   0
  -4 -15  -1    5.72    8.38   0
  -4 -15   1    4.65   11.92   0
  -4 -15   1    5.31    8.32   0
   4  15   1    7.35   11.79   0
   0   0   2  723.50   24.29   0
   0   0  -2  714.24   24.63   0
  -2   0   2 1343.82   19.37   0
  -2   0  -2 1344.58   24.92   0
   2   0  -2 1245.41   17.49   0
   2   0   2 1260.92   25.55   0
  -4   0  -2  307.47    9.16   0
  -4   0   2  324.63    8.32   0
   4   0  -2  291.16    8.00   0
   4   0   2  287.24   10.50   0
  -6   0  -2    9.11    5.28   0
  -6   0   2   10.14    5.32   0
   6   0  -2    7.55    5.19   0
   6   0   2    7.58    7.33   0
  -8   0  -2    2.24    4.43   0
  -8   0   2   -0.15    4.46   0
   8   0  -2    2.69    6.19   0
   8   0   2   -0.45    4.46   0
 -10   0  -2   13.93    5.50   0
 -10   0   2   13.11    5.33   0
  10   0  -2   12.80    7.54   0
  10   0   2   15.67    5.39   0
  12   0   2   14.10    8.82   0
 -12   0  -2   19.51    6.27   0
 -12   0   2   17.08    8.74   0
  12   0  -2   18.26    8.81   0
  14   0  -2    0.79    8.36   0
  14   0   2    2.04    8.39   0
 -14   0  -2    3.80    8.35   0
 -14   0   2   -0.59   11.84   0
   0   1   2  176.46   10.97   0
   0  -1  -2  180.44   12.82   0
   0  -1   2  180.17   10.51   0
   0   1  -2  182.36   12.26   0
   0  -1   2  171.52   10.55   0
   0   1  -2  182.22   12.27   0
  -1  -1  -2 2194.19   37.33   0
   1  -1  -2 2105.46   26.35   0
  -1   1  -2 2124.31   33.37   0
  -1  -1   2 2178.46   25.32   0
   1   1  -2 2108.50   26.27   0
  -1   1  -2 2205.38   33.95   0
   1  -1   2 2086.97   32.08   0
   1   1   2 2113.43   36.92   0
  -1   1   2 2170.32   25.64   0
   1  -1   2 2133.41   33.36   0
  -2   1  -2 1202.76   20.84   0
  -2  -1  -2 1219.92   23.07   0
   2  -1   2 1152.31   21.51   0
  -2  -1   2 1192.59   16.65   0
   2   1   2 1087.72   21.01   0
   2   1  -2 1082.56   15.95   0
   2   1   2 1089.78   21.05   0
  -2   1   2 1183.45   16.60   0
   2  -1  -2 1105.24   17.62   0
   3  -1   2  102.73    9.48   0
  -3  -1  -2  110.36    9.65   0
  -3  -1   2  116.56    7.31   0
   3   1   2  102.56    7.60   0
   3   1  -2  104.89    7.00   0
  -3   1   2  106.31    9.18   0
  -3   1  -2  113.37    9.61   0
   3  -1  -2  102.65    6.91   0
   4  -1   2    0.71    7.71   0
  -4  -1  -2    0.68    7.77   0
  -4  -1   2    1.38    5.58   0
   4   1  -2    0.76    7.79   0
   4   1   2   -0.46    7.78   0
  -4   1   2    2.42    7.81   0
  -4   1  -2    0.29    5.55   0
   4  -1  -2   -2.51    7.76   0
   5  -1   2    5.22    5.67   0
  -5  -1  -2    2.62    8.26   0
  -5  -1   2    7.64    8.29   0
   5   1  -2    5.94    5.75   0
  -5   1   2    7.61    5.89   0
   5   1   2    6.01    5.75   0
  -5   1  -2    5.04    5.90   0
   5  -1  -2    2.61    8.09   0
   6  -1   2   11.90    5.15   0
  -6  -1  -2   11.27    5.27   0
  -6  -1   2   12.19    7.34   0
  -6   1   2   12.13    5.25   0
  -6   1  -2   11.96    7.42   0
   6   1  -2   13.17    5.18   0
   6   1   2   10.81    5.16   0
   6  -1  -2   10.63    5.18   0
   7  -1   2   -0.61    4.53   0
  -7  -1  -2    2.11    4.53   0
  -7  -1   2    2.05    4.56   0
  -7   1  -2   -0.15    4.56   0
  -7   1   2   -0.90    4.62   0
   7   1  -2    0.61    4.51   0
   7   1   2   -1.79    6.46   0
   7  -1  -2   -4.91    6.52   0
   8  -1   2    1.80    6.86   0
  -8  -1  -2    1.93    4.36   0
  -8  -1   2    0.20    4.43   0
  -8   1  -2   -0.27    6.31   0
  -8   1   2   -1.23    4.43   0
   8   1  -2   -0.53    5.30   0
   8   1   2    1.67    6.89   0
   8  -1  -2    0.64    6.90   0
   9  -1   2   48.92    5.62   0
  -9  -1  -2   43.86    7.90   0
  -9  -1   2   48.81    7.83   0
  -9   1  -2   42.53    7.84   0
  -9   1   2   47.98    5.65   0
   9   1  -2   46.44    5.70   0
   9   1   2   42.98    7.78   0
   9  -1  -2   45.07    5.67   0
  10  -1   2    6.80    5.28   0
 -10  -1  -2    5.13    7.49   0
 -10  -1   2    8.43    7.45   0
 -10   1  -2    3.68    7.51   0
 -10   1   2    5.18    5.32   0
  10   1  -2    5.36    5.26   0
  10   1   2    9.81    7.47   0
  10  -1  -2    5.15    7.40   0
  11  -1   2    1.69    6.30   0
 -11  -1  -2    1.79    8.81   0
 -11  -1   2   -3.50    8.83   0
 -11   1  -2   -3.22    8.84   0
 -11   1   2    6.87    8.80   0
  11   1  -2    2.43    8.78   0
  11   1   2   -1.32    8.79   0
  11  -1  -2    1.51    8.83   0
  12  -1  -2   15.57    6.20   0
  12  -1   2   15.23    6.33   0
 -12  -1  -2   21.27    6.31   0
 -12  -1   2   17.89    6.18   0
 -12   1  -2   13.85    8.86   0
 -12   1   2   14.38    8.82   0
  12   1  -2   17.24    8.79   0
  12   1   2   18.16    6.27   0
  13  -1  -2    5.06    7.19   0
  13  -1   2    1.94   10.21   0
 -13  -1  -2   -0.21    7.22   0
 -13  -1   2   -3.51    7.19   0
 -13   1  -2    2.20    7.25   0
 -13   1   2   -0.31    7.19   0
  13   1  -2   -1.95    7.23   0
  13   1   2    2.81    7.21   0
  14   1   2    3.03    8.33   0
  14  -1  -2   -5.79   11.90   0
  14  -1   2    3.42    8.37   0
 -14  -1  -2   -0.33   11.88   0
 -14  -1   2   -4.82   11.77   0
 -14   1  -2   -3.71    8.36   0
 -14   1   2    4.46    8.30   0
  14   1  -2   -4.12    8.38   0
   0   2   2    1.73   10.67   0
   0  -2   2    1.92   10.42   0
   0   2   2    5.06    7.49   0
   0  -2  -2    4.87    7.69   0
   0   2  -2    4.04    7.62   0
   0   2  -2    3.70    7.72   0
   0  -2   2    2.59   10.84   0
   1   2  -2  881.71   14.99   0
  -1   2   2  908.38   15.58   0
   1  -2  -2  896.89   15.30   0
   1   2   2  902.37   17.40   0
  -1   2  -2  946.35   17.26   0
  -1   2  -2  898.95   16.73   0
   1  -2   2  865.07   17.94   0
   1   2   2  939.64   19.09   0
   1  -2   2  880.69   16.74   0
  -1  -2  -2  979.48   19.58   0
  -1  -2  -2  852.74   17.25   0
   1   2  -2  915.05   17.30   0
  -1  -2   2  891.20   16.83   0
  -1  -2   2  926.22   15.50   0
   2   2   2   24.01    6.69   0
  -2   2   2   24.95    6.71   0
  -2  -2   2   23.42    6.64   0
   2  -2  -2   23.34    6.73   0
  -2   2  -2   24.72    9.11   0
  -2   2  -2   24.72    9.43   0
   2   2  -2   24.46    6.69   0
   2  -2   2   25.87    6.63   0
  -2  -2  -2   25.19    6.71   0
   2   2   2   23.57    6.71   0
  -2  -2  -2   24.38    9.30   0
   2   2  -2   25.26    9.33   0
  -3   2  -2   45.16    6.28   0
   3  -2  -2   43.39    6.14   0
  -3  -2   2   47.50    6.21   0
   3  -2   2   44.68    6.23   0
   3   2   2   44.92    6.30   0
   3   2  -2   45.39    6.06   0
   3   2   2   45.06    6.37   0
  -3   2   2   45.22    8.35   0
  -3  -2  -2   49.39    6.31   0
   4  -2  -2   51.48    6.06   0
  -4  -2  -2   57.18    8.40   0
   4  -2   2   54.33    8.30   0
  -4  -2   2   56.41    6.16   0
   4   2   2   53.31    8.33   0
   4   2  -2   50.83    6.09   0
   4   2   2   53.67    6.31   0
  -4   2   2   59.42    6.27   0
  -4   2  -2   54.59    6.28   0
   5  -2  -2   28.08    8.15   0
   5  -2   2   30.28    5.91   0
  -5  -2  -2   30.69    8.30   0
  -5  -2   2   33.25    8.32   0
   5   2   2   29.62    8.21   0
   5   2  -2   30.96    5.86   0
  -5   2   2   32.22    8.40   0
  -5   2  -2   31.83    6.09   0
   6  -2  -2    7.37    5.00   0
   6  -2   2    7.03    4.99   0
  -6  -2  -2    8.00    7.10   0
  -6  -2   2    7.86    7.17   0
   6   2  -2    6.49    4.99   0
   6   2   2    6.03    7.08   0
  -6   2  -2   10.43    7.12   0
  -6   2   2    7.10    5.14   0
   7  -2  -2   61.49    5.04   0
   7  -2   2   60.16    5.16   0
  -7  -2  -2   61.63    5.21   0
  -7  -2   2   64.21    5.14   0
   7   2  -2   63.35    5.09   0
   7   2   2   61.47    5.26   0
  -7   2   2   63.77    6.93   0
  -7   2  -2   68.76    5.20   0
   8  -2  -2   -0.12    5.33   0
   8  -2   2   -1.18    5.40   0
  -8  -2  -2    2.55    7.59   0
  -8  -2   2   -2.58    7.62   0
  -8   2   2   -4.30    5.38   0
  -8   2  -2   -0.12    5.43   0
   8   2  -2   -2.69    7.57   0
   8   2   2   -0.21    5.37   0
   9  -2  -2   23.92    7.56   0
   9  -2   2   17.85    5.37   0
  -9  -2  -2   10.85    7.64   0
  -9  -2   2   16.92    5.41   0
  -9   2  -2   16.95    5.40   0
  -9   2   2   18.46    5.37   0
   9   2  -2   16.17    5.41   0
   9   2   2   12.50    5.52   0
  10  -2  -2    1.31    5.17   0
  10  -2   2    3.40    7.44   0
 -10  -2  -2    0.34    5.25   0
 -10  -2   2   -1.53    7.37   0
 -10   2  -2    1.42    5.22   0
 -10   2   2    0.81    5.28   0
  10   2  -2    3.48    5.16   0
  10   2   2    0.95    5.26   0
  11  -2  -2    2.21    6.23   0
  11  -2   2    0.41    6.25   0
 -11  -2  -2    4.89    6.19   0
 -11  -2   2   -0.13    6.20   0
 -11   2  -2    1.87    8.75   0
 -11   2   2    1.63    6.18   0
  11   2  -2   -1.93    8.83   0
  11   2   2    3.64    8.77   0
  12  -2  -2    3.07    6.15   0
  12  -2   2   -1.07    6.21   0
 -12  -2  -2    1.16    8.71   0
 -12  -2   2    0.08    6.20   0
 -12   2  -2    1.26    6.11   0
 -12   2   2   -0.92    6.17   0
  12   2  -2    3.40    8.66   0
  12   2   2   -0.18    8.75   0
  13  -2  -2   -0.54    7.22   0
  13  -2   2    1.89    7.27   0
 -13  -2  -2    0.72   10.24   0
 -13  -2   2   -2.72    7.18   0
 -13   2  -2    2.30    7.25   0
 -13   2   2    8.42    7.12   0
  13   2  -2   -6.24   10.19   0
  13   2   2    2.43    7.24   0
  14  -2  -2    0.37    8.39   0
  14  -2   2   -2.33    8.46   0
 -14  -2  -2   -0.10    8.40   0
 -14  -2   2   -5.79   11.88   0
 -14   2  -2   -1.88    8.43   0
 -14   2   2    0.07    8.33   0
  14   2   2    5.66    8.30   0
  14   2  -2   -6.37   11.82   0
  14   2   2    0.33    8.39   0
   0   3   2  369.78   10.19   0
   0   3   2  380.42   10.34   0
   0   3  -2  361.10   11.69   0
   0  -3  -2  350.39   10.13   0
   0   3  -2  380.13   10.39   0
   0  -3   2  364.73   10.02   0
   0  -3  -2  408.77   12.17   0
   0  -3   2  396.97   10.11   0
   1   3   2    0.63    8.23   0
  -1   3   2    0.55    8.55   0
   1  -3  -2    0.01    5.92   0
  -1   3  -2    2.81    8.41   0
  -1  -3  -2   -2.14    8.44   0
   1   3   2    0.25    5.87   0
   1  -3   2    1.15    6.00   0
  -1  -3   2   -0.08    5.92   0
  -1  -3  -2   -0.15    5.99   0
  -1   3  -2   -0.53    5.90   0
   1   3  -2    2.39    6.11   0
   1  -3   2    1.58    5.93   0
  -1  -3   2    1.05    8.38   0
   1   3  -2   -0.11    5.96   0
   2   3  -2    4.06    7.94   0
  -2   3   2    6.40    8.08   0
   2  -3  -2    4.90    5.68   0
  -2  -3  -2    5.98    7.81   0
  -2   3  -2    4.38    8.04   0
  -2   3  -2    4.22    5.63   0
   2  -3   2    4.49    7.99   0
   2   3   2    7.80    7.87   0
  -2  -3  -2    7.74    8.03   0
   2   3   2    6.05    5.53   0
   2   3  -2    6.37    5.74   0
  -2  -3   2    6.40    5.62   0
  -2  -3   2    3.34    5.74   0
  -3  -3   2  172.51    7.12   0
  -3   3   2  155.70    8.87   0
   3   3   2  155.41    9.06   0
  -3   3  -2  159.47    9.22   0
   3  -3  -2  155.26    8.77   0
   3   3  -2  153.43    6.89   0
   3  -3   2  157.42    7.16   0
  -3  -3  -2  163.60    7.45   0
   3   3   2  157.67    7.35   0
   3   3  -2  158.82    8.88   0
  -3  -3  -2  153.49    7.34   0
  -4   3  -2  686.85   12.51   0
   4  -3  -2  670.59   10.07   0
  -4  -3   2  680.03   10.17   0
   4  -3   2  650.95   10.65   0
   4   3   2  652.86   12.40   0
   4   3  -2  641.27   11.53   0
   4   3   2  657.85   11.11   0
   4   3  -2  687.83   10.36   0
  -4  -3  -2  692.21   12.60   0
  -4   3   2  702.82   10.31   0
  -5  -3  -2  239.55    7.61   0
   5  -3  -2  220.06    7.05   0
  -5  -3   2  239.89    7.23   0
   5  -3   2  218.13    7.33   0
   5   3   2  218.98    7.50   0
   5   3  -2  222.42    7.11   0
   5   3   2  235.43    9.36   0
   5   3  -2  225.94    7.19   0
  -5   3   2  239.80    7.21   0
  -5   3  -2  236.84    7.61   0
   6  -3  -2   92.57    7.39   0
  -6  -3  -2  103.50    7.52   0
   6  -3   2   92.22    7.51   0
  -6  -3   2  101.47    7.41   0
   6   3   2   92.48    7.49   0
   6   3  -2   95.88    5.56   0
  -6   3   2  105.88    5.73   0
   6   3   2   97.01    5.88   0
  -6   3  -2  101.78    7.51   0
   7  -3  -2   36.87    4.74   0
  -7  -3  -2   38.74    4.88   0
   7  -3   2   36.17    4.84   0
  -7  -3   2   41.62    6.61   0
   7   3  -2   35.51    6.56   0
   7   3   2   32.43    6.71   0
  -7   3   2   42.45    4.86   0
  -7   3  -2   39.58    6.76   0
   7   3   2   39.06    4.96   0
   8  -3  -2    0.04    5.33   0
   8  -3   2   -1.30    5.36   0
  -8  -3  -2    0.93    5.34   0
  -8  -3   2    5.99    5.30   0
   8   3  -2   -1.16    7.61   0
   8   3   2    0.10    5.42   0
  -8   3   2    1.94    5.34   0
  -8   3  -2    0.78    5.38   0
   8   3   2   -0.08    7.62   0
   9  -3  -2    4.37    5.23   0
   9  -3   2    3.63    7.46   0
  -9  -3  -2    2.16    7.47   0
  -9  -3   2    1.73    5.26   0
  -9   3   2   -0.65    7.48   0
   9   3  -2    1.10    5.32   0
  -9   3  -2   -3.42    7.57   0
   9   3   2    0.60    7.50   0
   9   3   2    1.94    5.34   0
  10  -3  -2    0.48    5.28   0
  10  -3   2    5.31    7.37   0
 -10  -3  -2    2.42    7.35   0
 -10  -3   2    2.86    7.29   0
 -10   3   2   -3.23    5.28   0
 -10   3  -2   -0.30    7.43   0
  10   3  -2   -2.99    5.25   0
  10   3   2    1.47    5.18   0
  10   3   2    1.46    5.24   0
  11  -3  -2    5.61    8.68   0
  11  -3   2    1.76    6.16   0
 -11  -3  -2    3.96    6.09   0
 -11  -3   2   -2.84    6.20   0
 -11   3  -2    0.31    6.15   0
 -11   3   2   -3.78    6.20   0
  11   3  -2    1.07    6.19   0
  11   3   2   -1.04    6.17   0
  11   3   2   -1.48    6.18   0
  12  -3  -2   -1.72    8.61   0
 -12  -3  -2   -1.43    8.77   0
  12  -3   2    0.58    8.69   0
 -12  -3   2   -7.70    8.70   0
 -12   3  -2   -0.67    8.74   0
 -12   3   2   -6.78    8.66   0
  12   3   2   -4.83    8.80   0
  12   3  -2   -2.48    8.77   0
  12   3   2    0.14    6.16   0
  13  -3  -2   -5.03    7.27   0
 -13  -3  -2    2.13    7.23   0
  13  -3   2    2.61    7.26   0
 -13  -3   2    3.81   10.16   0
 -13   3  -2    2.79    7.27   0
 -13   3   2    3.91   10.26   0
  13   3   2   -1.54   10.25   0
  13   3  -2    0.96    7.30   0
  13   3  -2   -1.91    7.24   0
  13   3   2   -7.02   10.30   0
 -14  -3  -2    7.78    8.28   0
  14  -3  -2    1.54    8.43   0
  14  -3   2    5.37    8.34   0
 -14  -3   2    0.10    8.34   0
 -14   3  -2    1.36    8.39   0
  14   3  -2   -0.92    8.40   0
  14   3   2    3.92    8.41   0
   0   4  -2    3.86    5.42   0
   0   4   2    0.93    7.66   0
   0   4   2    4.74    7.67   0
   0  -4  -2    6.04    5.47   0
   0   4  -2    4.96    7.79   0
   0  -4  -2    5.88    5.40   0
   0  -4   2    5.78    5.44   0
   0  -4   2    1.80    5.44   0
   1   4   2   47.15    8.00   0
  -1   4   2   52.43    6.16   0
  -1  -4   2   53.24    5.86   0
  -1  -4  -2   50.84    6.00   0
   1  -4  -2   46.20    5.96   0
  -1   4  -2   48.00    8.15   0
   1   4   2   52.01    8.08   0
   1  -4   2   47.83    8.08   0
  -1  -4  -2   48.49    6.09   0
   1   4  -2   50.60    6.09   0
   1   4  -2   44.92    7.92   0
   1  -4   2   49.42    5.99   0
  -1  -4   2   47.81    5.98   0
  -1   4  -2   51.46    5.85   0
  -1   4   2   46.43    5.92   0
   2   4  -2   43.15    5.72   0
  -2  -4  -2   45.26    6.00   0
  -2   4   2   44.84    5.99   0
   2  -4  -2   43.23    7.90   0
  -2   4  -2   45.28    6.14   0
   2  -4   2   44.28    7.91   0
   2   4   2   42.02    5.88   0
  -2  -4   2   47.38    7.99   0
   2   4   2   42.93    7.96   0
   2   4  -2   47.25    5.97   0
  -2  -4  -2   46.03    5.89   0
  -2  -4   2   41.28    5.97   0
  -2   4  -2   42.08    5.83   0
  -3   4   2   32.82    6.04   0
   3   4  -2   31.84    5.92   0
  -3   4  -2   31.20    6.09   0
   3  -4  -2   30.78    5.87   0
   3  -4   2   33.45    8.14   0
  -3  -4  -2   34.60    5.98   0
  -3   4  -2   28.68    5.86   0
   3   4   2   30.72    8.31   0
   3   4  -2   33.90    6.07   0
  -3  -4   2   36.97    5.94   0
  -3  -4  -2   30.82    6.07   0
  -3  -4   2   31.04    5.97   0
   3   4   2   30.40    5.94   0
  -4   4   2   70.25    6.29   0
  -4   4  -2   66.96    8.57   0
   4   4   2   61.33    8.25   0
   4  -4  -2   62.99    6.04   0
   4   4  -2   59.18    8.26   0
   4  -4   2   63.32    6.10   0
  -4  -4  -2   64.48    6.31   0
   4   4   2   66.09    8.46   0
   4   4  -2   63.04    6.18   0
  -4  -4  -2   62.62    6.26   0
  -4  -4   2   67.75    8.35   0
  -5  -4   2   30.33    5.30   0
  -5   4  -2   32.93    5.46   0
   5  -4  -2   30.21    7.34   0
   5  -4   2   29.54    5.33   0
   5   4   2   28.35    7.40   0
   5   4  -2   34.88    7.29   0
   5   4   2   38.51    5.44   0
  -5  -4  -2   34.90    7.47   0
   5   4  -2   30.49    5.33   0
  -5   4   2   32.51    7.45   0
  -6  -4   2   49.59    5.11   0
   6  -4  -2   49.13    5.03   0
   6  -4   2   47.50    5.02   0
   6   4   2   45.13    5.17   0
   6   4  -2   45.11    5.14   0
   6   4   2   50.93    5.21   0
   6   4  -2   52.85    5.16   0
  -6   4   2   53.95    6.96   0
  -6  -4  -2   53.53    6.95   0
  -6   4  -2   50.81    7.03   0
  -7  -4   2   41.80    6.60   0
   7  -4  -2   37.65    4.84   0
   7  -4   2   41.01    4.81   0
   7   4   2   37.21    4.84   0
   7   4  -2   34.62    6.60   0
   7   4   2   39.71    4.89   0
  -7   4   2   36.79    4.84   0
   7   4  -2   43.76    4.80   0
  -7   4  -2   37.43    4.86   0
  -7  -4  -2   44.84    6.59   0
  -8  -4  -2   20.23    5.46   0
  -8  -4   2   22.40    5.50   0
   8  -4  -2   20.79    5.48   0
   8  -4   2   22.32    7.65   0
   8   4  -2   20.06    5.49   0
   8   4   2   21.20    5.56   0
  -8   4   2   18.49    5.49   0
   8   4   2   20.72    7.75   0
  -8   4  -2   21.89    5.50   0
   8   4  -2   21.04    5.47   0
  -9  -4  -2   18.22    5.45   0
   9  -4  -2   19.91    5.39   0
  -9  -4   2   19.75    7.51   0
   9  -4   2   21.79    5.38   0
   9   4  -2   16.49    5.46   0
   9   4   2   12.58    7.70   0
  -9   4   2   21.18    5.33   0
  -9   4  -2   20.23    7.66   0
   9   4   2   23.32    7.65   0
   9   4  -2   16.96    5.55   0
 -10  -4  -2    3.43    5.26   0
  10  -4  -2    6.13    5.27   0
 -10  -4   2    6.13    7.32   0
  10  -4   2    5.95    7.35   0
 -10   4   2    7.85    5.21   0
  10   4  -2    6.44    5.25   0
  10   4   2    2.52    7.45   0
 -10   4  -2    4.60    5.35   0
  10   4   2   13.02    7.40   0
  10   4  -2    7.31    5.25   0
 -11  -4  -2    5.09    6.13   0
  11  -4  -2    7.02    6.18   0
 -11  -4   2    7.11    8.73   0
  11  -4   2    4.53    8.72   0
 -11   4  -2    2.39    6.24   0
 -11   4   2    4.74    6.17   0
  11   4  -2    9.91    8.70   0
  11   4   2    6.08    8.70   0
  11   4   2    4.76    8.72   0
  11   4  -2   -0.47    6.24   0
 -12  -4  -2   -0.02    6.18   0
 -12  -4   2    0.50    6.15   0
  12  -4  -2   -6.95    9.46   0
  12  -4   2    0.55    7.19   0
 -12   4  -2    1.99    9.50   0
 -12   4   2   -2.31    9.41   0
  12   4  -2   -1.19    7.21   0
  12   4   2   -0.55    6.13   0
  12   4   2   -1.35    9.48   0
  12   4  -2   -1.17    6.22   0
 -13  -4  -2    8.40   10.29   0
 -13  -4   2   12.59   10.27   0
  13  -4  -2    9.31    7.35   0
  13  -4   2    9.34   10.32   0
 -13   4  -2    9.25    7.30   0
 -13   4   2    4.89    7.31   0
  13   4  -2   14.48    7.30   0
  13   4   2    6.23    7.33   0
  13   4   2    6.48    7.38   0
  13   4  -2    6.95    7.28   0
   0   5  -2   36.86    5.80   0
   0   5   2   39.53    5.94   0
   0   5  -2   41.22    5.99   0
   0  -5  -2   33.66    5.89   0
   0  -5   2   36.89    8.12   0
   0   5   2   36.17    5.78   0
   0  -5   2   35.12    8.09   0
   0  -5  -2   40.57    8.19   0
  -1  -5   2   29.79    5.92   0
  -1  -5  -2   29.79    6.00   0
   1   5   2   25.52    5.78   0
  -1   5   2   28.72    8.16   0
  -1   5  -2   29.24    5.92   0
   1  -5  -2   28.99    5.81   0
   1   5   2   31.33    5.94   0
   1  -5   2   23.78    5.81   0
   1  -5   2   27.12    8.14   0
   1   5  -2   29.33    5.88   0
  -1  -5  -2   27.55    8.12   0
   1   5  -2   28.98    7.93   0
  -1  -5   2   27.58    5.85   0
  -1   5   2   27.49    7.97   0
  -1   5  -2   26.92    5.81   0
  -2   5   2    3.83    5.62   0
  -2   5   2    5.99    8.15   0
  -2   5  -2    3.25    5.64   0
  -2   5  -2    4.89    8.21   0
   2  -5  -2    7.32    8.02   0
  -2  -5   2    6.34    8.02   0
   2  -5   2    4.55    5.70   0
   2  -5   2    6.65    5.61   0
   2   5   2    0.09    8.19   0
   2   5   2    2.07    8.02   0
   2   5  -2    4.89    5.83   0
  -2  -5  -2    3.47    5.78   0
  -2  -5   2    2.33    5.75   0
  -2  -5  -2    2.35    5.75   0
   2   5  -2    2.58    8.02   0
   3   5  -2   72.61    6.10   0
  -3   5   2   72.77    6.27   0
  -3  -5  -2   77.72    8.37   0
  -3   5  -2   77.19    6.32   0
   3  -5  -2   74.80    8.25   0
   3  -5   2   69.91    8.21   0
  -3   5  -2   72.33    6.17   0
  -3  -5   2   79.06    6.23   0
   3   5   2   78.96    6.29   0
   3   5  -2   80.72    8.49   0
  -3  -5  -2   80.01    8.42   0
  -3  -5   2   70.91    6.10   0
   3   5   2   76.93    6.18   0
  -4   5   2  236.34    6.96   0
   4   5   2  212.29    8.59   0
  -4   5  -2  222.34    6.85   0
  -4   5  -2  226.61    7.13   0
   4   5  -2  214.14    6.77   0
   4  -5  -2  218.82    8.41   0
   4  -5   2  222.65    8.55   0
  -4  -5  -2  243.27    7.15   0
   4   5   2  242.14    8.89   0
   4   5  -2  230.21    8.64   0
  -4  -5   2  236.98    6.93   0
  -4  -5  -2  218.09    7.14   0
  -5   5   2   40.33    5.14   0
  -5   5  -2   39.89    5.19   0
   5  -5  -2   39.85    4.96   0
   5   5   2   41.64    5.09   0
   5  -5   2   42.26    6.91   0
   5   5  -2   37.74    5.04   0
  -5  -5  -2   45.32    5.13   0
   5   5   2   45.26    6.99   0
   5   5  -2   43.47    7.00   0
  -5  -5   2   43.65    5.06   0
  -6   5  -2   36.25    6.68   0
   6  -5  -2   38.29    6.57   0
   6  -5   2   36.98    6.55   0
   6   5   2   29.63    4.83   0
   6   5  -2   28.57    4.81   0
  -6  -5  -2   36.15    4.77   0
   6   5   2   32.67    4.88   0
   6   5  -2   33.54    4.86   0
  -6  -5   2   34.88    4.77   0
  -6   5   2   35.96    4.79   0
  -7  -5   2  200.43    6.61   0
   7  -5  -2  182.39    6.47   0
   7  -5   2  196.88    8.54   0
   7   5   2  190.40    8.69   0
   7   5  -2  188.38    6.58   0
   7   5   2  199.81    6.84   0
  -7  -5  -2  205.19    8.69   0
   7   5  -2  200.41    8.52   0
  -7   5   2  192.82    6.60   0
  -7   5  -2  193.88    8.68   0
  -8  -5   2   53.45    5.68   0
   8  -5  -2   51.74    5.66   0
   8  -5   2   55.58    5.78   0
   8   5   2   56.17    5.83   0
   8   5  -2   52.25    7.81   0
   8   5   2   51.82    5.85   0
   8   5  -2   60.51    7.88   0
  -8   5   2   49.85    5.75   0
  -8  -5  -2   58.10    5.68   0
  -8   5  -2   54.52    7.95   0
  -9  -5   2    6.44    7.42   0
   9  -5  -2   -4.69    5.27   0
   9  -5   2    2.03    5.21   0
   9   5  -2    2.12    5.21   0
   9   5   2   -1.43    5.31   0
   9   5   2   -1.93    5.38   0
  -9   5   2    2.57    5.19   0
  -9   5  -2   -0.95    5.26   0
   9   5  -2   -1.22    5.27   0
  -9  -5  -2    4.78    7.43   0
 -10  -5   2   -1.42    6.23   0
  10  -5  -2   -0.90    8.83   0
  10  -5   2    6.08    8.65   0
  10   5  -2   -0.23    6.26   0
  10   5   2    3.97    6.25   0
 -10   5   2    3.12    6.25   0
 -10   5  -2   -5.61    8.83   0
  10   5   2   -4.95    8.91   0
  10   5  -2    1.56    8.72   0
 -10  -5  -2    0.09    6.19   0
 -11  -5   2   13.59    6.24   0
  11  -5  -2   16.92    8.75   0
  11  -5   2   19.30    6.20   0
  11   5  -2   26.04    8.74   0
 -11   5   2   20.59    8.65   0
  11   5   2   18.52    8.82   0
 -11   5  -2   15.66    8.81   0
  11   5   2   16.81    6.21   0
  11   5  -2   21.68    8.69   0
 -11  -5  -2   10.60    8.87   0
 -12  -5   2   -1.82    7.20   0
  12  -5  -2    0.89    7.28   0
  12  -5   2    4.82    7.19   0
 -12   5   2    2.70    7.21   0
 -12   5  -2    4.18   10.19   0
  12   5  -2   -5.40    7.21   0
  12   5   2   -4.02   10.26   0
  12   5   2    1.08    7.18   0
  12   5  -2   -2.49   10.18   0
 -12  -5  -2   -1.84   10.20   0
  13   5  -2    5.61    7.35   0
 -13  -5   2    7.87   10.31   0
  13  -5  -2    8.80    7.33   0
  13  -5   2    8.71   11.07   0
 -13   5  -2    4.31   10.42   0
 -13   5   2    3.10   10.27   0
  13   5   2    9.92   11.05   0
  13   5  -2    7.45    7.32   0
  13   5   2    4.12    7.39   0
 -13  -5  -2    7.54    7.41   0
   0   6  -2    3.33    5.46   0
   0  -6   2   -1.60    7.80   0
   0   6   2    4.73    5.61   0
   0   6  -2    2.71    5.60   0
   0  -6  -2   -1.43    5.52   0
   0  -6   2   -4.29    7.85   0
   0   6   2    1.74    5.39   0
   0  -6  -2    3.05    7.75   0
  -1   6  -2    2.14    7.61   0
  -1  -6  -2   -1.16    5.49   0
  -1   6   2    3.08    7.58   0
   1   6   2    6.57    7.51   0
  -1   6   2    2.15    7.89   0
  -1   6  -2    5.57    5.56   0
   1   6   2    4.25    7.85   0
   1  -6  -2   -0.71    5.53   0
   1  -6   2    2.51    5.56   0
   1   6  -2    4.71    7.89   0
   1  -6   2    1.75    5.41   0
   1   6  -2    5.93    7.62   0
  -1  -6  -2    2.17    5.55   0
  -1  -6   2    0.45    5.51   0
  -1  -6   2    3.25    5.41   0
   2  -6   2   39.84    5.53   0
  -2  -6   2   37.30    7.68   0
  -2   6   2   42.10    7.79   0
  -2   6   2   34.60    5.51   0
  -2   6  -2   41.58    5.76   0
   2  -6  -2   36.85    7.65   0
   2  -6   2   38.57    5.60   0
   2   6   2   42.71    5.64   0
  -2   6  -2   35.97    7.63   0
   2   6   2   39.10    5.53   0
  -2  -6  -2   40.45    5.60   0
   2   6  -2   41.44    5.72   0
  -2  -6  -2   37.48    7.71   0
  -2  -6   2   39.34    5.59   0
   2   6  -2   34.52    5.58   0
   3   6  -2   17.02    7.11   0
  -3  -6  -2   17.95    5.17   0
  -3   6   2   15.59    5.18   0
  -3   6  -2   15.73    7.27   0
   3  -6  -2   18.12    5.10   0
  -3  -6   2   17.81    7.05   0
   3  -6   2   17.41    5.07   0
   3   6   2   17.22    7.26   0
  -3   6   2   16.56    5.04   0
   3   6  -2   16.85    5.21   0
  -3  -6  -2   16.25    5.07   0
   3   6   2   14.83    5.08   0
  -3  -6   2   14.01    5.13   0
  -3   6  -2   13.53    5.10   0
   4   6   2   67.50    5.23   0
  -4   6   2   69.93    7.12   0
   4   6  -2   67.74    5.17   0
  -4   6  -2   68.48    5.38   0
  -4  -6  -2   72.95    7.08   0
  -4   6  -2   65.96    5.18   0
   4  -6  -2   66.36    5.20   0
   4  -6   2   65.78    6.97   0
  -4  -6   2   69.87    7.06   0
   4   6   2   72.98    5.32   0
   4   6  -2   72.75    5.23   0
  -4  -6  -2   69.20    7.17   0
  -4  -6   2   55.64    7.13   0
  -5   6   2   20.98    4.65   0
  -5   6  -2   19.11    4.57   0
  -5   6  -2   21.64    6.50   0
   5   6   2   19.94    4.65   0
   5   6  -2   19.50    4.67   0
   5  -6  -2   15.84    4.67   0
   5  -6   2   19.96    6.39   0
  -5  -6  -2   21.43    6.49   0
   5   6   2   18.71    4.69   0
  -5  -6   2   17.99    6.39   0
   5   6  -2   16.89    4.71   0
  -5  -6  -2   17.41    6.50   0
  -6   6   2   35.67    5.70   0
  -6   6  -2   34.02    7.15   0
   6  -6  -2   35.38    5.57   0
   6   6   2   37.49    7.67   0
   6  -6   2   33.30    5.62   0
   6   6  -2   36.90    5.60   0
  -6  -6  -2   37.76    4.71   0
   6   6   2   39.03    7.22   0
  -6   6  -2   35.84    5.54   0
   6   6  -2   33.71    7.17   0
  -6  -6   2   35.92    4.71   0
  -7   6  -2    3.95    5.35   0
   7  -6  -2    1.39    5.33   0
   7  -6   2    1.65    7.55   0
   7   6   2    4.06    7.57   0
   7   6  -2    4.56    5.34   0
  -7  -6  -2    2.21    5.36   0
   7   6   2    4.31    5.38   0
   7   6  -2    4.04    5.31   0
  -7  -6   2    6.86    5.28   0
  -7   6   2    4.04    5.32   0
   8  -6  -2    3.00    5.31   0
   8  -6   2    4.31    5.22   0
   8   6   2   -2.52    5.40   0
   8   6  -2   -0.77    5.30   0
  -8  -6  -2   -0.25    5.30   0
   8   6   2   -2.19    7.59   0
   8   6  -2   -1.11    7.54   0
  -8   6   2   -0.36    5.33   0
  -8  -6   2    4.84    5.16   0
  -8   6  -2    1.00    7.50   0
   9  -6  -2   -5.15    7.46   0
   9  -6   2    6.46    7.36   0
   9   6   2    4.51    7.45   0
   9   6  -2    0.42    5.33   0
   9   6   2    4.56    5.27   0
  -9  -6  -2    0.89    7.39   0
   9   6  -2    3.17    5.24   0
  -9   6   2   -1.16    7.45   0
  -9   6  -2   -0.27    5.26   0
  -9  -6   2    2.48    5.22   0
  10  -6  -2    2.56    6.15   0
  10  -6   2    3.04    6.18   0
  10   6  -2    0.55    6.28   0
  10   6   2    2.17    8.72   0
  10   6   2    3.59    8.71   0
 -10   6   2   -0.44    8.70   0
 -10  -6  -2    0.13    6.19   0
  10   6  -2    2.54    6.25   0
 -10   6  -2    2.05    6.14   0
 -10  -6   2    4.06    6.14   0
  11  -6  -2   15.73    6.26   0
  11  -6   2   21.21    8.80   0
  11   6  -2   15.71    6.30   0
  11   6   2   13.68    8.88   0
 -11   6   2   18.66    6.23   0
 -11   6  -2   15.68    6.33   0
  11   6   2   13.76    6.40   0
  11   6  -2   19.17    6.24   0
 -11  -6  -2   10.33    8.92   0
 -11  -6   2   12.90    8.70   0
  12  -6  -2   11.67    7.22   0
  12  -6   2   11.66   10.25   0
 -12   6   2   11.02    7.24   0
  12   6  -2   10.84    7.18   0
 -12   6  -2    8.00    7.28   0
  12   6   2    6.05    7.31   0
  12   6   2   10.72   10.22   0
  12   6  -2    2.44    7.25   0
 -12  -6  -2    7.59    7.28   0
 -12  -6   2    9.20   10.18   0
  13  -6  -2    8.96    8.32   0
  13  -6   2    6.66   11.86   0
 -13   6   2   -3.14   11.81   0
 -13   6  -2    5.03    8.42   0
  13   6  -2    6.20   11.93   0
  13   6   2    3.86    8.48   0
  13   6   2    6.42    8.34   0
  13   6  -2   -1.36    8.42   0
 -13  -6  -2    6.21    8.44   0
 -13  -6   2    1.33    8.34   0
   0  -7   2  211.60    6.40   0
   0   7  -2  197.29    7.93   0
   0   7   2  208.39    8.06   0
   0   7  -2  204.59    8.22   0
   0  -7  -2  191.90    8.02   0
   0  -7  -2  207.25    6.50   0
   0  -7   2  193.69    6.27   0
   0   7   2  188.65    6.43   0
  -1   7  -2  129.33    5.82   0
   1   7   2  130.29    5.84   0
  -1   7   2  137.06    5.99   0
   1  -7   2  141.65    5.96   0
  -1   7  -2  143.13    7.75   0
   1   7   2  141.18    5.97   0
  -1   7   2  129.13    7.54   0
   1  -7  -2  130.89    5.81   0
   1   7  -2  138.16    5.94   0
   1   7  -2  129.43    5.82   0
   1  -7   2  130.00    7.63   0
  -1  -7  -2  129.67    5.97   0
  -1  -7   2  144.28    7.70   0
  -1  -7   2  129.62    7.61   0
  -1  -7  -2  141.17    7.67   0
  -2  -7   2    5.11    6.59   0
   2  -7   2    3.25    4.70   0
  -2   7   2    4.06    6.80   0
  -2   7  -2    6.33    6.76   0
  -2  -7  -2    3.29    4.75   0
   2  -7  -2    4.26    4.68   0
   2   7   2    5.19    6.66   0
   2   7   2    3.76    6.62   0
   2  -7   2    3.96    4.72   0
   2   7  -2    2.00    4.81   0
  -2  -7  -2    2.98    4.76   0
  -2   7  -2    8.23    4.59   0
  -2  -7   2    5.10    4.71   0
   2   7  -2    4.81    6.66   0
  -2   7   2    6.35    4.62   0
  -3   7   2    0.76    4.49   0
  -3   7   2    4.13    6.45   0
  -3  -7   2   -0.02    4.58   0
  -3   7  -2    0.67    6.51   0
  -3   7  -2    0.23    4.48   0
   3  -7  -2    3.16    6.36   0
   3  -7   2    2.97    6.43   0
   3   7   2   -0.97    6.45   0
   3   7  -2   -0.26    4.55   0
  -3  -7  -2    1.52    6.47   0
   3   7   2   -0.63    4.56   0
  -3  -7   2    3.55    6.49   0
  -3  -7  -2    0.49    4.56   0
   3   7  -2    0.67    4.53   0
  -4  -7  -2   -2.02    4.41   0
   4   7  -2    0.14    4.38   0
  -4   7   2   -1.26    4.46   0
  -4   7  -2    0.24    4.51   0
   4  -7  -2    2.05    4.41   0
  -4  -7   2    1.14    6.22   0
   4  -7   2    0.20    6.22   0
   4   7   2    0.61    4.45   0
   4   7  -2    0.49    4.42   0
  -4  -7  -2   -2.42    6.30   0
  -4   7  -2   -2.69    4.41   0
  -4  -7   2    4.77    6.28   0
  -4   7   2   -2.82    6.23   0
   4   7   2    2.05    4.39   0
  -5   7   2   16.79    4.48   0
   5   7   2   18.10    6.98   0
  -5   7  -2   22.03    7.02   0
   5   7  -2   13.61    6.99   0
  -5   7  -2   15.34    6.86   0
  -5  -7  -2   14.12    4.48   0
   5  -7  -2   11.73    5.51   0
   5  -7   2   12.83    5.40   0
  -5  -7   2   12.38    6.27   0
   5   7   2   21.90    6.96   0
   5   7  -2   13.49    4.52   0
  -5  -7  -2   13.12    4.55   0
  -6   7   2    0.33    5.35   0
  -6   7  -2   -2.62    7.56   0
   6   7   2    4.96    5.27   0
   6  -7  -2    7.87    5.17   0
   6   7  -2    2.03    5.30   0
   6  -7   2   -3.69    7.55   0
  -6  -7  -2    3.36    5.23   0
  -6   7  -2   -0.35    5.31   0
  -6  -7   2    5.05    5.26   0
   6   7   2    4.92    7.55   0
   6   7  -2    4.77    7.56   0
  -7   7  -2   12.37    5.25   0
  -7   7  -2    8.70    7.51   0
   7  -7  -2    7.15    5.37   0
   7   7   2    7.28    7.53   0
   7  -7   2   10.13    5.35   0
   7   7  -2   10.89    5.35   0
  -7  -7  -2   10.23    5.26   0
   7   7   2    9.51    5.40   0
  -7  -7   2   14.11    5.30   0
   7   7  -2    7.55    5.39   0
  -7   7   2    8.17    7.49   0
   8  -7  -2   -3.51    5.29   0
   8  -7   2   -5.99    7.50   0
   8   7   2    1.09    5.31   0
   8   7  -2   -6.70    7.49   0
  -8  -7  -2    0.46    5.21   0
   8   7   2    1.56    5.25   0
   8   7  -2    0.13    5.24   0
  -8  -7   2   -3.37    5.27   0
  -8   7  -2   -2.11    5.30   0
  -8   7   2    2.62    5.23   0
  -8   7  -2    1.50    5.34   0
   9  -7  -2   -1.39    6.29   0
   9  -7   2    2.60    6.23   0
   9   7   2    2.45    6.26   0
   9   7  -2    7.58    6.30   0
  -9  -7  -2    2.26    8.73   0
   9   7   2   -1.34    6.30   0
   9   7  -2   -0.33    6.23   0
  -9  -7   2    2.83    6.20   0
  -9   7   2    0.52    6.25   0
  -9   7  -2    0.88    6.18   0
  10  -7  -2   13.63    6.31   0
  10  -7   2   16.46    6.24   0
  10   7  -2   13.32    6.29   0
  10   7   2   15.81    6.39   0
 -10  -7  -2   17.15    8.79   0
  10   7   2   18.80    6.28   0
  10   7  -2   18.29    8.82   0
 -10  -7   2   18.49    6.17   0
 -10   7   2   17.45    6.14   0
 -10   7  -2   19.45    8.73   0
  11  -7  -2   28.61    7.31   0
  11  -7   2   34.97   10.28   0
  11   7  -2   22.87    7.38   0
  11   7   2   21.94    7.44   0
 -11  -7  -2   21.67    7.38   0
  11   7   2   26.20    7.40   0
  11   7  -2   26.34    7.29   0
 -11   7   2   27.88    7.37   0
 -11   7  -2   22.87    7.47   0
 -11  -7   2   31.36    7.27   0
  12  -7  -2    1.86    7.24   0
  12  -7   2    3.60   10.30   0
  12   7  -2    2.42    7.40   0
  12   7   2    2.84   10.30   0
 -12  -7  -2    8.25   10.27   0
 -12   7   2    1.56    7.28   0
  12   7   2    0.30    7.34   0
 -12   7  -2   -0.47    7.33   0
  12   7  -2    6.40    7.33   0
 -12  -7   2    2.78   10.31   0
   0  -8   2    3.09    4.42   0
   0   8   2   -0.47    4.44   0
   0   8   2    3.34    4.57   0
   0   8  -2    3.33    4.46   0
   0  -8  -2   -1.64    6.38   0
   0   8  -2    2.00    4.55   0
   0  -8  -2    3.21    4.50   0
   0  -8   2    4.99    6.34   0
  -1   8  -2   46.40    4.85   0
   1  -8   2   51.38    4.87   0
   1   8   2   47.12    4.84   0
  -1   8   2   48.42    4.96   0
  -1   8  -2   47.48    6.62   0
   1   8   2   47.68    4.94   0
  -1  -8   2   49.22    4.88   0
   1   8  -2   45.75    6.66   0
   1  -8  -2   48.50    4.89   0
   1   8  -2   45.18    4.85   0
  -1  -8  -2   53.85    6.60   0
   1  -8   2   44.68    4.83   0
  -1  -8  -2   48.08    6.59   0
  -1   8   2   45.70    4.77   0
  -1  -8   2   45.52    6.65   0
   2  -8   2    2.65    4.40   0
  -2  -8  -2    2.60    4.40   0
  -2   8   2    5.27    4.40   0
  -2   8   2    1.98    4.51   0
  -2   8  -2    3.91    4.51   0
   2   8   2    4.61    6.21   0
   2  -8  -2    3.64    4.45   0
   2   8   2    4.04    6.21   0
   2  -8   2    3.24    4.44   0
   2   8  -2    3.89    4.50   0
  -2  -8  -2    3.65    4.44   0
  -2  -8   2    4.19    6.26   0
   2   8  -2    3.62    4.40   0
  -2  -8   2    0.43    6.25   0
  -2   8  -2    8.24    6.13   0
  -3  -8   2    3.26    6.21   0
  -3   8   2    6.74    6.22   0
  -3  -8  -2    6.33    4.46   0
  -3   8  -2    5.94    4.46   0
   3  -8  -2   11.07    4.39   0
   3  -8   2    5.60    4.44   0
  -3   8  -2    6.15    6.09   0
   3   8   2    6.06    4.52   0
  -3  -8  -2    7.06    4.39   0
   3   8  -2    7.63    4.47   0
  -3   8   2    5.31    4.41   0
   3   8   2    4.84    4.45   0
  -3  -8   2    4.01    4.52   0
   3   8  -2    3.50    4.43   0
   4   8  -2   11.71    7.57   0
  -4   8   2    9.43    5.31   0
  -4   8   2   15.89    5.41   0
  -4   8  -2   11.51    5.40   0
  -4   8  -2   12.24    5.43   0
  -4  -8   2   15.56    5.29   0
   4  -8  -2   14.18    7.52   0
   4  -8   2   14.66    7.55   0
   4   8   2   14.73    5.41   0
   4   8  -2    9.98    7.59   0
  -4  -8  -2   14.32    5.42   0
  -4  -8   2   10.58    5.46   0
  -4  -8  -2   10.83    5.40   0
   4   8   2   13.47    5.31   0
   5   8   2    1.96    5.28   0
  -5   8   2    0.76    5.31   0
  -5  -8  -2    1.67    7.36   0
  -5   8   2    2.48    5.16   0
  -5   8  -2    0.93    5.28   0
   5   8  -2    1.81    5.23   0
   5  -8  -2   -2.39    7.48   0
  -5  -8   2    3.43    5.19   0
   5  -8   2    1.22    5.26   0
   5   8   2    2.44    5.26   0
   5   8  -2    2.62    7.44   0
  -5   8  -2    3.39    7.35   0
  -5  -8  -2   -5.80    7.55   0
  -5  -8   2   -2.55    7.58   0
  -6   8   2    0.57    5.35   0
  -6   8  -2   -7.01    7.57   0
   6   8   2    1.80    5.27   0
  -6  -8  -2   -2.00    7.44   0
   6   8  -2    1.17    5.29   0
  -6   8  -2    2.69    5.17   0
   6  -8  -2    1.75    7.46   0
   6  -8   2   -4.23    7.51   0
  -6  -8   2    2.40    5.20   0
   6   8   2    0.76    5.28   0
  -6   8   2    3.39    5.23   0
   6   8  -2    0.82    5.28   0
  -7   8   2    5.92    7.43   0
  -7   8  -2    3.36    5.30   0
   7   8   2    4.74    7.42   0
   7  -8  -2   10.75    7.36   0
   7   8  -2    6.07    5.23   0
  -7  -8  -2    3.47    5.19   0
   7  -8   2    5.15    7.38   0
  -7  -8   2    7.32    5.14   0
   7   8   2    7.45    7.38   0
   7   8  -2    3.31    5.28   0
  -7   8  -2    5.31    5.19   0
  -8   8  -2   21.73    5.27   0
  -8   8  -2   20.71    6.34   0
   8  -8  -2   19.37    6.35   0
   8  -8   2   14.50    8.24   0
   8   8   2   26.89    6.38   0
   8   8  -2   23.61    8.21   0
  -8  -8  -2   24.31    8.09   0
  -8  -8   2   20.78    8.13   0
   8   8   2   23.06    6.37   0
   8   8  -2   19.54    6.34   0
  -8   8   2   24.99    5.35   0
   9  -8  -2   19.18    6.21   0
   9  -8   2   22.73    6.16   0
   9   8   2   21.43    6.31   0
  -9   8  -2   14.30    6.27   0
   9   8  -2   17.53    6.32   0
  -9  -8  -2   17.08    6.29   0
  -9  -8   2   15.78    6.27   0
   9   8   2   19.89    8.78   0
   9   8  -2   12.74    6.30   0
  -9   8   2   22.44    8.79   0
  -9   8  -2   20.73    6.22   0
  10  -8  -2   -0.26    8.69   0
  10  -8   2    1.36    6.17   0
  10   8   2   -0.16    8.73   0
 -10  -8  -2    6.14    6.16   0
  10   8  -2    3.91    6.22   0
 -10   8  -2    1.07    8.72   0
  10   8   2    0.68    6.13   0
 -10  -8   2    4.74    8.64   0
  10   8  -2   -0.71    6.14   0
 -10   8   2   -4.04    8.69   0
 -10   8  -2    7.02    8.67   0
  11  -8  -2    9.24    7.26   0
  11  -8   2    4.58   10.35   0
 -11   8  -2    5.64    7.32   0
 -11  -8  -2    7.26    7.34   0
  11   8  -2    5.89    7.32   0
  11   8   2    3.08    7.35   0
  11   8   2    2.72   10.33   0
 -11  -8   2    7.25    7.29   0
  11   8  -2    3.21   10.41   0
 -11   8   2   11.98    7.25   0
 -11   8  -2    7.66    7.31   0
  12  -8  -2   -1.31    8.34   0
  12  -8   2   -5.45    8.35   0
 -12  -8  -2   -1.85   11.89   0
  12   8  -2    0.22    8.38   0
  12   8   2    0.12    8.38   0
  12   8   2   -7.25    8.49   0
 -12  -8   2    5.46   11.73   0
  12   8  -2    2.22    8.32   0
 -12   8   2   -1.58    8.35   0
 -12   8  -2    1.60    8.41   0
   0   9   2   17.55    5.39   0
   0  -9  -2   22.35    5.36   0
   0   9   2   16.92    7.64   0
   0   9  -2   17.75    5.33   0
   0   9  -2   19.60    5.34   0
   0  -9  -2   15.44    5.46   0
   0  -9   2   14.58    5.46   0
   0  -9   2   25.03    7.54   0
  -1   9  -2   11.85    7.41   0
  -1   9   2    9.26    5.30   0
  -1  -9   2    7.35    5.32   0
   1   9   2    7.03    5.25   0
  -1  -9  -2    5.24    5.34   0
  -1   9  -2    9.00    7.49   0
   1   9   2   10.32    5.24   0
   1   9  -2    6.72    7.51   0
   1  -9  -2    3.16    7.55   0
   1   9  -2    8.11    5.29   0
   1  -9   2    1.61    5.39   0
  -1  -9  -2    7.36    7.61   0
  -1  -9   2    5.97    5.41   0
  -1   9   2    7.18    5.32   0
   1  -9   2    8.37    5.31   0
  -2   9  -2   32.15    7.60   0
  -2   9   2   37.90    7.73   0
  -2   9  -2   38.35    5.54   0
   2  -9   2   41.74    5.51   0
  -2   9   2   38.57    7.60   0
   2   9   2   35.30    5.62   0
   2  -9  -2   37.09    5.59   0
   2   9  -2   38.18    7.63   0
   2   9   2   39.51    5.53   0
   2  -9   2   36.81    5.53   0
  -2  -9   2   42.80    5.52   0
  -2  -9  -2   36.95    7.75   0
  -2  -9   2   36.77    5.59   0
   2   9  -2   31.46    7.64   0
  -2  -9  -2   40.96    5.58   0
  -3   9   2   16.47    5.32   0
  -3   9   2   18.73    5.36   0
  -3   9  -2   15.58    5.33   0
  -3  -9  -2   16.57    5.42   0
   3  -9  -2   20.54    7.54   0
   3   9   2   20.25    7.59   0
   3  -9   2   20.70    5.41   0
   3   9  -2   12.38    5.44   0
  -3   9  -2   15.82    7.52   0
   3   9   2   15.79    5.41   0
  -3  -9  -2   14.68    7.73   0
  -3  -9   2   13.75    7.65   0
   3   9  -2   19.75    5.29   0
  -3  -9   2   20.34    5.33   0
   4   9  -2    2.38    7.47   0
  -4  -9   2    1.69    5.25   0
  -4   9   2    1.88    5.33   0
  -4   9  -2    3.46    7.55   0
  -4   9  -2    0.43    5.31   0
   4  -9  -2   -9.39    7.52   0
   4  -9   2    3.63    5.22   0
   4   9   2    4.42    5.20   0
   4   9  -2    0.26    7.54   0
  -4   9   2    0.56    5.23   0
  -4  -9  -2    1.32    7.43   0
  -4  -9  -2    2.10    7.51   0
  -4  -9   2    0.25    5.31   0
   4   9   2    0.97    5.33   0
   5   9   2   17.07    5.38   0
  -5   9  -2   13.25    5.34   0
  -5   9   2   21.37    5.21   0
  -5   9   2   13.27    5.34   0
   5   9  -2   18.99    7.46   0
  -5   9  -2   18.07    5.37   0
  -5  -9   2   12.75    7.43   0
   5  -9  -2   18.39    5.34   0
   5  -9   2   15.26    5.40   0
   5   9   2   21.06    5.41   0
   5   9  -2   13.24    5.35   0
  -5  -9  -2   17.01    7.59   0
  -5  -9   2   18.51    5.43   0
  -5  -9  -2   16.95    7.47   0
  -6   9   2   19.08    7.54   0
  -6  -9  -2   21.61    7.47   0
  -6   9  -2   18.71    7.44   0
   6   9   2   20.21    7.50   0
   6   9  -2   22.67    7.49   0
  -6  -9   2   18.95    5.29   0
   6  -9  -2   15.49    7.59   0
   6  -9   2   17.18    7.40   0
  -6   9   2   19.28    5.26   0
   6   9   2   18.75    5.39   0
   6   9  -2   24.86    7.49   0
  -6   9  -2   18.69    5.33   0
  -6  -9  -2   16.41    5.39   0
  -7   9   2    9.38    5.19   0
  -7   9  -2    4.94    7.39   0
  -7  -9  -2   11.01    7.31   0
   7   9   2    4.74    5.27   0
   7   9  -2    7.22    5.25   0
   7  -9  -2   10.36    5.13   0
   7  -9   2    7.88    5.25   0
  -7  -9   2    3.15    5.24   0
  -7   9  -2    2.67    5.29   0
  -7   9   2    7.17    5.18   0
   7   9   2    8.44    5.18   0
   7   9  -2    5.48    7.24   0
  -8   9  -2   15.03    8.81   0
  -8   9  -2   17.73    6.24   0
  -8  -9  -2   21.97    8.71   0
   8  -9  -2   19.39    8.75   0
   8   9   2   20.53    6.31   0
   8   9  -2   19.46    6.33   0
   8  -9   2   17.37    8.77   0
  -8  -9   2   14.42    8.81   0
  -8   9   2   17.82    6.25   0
   8   9   2   19.40    6.31   0
   8   9  -2   22.51    6.27   0
  -8   9   2   14.43    8.80   0
   9  -9  -2   -0.20    6.21   0
  -9  -9  -2   -2.86    6.15   0
   9  -9   2    5.35    6.07   0
   9   9   2    0.38    6.18   0
   9   9  -2   -0.30    6.09   0
  -9  -9   2    0.62    8.54   0
   9   9   2    0.29    8.67   0
   9   9  -2   -0.68    6.10   0
  -9   9  -2    3.88    6.15   0
  -9   9   2    1.26    6.15   0
  -9   9  -2    3.30    6.13   0
 -10   9  -2   13.95   10.15   0
  10  -9  -2    5.22   10.25   0
  10  -9   2   12.35    7.28   0
 -10  -9  -2   10.98    7.31   0
  10   9   2   14.69   10.23   0
  10   9  -2   10.31   10.32   0
 -10  -9   2   12.15   10.25   0
  10   9   2    9.35   10.27   0
  10   9  -2   16.52    7.29   0
 -10   9   2    8.67    7.23   0
 -10   9  -2   12.79    7.27   0
 -11   9  -2    1.93    7.32   0
  11  -9  -2    5.14    7.34   0
  11  -9   2   -0.22   10.35   0
 -11  -9  -2    3.65    7.27   0
  11   9   2    3.93    7.30   0
  11   9  -2    3.50   10.31   0
 -11  -9   2    1.78    7.26   0
  11   9   2    3.51   10.32   0
  11   9  -2    6.24   10.31   0
 -11   9   2    1.55    7.23   0
 -11   9  -2    0.01    7.35   0
   0  10   2   20.60    5.40   0
   0  10   2   33.45    7.55   0
   0  10  -2   18.65    5.44   0
   0  10  -2   18.87    7.48   0
   0 -10   2   23.90    5.39   0
   0 -10  -2   21.84    5.41   0
   0 -10   2   23.60    5.38   0
   0 -10  -2   25.90    5.41   0
  -1 -10   2    7.07    5.24   0
  -1 -10  -2    4.53    5.24   0
  -1  10  -2    8.35    7.39   0
  -1  10   2    6.50    7.43   0
   1  10   2    2.58    5.36   0
  -1  10  -2    9.50    7.40   0
   1  10   2    7.11    7.55   0
   1  10  -2    2.35    5.26   0
   1 -10  -2    1.29    5.32   0
   1  10  -2    6.18    7.43   0
   1 -10   2    4.77    5.24   0
   1 -10   2    7.49    5.23   0
  -1 -10  -2    0.72    7.54   0
  -1 -10   2    2.02    5.37   0
  -1  10   2    3.70    5.23   0
  -2  10  -2    5.13    5.27   0
  -2  10   2   10.67    7.42   0
  -2  10  -2    6.29    5.32   0
   2 -10   2    3.37    5.27   0
   2  10   2    3.17    5.30   0
  -2 -10   2    0.49    5.24   0
   2  10  -2    3.77    5.28   0
   2 -10  -2    8.41    7.42   0
   2  10   2    4.92    7.42   0
   2 -10   2   10.05    7.44   0
  -2  10   2    5.10    5.27   0
  -2 -10  -2    3.14    5.38   0
  -2 -10   2    3.55    5.35   0
   2  10  -2    3.25    7.43   0
  -2 -10  -2    8.39    7.40   0
  -3 -10  -2    0.36    5.19   0
  -3  10   2    0.27    7.51   0
  -3  10  -2    2.19    5.29   0
  -3  10   2   -4.20    7.46   0
   3  10   2    4.68    7.43   0
   3 -10  -2    3.60    5.29   0
   3  10  -2    4.16    7.40   0
   3 -10   2    1.01    5.30   0
  -3 -10   2    4.34    5.15   0
  -3 -10  -2   -2.60    5.36   0
  -3 -10   2    3.93    5.15   0
  -3  10  -2    2.73    7.43   0
   3  10  -2    1.82    5.22   0
   3  10   2    0.34    5.24   0
   4  10  -2    6.01    5.22   0
  -4  10   2    7.07    7.32   0
  -4  10   2    5.18    5.31   0
  -4  10  -2    3.21    5.29   0
   4 -10  -2    4.35    5.29   0
  -4 -10  -2    3.98    5.18   0
   4  10   2    6.25    5.34   0
   4 -10   2    6.49    5.24   0
   4  10  -2    0.28    7.43   0
  -4  10  -2   -0.44    7.40   0
  -4 -10  -2    3.48    5.32   0
  -4 -10   2    4.30    5.40   0
   4  10   2    6.49    7.36   0
  -4 -10   2    2.02    5.23   0
   5  10   2   26.59    5.45   0
  -5 -10   2   34.14    7.38   0
   5  10  -2   31.46    7.54   0
  -5  10   2   32.16    5.32   0
  -5  10  -2   35.25    7.51   0
  -5  10  -2   29.32    5.39   0
   5 -10  -2   30.33    5.37   0
   5 -10   2   37.51    7.46   0
   5  10   2   31.82    7.54   0
   5  10  -2   32.89    5.38   0
  -5 -10  -2   28.38    5.43   0
  -5  10   2   31.63    5.34   0
  -5 -10  -2   28.12    5.40   0
  -5 -10   2   29.65    5.47   0
  -6  10   2    4.25    8.72   0
  -6  10  -2    1.31    8.78   0
  -6  10  -2    0.09    8.73   0
   6  10   2   -1.62    8.82   0
   6  10  -2   -1.17    8.75   0
  -6 -10   2    3.61    6.09   0
  -6  10   2    0.94    6.10   0
   6 -10  -2    3.07    8.70   0
   6 -10   2    3.13    6.15   0
   6  10   2    2.58    6.21   0
   6  10  -2    0.97    8.69   0
  -6 -10  -2    2.96    6.23   0
  -6 -10  -2    3.53    8.63   0
  -7  10   2    2.60    6.12   0
  -7 -10  -2    2.73    8.62   0
  -7  10  -2    5.48    8.65   0
   7  10   2    1.21    8.72   0
   7  10  -2    4.64    6.17   0
  -7 -10   2    1.46    6.11   0
   7 -10  -2    2.92    6.17   0
   7 -10   2    3.15    6.10   0
   7  10   2    2.11    6.12   0
   7  10  -2    2.96    8.62   0
  -7  10   2    2.99    6.10   0
  -7  10  -2   -1.24    8.81   0
  -8  10   2    2.81    6.17   0
  -8  10  -2   10.09    6.20   0
  -8 -10  -2   16.71    8.56   0
   8  10   2    5.21    8.77   0
  -8 -10   2    9.35    6.11   0
   8  10  -2    9.20    8.68   0
   8 -10  -2    3.59    6.27   0
   8 -10   2   10.19    6.20   0
  -8  10   2    7.30    6.23   0
   8  10   2   10.66    6.16   0
  -8  10  -2    9.34    6.16   0
   8  10  -2    1.22    6.27   0
  -9 -10  -2    1.63    7.14   0
   9 -10  -2    0.11    7.25   0
  -9  10  -2   -1.38   10.18   0
   9  10   2   -4.54   10.23   0
   9 -10   2    0.20    7.20   0
  -9 -10   2   -0.35   10.20   0
   9  10  -2    1.93    7.18   0
   9  10   2    0.51   10.19   0
   9  10  -2    7.03    7.14   0
  -9  10   2   -1.05   10.19   0
  -9  10   2    7.16   10.15   0
  -9  10  -2   -2.72    7.21   0
 -10  10  -2    4.51   10.26   0
 -10 -10  -2    0.95    7.24   0
  10 -10  -2    6.50   10.22   0
  10 -10   2   -2.01    7.25   0
  10  10   2   -0.24    7.28   0
 -10 -10   2   -2.79   10.17   0
 -10  10   2   -7.32    7.33   0
  10  10  -2   -1.87    7.33   0
  10  10   2    2.93   10.20   0
  10  10  -2   -1.61    7.33   0
 -10  10   2   -3.96   10.26   0
 -10  10  -2   -5.32   10.21   0
 -11 -10  -2    1.24    8.37   0
  11 -10  -2   -1.93    8.38   0
  11 -10   2    2.00    8.35   0
 -11 -10   2    5.27    8.36   0
 -11  10   2   -1.94    8.35   0
  11  10   2   -3.94   11.90   0
  11  10  -2   -2.63    8.40   0
  11  10  -2   -5.38    8.27   0
 -11  10  -2   -4.00   11.88   0
 -11  10  -2   -4.05   11.78   0
   0  11   2    3.14    5.17   0
   0  11   2    4.91    7.38   0
   0 -11   2    4.75    5.17   0
   0  11  -2    4.88    5.15   0
   0  11  -2    4.48    7.31   0
   0 -11  -2    6.05    5.22   0
   0 -11   2    3.88    5.16   0
   0 -11  -2    1.18    5.18   0
  -1  11   2    0.97    7.36   0
   1 -11   2    0.29    5.19   0
  -1  11   2   -0.89    5.23   0
  -1  11  -2    2.74    5.22   0
  -1  11  -2   -2.40    7.36   0
   1  11   2    2.09    5.23   0
   1  11   2    1.44    5.16   0
   1  11  -2   -0.24    5.22   0
   1 -11  -2    2.13    5.23   0
   1  11  -2    3.88    5.18   0
   1 -11   2   -1.54    7.42   0
  -1 -11  -2   -2.76    7.51   0
  -1 -11   2    6.59    5.21   0
  -1 -11  -2   -1.06    7.25   0
  -1 -11   2    5.01    7.25   0
  -2  11  -2   12.43    7.27   0
  -2 -11   2    4.46    7.33   0
  -2  11   2    9.70    7.39   0
  -2  11  -2    8.18    7.40   0
   2  11   2   12.55    7.34   0
   2  11  -2    7.30    5.20   0
  -2 -11  -2    7.95    5.21   0
   2 -11  -2    6.57    7.40   0
   2  11   2    8.80    5.19   0
   2 -11   2   10.53    5.28   0
  -2 -11  -2    7.06    5.31   0
  -2 -11   2    8.35    7.47   0
   2  11  -2   10.67    5.16   0
  -2  11   2   10.19    5.23   0
  -3  11  -2   11.10    7.38   0
  -3  11   2    4.33    5.26   0
  -3  11  -2    4.22    5.25   0
   3  11   2    7.63    5.24   0
   3  11  -2    8.11    5.24   0
   3 -11  -2    6.53    7.43   0
  -3 -11   2    8.29    5.23   0
  -3  11   2    5.40    5.16   0
   3 -11   2    9.90    5.26   0
   3  11   2    2.90    5.22   0
  -3 -11  -2    6.69    5.36   0
  -3 -11   2    6.80    5.24   0
   3  11  -2    5.64    7.40   0
  -3 -11  -2    6.34    5.22   0
   4  11  -2   22.40    5.30   0
  -4  11   2   20.55    5.31   0
  -4  11  -2   18.24    5.36   0
  -4 -11  -2   18.91    5.22   0
  -4  11   2   19.10    5.35   0
  -4  11  -2   22.49    7.36   0
   4  11   2   21.77    7.35   0
   4 -11  -2   21.66    5.29   0
   4 -11   2   23.53    5.34   0
   4  11  -2   24.91    5.24   0
  -4 -11   2   24.03    7.26   0
  -4 -11  -2   21.15    5.31   0
  -4 -11   2   23.77    5.31   0
   4  11   2   19.17    7.38   0
   5  11   2   -1.62    8.65   0
  -5  11   2    2.53    6.14   0
   5  11  -2    1.61    6.18   0
  -5  11   2   -2.48    8.63   0
  -5  11  -2   -3.76    6.19   0
   5 -11  -2    1.47    8.73   0
  -5 -11  -2    0.10    8.59   0
   5  11   2    1.07    6.09   0
   5 -11   2   -2.54    8.77   0
  -5  11  -2    4.73    6.14   0
   5  11  -2    3.54    8.69   0
  -5 -11  -2    0.69    6.22   0
  -5 -11   2   -2.06    8.84   0
  -5 -11   2   -0.25    6.08   0
  -6 -11   2    6.68    6.13   0
  -6  11   2    9.77    6.16   0
   6  11   2   13.77    6.16   0
  -6  11  -2    6.94    6.16   0
   6  11  -2    8.09    8.68   0
  -6  11  -2   10.30    6.11   0
   6 -11  -2   13.92    6.13   0
   6 -11   2    8.22    8.72   0
   6  11   2   11.43    8.62   0
   6  11  -2   10.37    6.15   0
  -6 -11  -2   10.35    6.15   0
  -6  11   2    8.89    6.09   0
  -6 -11  -2    9.20    8.80   0
  -6 -11   2    9.68    6.11   0
  -7  11   2   -0.50    6.12   0
  -7  11  -2   -0.95    6.09   0
  -7 -11   2    1.38    6.16   0
  -7  11  -2   -0.66    6.08   0
   7  11   2    0.74    6.10   0
   7  11  -2   -0.54    6.17   0
   7 -11  -2   -2.71    8.73   0
  -7  11   2    0.41    6.16   0
   7 -11   2    2.61    8.63   0
   7  11   2    5.55    8.66   0
   7  11  -2    2.00    8.74   0
  -7 -11  -2    0.44    6.12   0
  -8  11   2    3.26    7.11   0
  -8  11  -2    2.44   10.05   0
  -8  11   2   -2.82   10.14   0
  -8 -11   2   -5.84   10.08   0
   8  11   2    1.94   10.14   0
   8  11  -2    4.12   10.11   0
   8 -11  -2   -1.13    7.23   0
   8 -11   2    0.64    7.20   0
   8  11   2    7.37    7.03   0
   8  11  -2   -3.78    7.14   0
  -8  11  -2    3.08    7.08   0
  -8 -11  -2   -7.77   10.20   0
  -9  11  -2    1.48    7.23   0
  -9 -11  -2   -7.69    7.30   0
  -9 -11   2    1.28    7.15   0
   9  11   2   -1.30    7.23   0
   9 -11  -2    1.97    7.14   0
   9  11  -2   -2.13    7.28   0
   9 -11   2    0.83   10.21   0
   9  11   2   -7.27   10.24   0
   9  11  -2    2.58    7.21   0
  -9  11  -2    4.38    7.14   0
  -9  11   2    3.22   10.21   0
  -9  11   2    3.15   10.19   0
 -10 -11  -2    2.08    8.31   0
 -10 -11   2    0.23   11.74   0
  10 -11  -2    1.62    8.34   0
  10 -11   2   -1.24   11.78   0
  10  11   2   -5.37    8.39   0
  10  11  -2    3.67    8.34   0
 -10  11  -2   -1.80    8.31   0
  10  11   2   -0.21    8.35   0
  10  11  -2    2.37    8.29   0
 -10  11   2    4.29   11.81   0
 -10  11   2    4.16   11.73   0
 -10  11  -2    0.09    8.41   0
   0 -12   2   10.83    7.91   0
   0  12   2    7.42    8.61   0
   0  12   2    0.57    8.74   0
   0  12  -2    4.13    6.08   0
   0  12  -2   -1.70    6.25   0
   0 -12  -2    2.91    6.22   0
   0 -12   2    7.85    6.21   0
   0 -12  -2    3.23    6.08   0
  -1  12   2    8.34    6.11   0
  -1 -12  -2    6.66    6.11   0
  -1  12   2    4.78    8.69   0
  -1  12  -2   11.38    8.68   0
  -1  12  -2    7.49    6.16   0
   1  12   2   -0.67    6.17   0
   1  12  -2    7.16    6.11   0
   1  12   2    6.74    6.15   0
   1 -12  -2    6.75    6.19   0
  -1 -12   2   10.99    6.16   0
   1  12  -2    3.28    6.16   0
   1 -12   2    2.10    6.17   0
  -1 -12  -2    9.07    6.24   0
  -1 -12   2    5.52    6.13   0
   1 -12   2    6.75    6.05   0
  -2 -12   2   22.48    6.14   0
  -2  12  -2   25.22    6.19   0
  -2 -12  -2   25.75    8.77   0
  -2  12   2   33.56    6.22   0
  -2  12  -2   26.47    6.33   0
   2  12   2   25.28    6.30   0
   2  12  -2   30.51    6.18   0
   2  12  -2   28.68    6.29   0
   2 -12  -2   32.96    8.82   0
   2  12   2   19.67    6.33   0
   2 -12   2   24.23    8.83   0
  -2 -12  -2   22.06    8.94   0
  -2 -12   2   24.77    6.36   0
  -2  12   2   19.14    6.30   0
  -3  12  -2   13.65    6.20   0
  -3  12   2   12.58    8.68   0
  -3  12  -2   14.12    6.23   0
  -3 -12   2   19.31    8.61   0
   3  12   2   18.07    6.17   0
   3  12  -2   14.85    6.19   0
   3 -12  -2   12.98    6.28   0
   3 -12   2   17.29    6.21   0
  -3  12   2   19.95    6.18   0
  -3 -12  -2    5.32    8.89   0
  -3 -12  -2   18.95    8.66   0
  -3 -12   2   11.11    6.28   0
   3  12   2   18.64    6.21   0
   3  12  -2   12.45    6.27   0
   4  12  -2    2.07    6.10   0
  -4 -12   2    4.21    6.16   0
  -4 -12  -2    1.23    6.14   0
  -4  12   2    1.18    6.12   0
  -4  12  -2    0.51    8.76   0
   4  12   2    1.69    8.72   0
   4 -12  -2   -0.97    6.21   0
  -4  12   2    8.89    8.64   0
   4  12  -2   -3.89    6.16   0
  -4 -12   2   -0.67    6.10   0
   4 -12   2    0.42    6.22   0
  -4 -12  -2    2.44    6.21   0
   4  12   2    6.61    8.65   0
  -4  12  -2   -3.14    8.72   0
   5  12   2   14.65    8.74   0
   5  12  -2   16.90    8.72   0
  -5  12   2   19.27    6.12   0
  -5  12  -2   13.61    6.19   0
  -5  12   2   10.10    6.28   0
  -5 -12  -2   18.13    8.65   0
   5 -12  -2    9.42    6.29   0
   5  12   2   11.96    6.16   0
   5 -12   2   11.86    6.21   0
   5  12  -2   17.95    6.16   0
  -5  12  -2   10.61    6.28   0
  -5 -12   2    7.92    8.73   0
  -5 -12  -2   16.96    6.23   0
  -5 -12   2   11.33    6.26   0
  -6  12   2   -0.45    6.19   0
  -6  12   2    4.70    6.16   0
   6  12   2    2.55    8.64   0
  -6  12  -2    4.30    6.14   0
   6  12  -2   -6.09    6.23   0
   6 -12  -2    6.92    6.09   0
  -6 -12  -2    9.28    8.62   0
   6  12   2    1.14    6.10   0
   6 -12   2    0.34    6.19   0
  -6  12  -2    3.60    6.09   0
   6  12  -2    4.56    6.12   0
  -6 -12  -2   -1.24    6.23   0
  -6 -12   2   -4.67    8.80   0
  -6 -12   2    2.05    8.67   0
  -7 -12   2   -1.37    7.12   0
  -7  12   2   -2.26   10.19   0
  -7  12  -2    1.35    7.20   0
   7  12   2    0.13    7.14   0
   7  12  -2   -3.75   10.16   0
  -7  12  -2   -0.36    7.24   0
   7 -12  -2   -1.00    7.17   0
   7 -12   2    3.22    7.18   0
   7  12   2    1.98    7.15   0
   7  12  -2   -3.33    7.15   0
  -7 -12  -2   -2.80   10.15   0
  -7  12   2    1.66   10.17   0
  -8  12   2  -10.51   10.31   0
  -8  12  -2    2.30    7.22   0
  -8 -12   2   -0.50    7.22   0
  -8  12  -2    1.11    7.24   0
   8  12   2    0.83    7.24   0
   8  12  -2   -3.29    7.33   0
   8 -12  -2   -2.62    7.27   0
   8 -12   2    4.80   10.28   0
   8  12   2    1.01   10.24   0
   8  12  -2    1.98    7.30   0
  -8  12   2   -0.62    7.22   0
  -8 -12  -2   -2.22    7.23   0
  -9  12  -2    4.60    8.29   0
  -9  12  -2    4.06   11.71   0
  -9 -12   2    2.29    8.28   0
   9  12   2    1.78   11.79   0
   9  12  -2   -0.16    8.36   0
   9 -12  -2    4.21   11.74   0
  -9  12   2   -4.06    8.38   0
   9 -12   2    1.60    8.38   0
   9  12   2    2.52    8.27   0
   9  12  -2    2.79   11.72   0
  -9 -12  -2    1.51   11.81   0
  -9  12   2    7.23   11.67   0
   0  13   2   48.43    8.89   0
   0  13   2   52.03    6.31   0
   0  13  -2   46.66    8.86   0
   0 -13   2   43.72    6.44   0
   0  13  -2   51.18    8.95   0
   0 -13   2   47.01    6.30   0
   0 -13  -2   45.20    8.99   0
   1 -13   2    7.40    6.10   0
  -1  13   2    3.32    6.09   0
  -1  13   2    5.39    8.63   0
  -1  13  -2    1.79    6.13   0
  -1 -13   2    7.14    6.01   0
   1  13   2    0.73    8.70   0
   1  13  -2    7.97    8.50   0
  -1  13  -2    9.23    8.74   0
   1  13   2    2.69    6.13   0
   1 -13  -2   10.66    8.66   0
   1 -13   2    3.46    6.20   0
   1  13  -2    0.97    8.71   0
  -1 -13  -2    3.21    6.22   0
  -1 -13   2    8.33    6.16   0
  -1 -13  -2    5.64    6.04   0
  -2  13   2   21.98    6.21   0
  -2  13   2   21.47    8.72   0
  -2  13  -2   28.06    8.73   0
  -2  13  -2   18.21    6.29   0
   2  13   2   18.07    8.77   0
   2  13  -2   24.14    8.69   0
   2 -13  -2   16.99    8.88   0
   2 -13   2   24.12    6.29   0
   2  13   2   25.72    6.18   0
  -2 -13  -2   17.31    8.89   0
  -2 -13   2   20.89    6.30   0
   2  13  -2   23.52    8.84   0
  -2 -13   2   24.09    6.17   0
  -2 -13  -2   22.51    6.22   0
  -3 -13   2    9.54    8.58   0
  -3  13  -2   -1.93    6.21   0
  -3  13   2    3.28    6.14   0
  -3  13  -2    2.09    8.69   0
  -3 -13  -2    5.89    8.57   0
   3  13   2   -1.39    6.12   0
   3  13  -2    8.86    6.10   0
   3 -13  -2   -5.03    6.25   0
   3 -13   2    0.93    8.71   0
  -3 -13  -2    7.87    6.03   0
   3  13   2    2.97    6.08   0
  -3 -13   2    0.64    8.71   0
  -3  13   2    3.74    6.09   0
   3  13  -2    6.73    6.13   0
   4  13  -2   -2.87    6.14   0
  -4  13  -2    4.33    8.68   0
  -4  13   2   -0.21    6.12   0
  -4  13  -2    3.07    6.11   0
  -4 -13   2   -2.02    6.16   0
   4  13   2   -6.30    8.60   0
   4  13  -2   -1.51    8.62   0
   4 -13  -2    5.67    6.12   0
   4 -13   2   -0.79    6.16   0
  -4  13   2    2.78    6.13   0
  -4 -13  -2   -3.48    8.72   0
  -4 -13   2   -5.94    6.20   0
   4  13   2    2.27    6.02   0
  -4 -13  -2   -0.42    6.06   0
   5  13   2   -1.10   10.15   0
  -5 -13  -2    0.62    7.10   0
   5  13  -2   -3.39   10.17   0
  -5  13   2    1.69    7.09   0
  -5  13  -2    1.56    7.17   0
   5  13   2    4.25    7.10   0
  -5  13   2    5.10   10.12   0
   5 -13  -2    2.93    7.25   0
   5  13  -2   -7.40   10.15   0
  -5 -13   2    0.58    7.13   0
   5 -13   2   -0.10    7.17   0
  -5  13  -2   -3.47    7.19   0
  -5 -13   2    3.11    7.16   0
  -5 -13  -2    2.61    7.14   0
  -6  13   2    6.30    7.23   0
   6  13   2   -0.44    7.28   0
  -6  13  -2    3.91   10.17   0
   6  13  -2   -8.31    7.39   0
  -6 -13  -2   -0.75    7.17   0
  -6  13   2    1.03    7.21   0
   6 -13  -2    0.88    7.24   0
   6  13   2    0.62    7.21   0
   6  13  -2    8.27   10.11   0
   6 -13   2    0.94    7.27   0
  -6 -13   2    6.56    7.08   0
  -6  13  -2    0.00    7.27   0
  -6 -13  -2    1.50    7.27   0
  -6 -13   2    4.88   10.26   0
  -7  13   2    6.53    7.22   0
  -7  13  -2    9.16    7.21   0
  -7  13   2    3.88    7.30   0
   7  13   2    9.30    7.27   0
   7  13  -2    1.74    7.32   0
  -7 -13  -2    6.12    7.26   0
   7 -13  -2   -9.55   10.48   0
   7  13   2    7.12   10.31   0
   7 -13   2    7.58    7.23   0
   7  13  -2    9.26    7.25   0
  -7  13  -2    2.26   10.32   0
  -7 -13   2   12.52    7.15   0
  -8  13   2   -2.22   11.79   0
  -8  13   2    0.61    8.39   0
  -8  13  -2    3.58    8.35   0
   8  13  -2    5.69    8.34   0
  -8  13  -2    5.47    8.38   0
   8 -13  -2   13.67    8.28   0
   8 -13   2    9.83   11.82   0
   8  13   2    8.20    8.36   0
   8  13  -2    6.53    8.32   0
  -8 -13   2    3.43    8.25   0
   0  14   2   27.16   10.31   0
   0  14  -2   27.33    7.41   0
   0  14   2   35.21    7.28   0
   0  14  -2   30.77   10.28   0
   0 -14  -2   36.82    7.44   0
   0 -14   2   36.61    7.36   0
   0 -14   2   33.90   10.23   0
  -1 -14   2   19.11   10.10   0
  -1  14   2   21.68    7.23   0
  -1  14   2   11.76   10.27   0
  -1  14  -2   18.33    7.27   0
   1  14   2   15.96   10.20   0
   1  14  -2   28.05    7.15   0
  -1  14  -2   27.15   10.23   0
   1  14   2   16.21   10.16   0
   1 -14  -2   29.39    7.34   0
   1 -14   2   17.63    7.26   0
   1  14  -2   16.07    7.31   0
  -1 -14  -2   20.28    7.36   0
  -1 -14   2   22.25    7.33   0
  -1 -14  -2   13.21    7.24   0
   1 -14   2   10.84    7.25   0
  -2  14   2    4.06    7.17   0
  -2  14   2   -1.42    7.12   0
  -2  14  -2    6.69    7.15   0
  -2  14  -2    3.28    7.19   0
   2  14   2   -1.80    7.15   0
  -2 -14  -2   -1.90   10.08   0
   2  14  -2    4.17   10.05   0
  -2 -14   2   -5.16    7.25   0
   2 -14  -2   -2.58    7.25   0
   2 -14   2   -0.52   10.28   0
   2  14   2    2.06   10.12   0
  -2 -14  -2   -4.55    7.22   0
  -2 -14   2    2.52    7.25   0
   2  14  -2    1.22    7.19   0
  -3  14   2    2.06    7.10   0
  -3 -14  -2   -1.55    7.20   0
  -3  14   2   -1.17    7.32   0
  -3  14  -2   -9.59   10.18   0
  -3  14  -2   -1.72    7.19   0
   3  14   2    5.51   10.10   0
   3  14  -2    0.68    7.30   0
   3 -14  -2   -2.09    7.27   0
  -3 -14   2    2.08    7.26   0
   3 -14   2    4.53    7.16   0
  -3 -14  -2    3.56   10.31   0
   3  14   2   -0.65    7.24   0
  -3 -14   2    4.91   10.21   0
   3  14  -2    1.26    7.13   0
   4  14  -2   -4.24   10.27   0
  -4  14  -2    3.74    7.22   0
  -4  14   2   -1.22    7.24   0
  -4 -14   2    4.62    7.08   0
  -4  14  -2   -1.38    7.17   0
   4  14   2   -0.08    7.25   0
  -4 -14  -2    4.28    7.17   0
   4  14  -2    4.33   10.19   0
   4 -14  -2   -8.25   10.32   0
   4 -14   2   -0.29    7.23   0
  -4 -14  -2   -2.03    7.29   0
  -4  14   2    2.13    7.15   0
   4  14   2    3.07    7.20   0
  -4 -14   2   -3.98    7.28   0
  -5  14  -2    3.50    7.25   0
   5  14   2    4.12    7.31   0
   5  14  -2   -5.56   10.30   0
  -5  14   2   -1.46    7.25   0
  -5  14  -2    7.85   10.25   0
  -5 -14   2    4.81    7.15   0
   5  14   2    0.38    7.28   0
   5  14  -2   -1.54   10.22   0
   5 -14  -2    9.68   10.28   0
   5 -14   2   -4.52    7.39   0
  -5  14   2    1.80    7.22   0
  -5 -14  -2   -2.12   10.35   0
  -5 -14   2   -1.95    7.29   0
  -5 -14  -2    0.46   10.13   0
  -6 -14  -2    5.91    8.30   0
  -6  14   2    7.88    8.30   0
   6  14   2    1.29    8.34   0
  -6  14  -2    5.85   11.67   0
   6  14  -2    2.56    8.31   0
   6  14   2    0.78    8.29   0
  -6 -14   2    4.79   11.65   0
   6  14  -2    3.82    8.29   0
   6 -14  -2   18.70   11.62   0
  -6  14   2    1.98    8.33   0
   6 -14   2    5.29    8.28   0
  -6 -14  -2    2.65    8.34   0
  -6 -14   2    7.82    8.33   0
  -6  14  -2   -5.04    8.36   0
   0  15   2    9.02   10.29   0
   0  15  -2    8.85    7.28   0
   0  15   2   13.13    7.30   0
   0  15  -2   11.82   10.27   0
   0 -15  -2   12.04    7.37   0
   0 -15   2    6.97    7.38   0
   0 -15   2   11.54    7.28   0
  -1  15   2    9.91    7.22   0
  -1  15  -2   13.05    7.20   0
   1  15   2    9.19    7.27   0
  -1  15   2   12.81    7.25   0
   1  15  -2   11.82   10.24   0
  -1  15  -2    7.65    7.36   0
  -1 -15   2   11.52    7.19   0
   1  15   2   11.64   10.32   0
   1 -15  -2   -0.84   10.39   0
   1 -15   2   11.29   10.27   0
  -1 -15  -2    5.76    7.41   0
   1  15  -2   11.88    7.36   0
  -1 -15   2   15.90    7.33   0
  -2 -15   2   -0.76   10.10   0
  -2  15   2    2.24    7.23   0
  -2  15   2   -3.91   10.31   0
  -2  15  -2   -1.59    7.25   0
   2  15   2    0.92   10.31   0
   2  15  -2   -4.91    7.31   0
  -2  15  -2   -3.08   10.32   0
   2 -15  -2    0.93    7.22   0
   2 -15   2    3.77    7.23   0
  -2 -15  -2   -0.78    7.20   0
   2  15   2   -2.21   10.28   0
  -2 -15  -2   -4.51    7.40   0
  -2 -15   2   -6.20   10.33   0
   2  15  -2   -5.59    7.28   0
  -3  15   2    0.37    8.32   0
   3  15   2    8.64    8.20   0
  -3  15   2   -0.97   11.02   0
  -3  15  -2    3.49    8.25   0
  -3  15  -2   -5.64    8.33   0
   3  15   2    4.09    8.25   0
   3  15  -2    7.43    8.22   0
  -3 -15  -2    2.31    8.20   0
   3 -15  -2    0.71   11.07   0
   3 -15   2    6.34   11.04   0
  -3 -15   2    0.89    7.25   0
  -3 -15  -2   -0.69    8.37   0
  -3 -15   2    6.04   11.75   0
   3  15  -2   -4.27    8.36   0
  -4  15   2   -0.59    8.26   0
   4  15  -2   -0.80    8.40   0
  -4  15   2    4.87   11.76   0
  -4  15  -2    1.11    8.30   0
  -4 -15  -2   11.12   11.69   0
  -4  15  -2    4.00    8.27   0
   4  15   2    0.68    8.26   0
   4  15  -2    7.78   11.73   0
   4 -15  -2   -0.32   11.83   0
   4 -15   2    7.01   11.80   0
  -4 -15  -2    0.21   11.84   0
  -4 -15   2    3.18   11.82   0
   4  15   2    2.90    8.32   0
  -4 -15   2    4.90    8.26   0
  -1   0   3   46.05    8.14   0
   1   0  -3   44.56    8.30   0
  -3   0  -3  295.75   12.23   0
  -3   0   3  313.63    8.64   0
   3   0  -3  284.22   10.04   0
   3   0   3  290.26   12.09   0
  -5   0  -3   32.62    8.37   0
  -5   0   3   35.79    8.37   0
   5   0  -3   30.84    5.87   0
   5   0   3   29.02    6.00   0
  -7   0  -3   77.94    7.17   0
  -7   0   3   89.08    5.30   0
   7   0  -3   79.49    5.13   0
   7   0   3   79.96    7.10   0
  -9   0  -3    5.37    7.51   0
  -9   0   3    1.12    7.46   0
   9   0  -3    3.89    5.27   0
   9   0   3    0.84    5.35   0
  11   0   3   12.46    8.85   0
 -11   0  -3   17.59    8.82   0
 -11   0   3    9.90    6.29   0
  11   0  -3   17.95    6.33   0
  13   0   3    2.48   10.19   0
 -13   0  -3   -2.36   10.27   0
 -13   0   3   -3.02    7.29   0
  13   0  -3    2.04    7.24   0
   1   1   3    3.06    9.90   0
   1  -1  -3    1.81    7.30   0
   1  -1   3    4.28    9.83   0
  -1  -1   3    2.22   10.14   0
  -1   1  -3    2.64   10.04   0
  -1  -1  -3    3.19   10.18   0
   1   1   3    2.57   12.20   0
   1   1  -3    4.50    7.29   0
  -1   1  -3    3.07   10.40   0
  -1  -1  -3    2.68   10.25   0
   1  -1   3    1.46   10.16   0
  -1   1   3    4.27   10.13   0
  -2   1  -3    1.36    8.83   0
   2  -1   3    0.24    8.72   0
   2   1   3   -0.51    9.00   0
  -2  -1   3    0.60    6.34   0
   2   1  -3    4.25    8.79   0
  -2   1  -3    1.07    6.14   0
  -2  -1  -3    0.34    8.75   0
   2   1   3    0.15    8.72   0
  -2   1   3    0.40    6.28   0
   2  -1  -3   -0.48    8.91   0
   3  -1   3    0.48    5.55   0
  -3  -1  -3    0.31    5.56   0
  -3  -1   3    0.43    5.60   0
   3   1   3   -0.78    7.73   0
   3   1  -3    2.31    5.43   0
  -3   1   3   -2.81    5.54   0
  -3   1  -3   -0.72    7.87   0
   3  -1  -3    0.04    7.90   0
   4  -1   3    3.84    5.59   0
  -4  -1  -3    4.39    7.86   0
  -4  -1   3    4.07    5.67   0
   4   1  -3    2.07    5.49   0
   4   1   3    4.21    5.50   0
  -4   1   3    5.91    5.66   0
  -4   1  -3    3.84    7.89   0
   4  -1  -3    3.56    5.57   0
   5  -1   3    0.66    5.58   0
  -5  -1  -3   -1.32    8.06   0
  -5  -1   3   -0.25    8.08   0
  -5   1   3   -0.46    5.69   0
   5   1  -3    2.14    7.95   0
  -5   1  -3    0.41    8.11   0
   5   1   3   -2.19    7.96   0
   5  -1  -3   -0.98    5.55   0
   6  -1   3    3.95    6.95   0
  -6  -1  -3    1.82    7.07   0
  -6  -1   3    4.83    7.10   0
  -6   1   3    3.81    5.04   0
  -6   1  -3    4.80    5.02   0
   6   1  -3    0.92    4.95   0
   6   1   3    2.33    6.93   0
   6  -1  -3    5.48    6.89   0
   7  -1   3    3.18    6.40   0
  -7  -1  -3    1.60    6.45   0
   7   1   3    1.99    4.56   0
  -7  -1   3    1.54    4.62   0
  -7   1  -3    2.54    6.42   0
   7   1  -3    2.35    4.51   0
   7  -1  -3    3.33    4.50   0
  -7   1   3    2.12    4.53   0
   8  -1   3   -2.63    7.57   0
   8   1  -3    0.41    5.32   0
  -8  -1  -3    1.31    5.28   0
  -8  -1   3    0.48    5.28   0
  -8   1  -3    1.73    5.30   0
  -8   1   3    0.35    7.55   0
   8   1   3   -2.44    5.35   0
   8  -1  -3    1.54    5.33   0
   9  -1   3    1.71    5.26   0
  -9  -1  -3    1.05    5.32   0
  -9  -1   3   -3.49    7.53   0
  -9   1  -3    3.60    5.29   0
  -9   1   3    1.40    7.55   0
   9   1  -3   -0.19    5.35   0
   9   1   3   -0.67    5.37   0
   9  -1  -3   -0.10    5.32   0
  10  -1   3    1.95    5.24   0
 -10  -1  -3   -2.67    7.47   0
 -10  -1   3    0.36    7.38   0
 -10   1  -3    0.70    5.27   0
 -10   1   3    0.97    5.24   0
  10   1  -3   -3.17    7.41   0
  10   1   3    1.45    7.39   0
  10  -1  -3   -1.88    5.30   0
  11  -1   3    2.86    8.71   0
 -11  -1  -3    2.81    8.69   0
 -11  -1   3    1.38    8.69   0
 -11   1  -3    1.41    6.18   0
 -11   1   3   -1.07    6.16   0
  11   1  -3    1.69    8.86   0
  11   1   3    5.54    8.69   0
  11  -1  -3    1.58    6.21   0
  12  -1  -3   -1.37    8.68   0
  12  -1   3    2.99    8.72   0
 -12  -1  -3   -0.32    6.24   0
 -12  -1   3    2.32    6.09   0
 -12   1  -3    1.69    6.17   0
 -12   1   3    2.60    8.60   0
  12   1  -3    2.97    6.08   0
  12   1   3   -1.95    8.76   0
  13   1   3    1.57    7.20   0
  13  -1  -3    3.65    7.27   0
  13  -1   3   -2.85    7.30   0
 -13  -1  -3   -0.07    7.23   0
 -13  -1   3    2.52    7.22   0
 -13   1  -3    2.80    7.20   0
 -13   1   3    1.97    7.18   0
  13   1  -3   -1.37    7.29   0
  14   1   3    5.93    8.30   0
  14  -1  -3   -6.79    8.48   0
  14  -1   3    4.79    8.34   0
 -14  -1  -3    9.20   11.77   0
 -14  -1   3    0.54    8.24   0
 -14   1  -3    5.22    8.39   0
 -14   1   3    2.63    8.26   0
  14   1  -3    3.77   11.71   0
  -1   2   3    7.42    6.50   0
  -1   2  -3    7.89    6.46   0
   1   2  -3    8.31    6.50   0
   1  -2  -3    6.65    6.56   0
   1  -2   3    8.73    6.26   0
   1   2   3    8.83    6.39   0
  -1  -2  -3    8.35    9.06   0
  -1   2  -3    6.75    9.20   0
  -1  -2  -3    8.66    6.63   0
   1  -2   3    7.97    9.09   0
   1   2  -3    8.78    6.61   0
  -1  -2   3    6.99    6.49   0
  -1  -2   3    7.13    8.97   0
   1   2   3    6.97    8.90   0
   2  -2  -3  128.41    7.21   0
  -2  -2   3  144.35    9.29   0
  -2  -2  -3  137.14    8.29   0
  -2   2  -3  134.61    9.83   0
   2   2  -3  120.30    9.31   0
   2  -2   3  133.60    7.82   0
  -2   2  -3  126.71    9.70   0
   2   2   3  128.69   10.04   0
  -2  -2  -3  123.25    9.95   0
   2   2  -3  132.78    7.45   0
   2   2   3  127.05    8.11   0
  -2   2   3  141.80    9.26   0
   3  -2  -3  138.65    6.73   0
  -3   2  -3  132.32    9.28   0
  -3  -2   3  145.63    6.85   0
   3   2   3  129.66    9.33   0
   3  -2   3  132.41    7.43   0
   3   2  -3  139.16    8.83   0
   3   2   3  134.60    9.41   0
  -3  -2  -3  138.11    9.43   0
  -3   2   3  141.07    6.89   0
   4  -2  -3   72.25    6.29   0
  -4  -2  -3   74.79    8.85   0
   4  -2   3   68.93    6.59   0
  -4  -2   3   76.54    8.61   0
   4   2   3   74.77    6.71   0
   4   2  -3   76.20    6.27   0
  -4   2   3   76.95    6.43   0
   4   2   3   73.34    8.83   0
  -4   2  -3   78.03    6.72   0
   5  -2  -3  111.63    8.46   0
  -5   2   3  120.32    6.67   0
  -5  -2  -3  116.00    6.92   0
   5  -2   3  110.43    8.65   0
  -5  -2   3  117.46    6.48   0
   5   2   3  112.71    6.73   0
   5   2  -3  114.09    8.36   0
   5   2   3  120.80    8.74   0
  -5   2  -3  122.32    8.86   0
   6  -2  -3   26.40    4.98   0
   6  -2   3   25.10    5.09   0
  -6  -2  -3   24.91    5.16   0
  -6  -2   3   27.73    7.11   0
   6   2  -3   25.59    6.92   0
   6   2   3   25.60    7.06   0
  -6   2   3   30.81    7.11   0
  -6   2  -3   26.52    5.16   0
   7  -2  -3    2.16    4.50   0
   7  -2   3    2.27    6.32   0
   7   2   3    2.44    4.50   0
  -7  -2  -3    1.75    6.38   0
  -7  -2   3    1.41    4.52   0
   7   2  -3    1.84    4.43   0
  -7   2   3    1.58    4.54   0
  -7   2  -3    2.13    4.55   0
   8  -2  -3    7.87    7.47   0
   8  -2   3    3.71    5.40   0
  -8  -2  -3    5.39    5.31   0
  -8  -2   3    5.76    5.39   0
  -8   2   3    5.38    7.64   0
  -8   2  -3    5.24    7.57   0
   8   2  -3   -0.32    5.40   0
   8   2   3    6.12    5.29   0
   9  -2  -3    1.15    5.30   0
   9  -2   3    0.93    5.26   0
  -9  -2  -3   -0.94    5.32   0
  -9  -2   3   -1.89    5.33   0
  -9   2   3   -2.73    7.47   0
  -9   2  -3   -0.19    5.36   0
   9   2  -3    2.39    5.27   0
   9   2   3   -1.02    5.28   0
  10  -2  -3   21.19    5.31   0
  10  -2   3   19.78    5.39   0
 -10  -2  -3   18.17    7.51   0
 -10  -2   3   17.46    5.35   0
 -10   2  -3   17.98    5.41   0
 -10   2   3   17.85    7.41   0
  10   2  -3   16.87    5.37   0
  10   2   3   18.14    5.40   0
  11  -2  -3    3.09    8.88   0
  11  -2   3    7.49    8.75   0
 -11  -2  -3    5.09    6.23   0
 -11  -2   3    5.20    6.20   0
 -11   2  -3    4.74    6.22   0
 -11   2   3    5.62    8.74   0
  11   2  -3    6.62    6.24   0
  11   2   3    2.94    8.71   0
  12  -2  -3    1.83    8.67   0
  12  -2   3   -1.51    8.73   0
 -12  -2  -3   -3.88    6.22   0
 -12  -2   3   -1.17    6.12   0
 -12   2  -3    1.74    8.75   0
 -12   2   3    4.44    8.60   0
  12   2  -3    1.99    6.14   0
  12   2   3   -1.67    6.15   0
  13  -2  -3   -5.47    7.31   0
  13  -2   3   -1.54    7.23   0
 -13  -2  -3   -1.65    7.33   0
 -13  -2   3    2.74    7.18   0
 -13   2  -3    0.42   10.25   0
 -13   2   3    2.29    7.22   0
  13   2   3   -2.62    7.28   0
  13   2  -3   -0.60    7.30   0
  13   2   3    0.03    7.28   0
  14  -2  -3    2.32    8.32   0
  14  -2   3    0.14    8.42   0
 -14  -2  -3   -2.66    8.50   0
 -14  -2   3    6.59    8.28   0
 -14   2  -3    0.09    8.47   0
 -14   2   3   -3.62    8.35   0
  14   2   3   -0.93    8.47   0
  14   2  -3    3.90    8.31   0
  14   2   3    2.25    8.40   0
  -1   3  -3   17.20    5.72   0
   1  -3   3   15.64    7.91   0
  -1   3   3   17.42    5.84   0
   1  -3  -3   18.64    5.76   0
   1   3   3   15.60    8.05   0
  -1   3  -3   19.15    5.83   0
  -1  -3  -3   18.05    8.10   0
   1  -3   3   14.02    8.06   0
  -1  -3   3   18.44    5.70   0
  -1  -3  -3   18.04    5.79   0
   1   3  -3   19.43    5.79   0
  -1  -3   3   14.11    8.16   0
   1   3  -3   17.08    5.85   0
   1   3   3   17.33    5.72   0
  -2   3   3   -1.48    5.60   0
  -2   3  -3    2.57    7.47   0
   2   3  -3    1.66    5.42   0
   2  -3  -3    5.56    7.71   0
  -2   3  -3   -3.36    7.77   0
   2  -3   3    2.14    5.37   0
   2   3   3    1.02    7.65   0
   2   3   3    0.78    5.38   0
  -2  -3  -3    0.87    7.70   0
   2   3  -3    0.93    7.84   0
  -2  -3   3    1.32    5.45   0
  -2  -3   3   -2.55    5.46   0
  -2  -3  -3    2.31    7.50   0
  -3   3   3    1.15    5.62   0
  -3  -3   3    2.10    5.58   0
   3   3   3    0.93    5.54   0
   3  -3  -3    1.48    5.58   0
  -3   3  -3    1.28    5.62   0
   3   3  -3    1.67    5.45   0
   3  -3   3    1.65    5.52   0
  -3   3  -3    2.91    7.59   0
  -3  -3  -3    1.19    5.48   0
   3   3   3    0.57    5.59   0
   3   3  -3    2.39    8.00   0
  -3  -3  -3    1.14    7.81   0
  -4   3  -3    0.59    5.81   0
   4  -3  -3    1.76    5.69   0
  -4  -3   3    3.09    8.18   0
   4  -3   3    3.09    5.60   0
   4   3   3    0.53    5.76   0
   4   3  -3   -1.03    5.78   0
   4   3   3   -0.25    8.16   0
  -4  -3  -3    1.63    5.75   0
   4   3  -3   -1.40    5.93   0
  -4   3   3    1.88    5.82   0
   5  -3  -3   10.18    5.25   0
  -5  -3   3   11.62    5.30   0
   5  -3   3   13.29    7.37   0
   5   3   3   11.94    5.30   0
   5   3  -3    6.93    5.31   0
   5   3  -3   12.20    5.36   0
   5   3   3    8.58    7.57   0
  -5   3   3   15.07    7.52   0
  -5  -3  -3   11.94    5.39   0
  -5   3  -3   11.56    7.57   0
  -6  -3  -3    6.94    4.69   0
   6  -3  -3    5.83    4.68   0
   6  -3   3    7.33    6.58   0
  -6  -3   3    5.83    4.75   0
   6   3   3    5.59    4.75   0
   6   3  -3    5.98    4.74   0
  -6   3   3    5.44    4.73   0
   6   3   3    7.90    6.66   0
  -6   3  -3    4.23    4.79   0
   7  -3  -3    3.58    4.43   0
  -7  -3  -3    1.15    4.44   0
   7  -3   3    2.77    6.33   0
  -7  -3   3   -0.01    4.47   0
   7   3  -3   -0.16    4.51   0
   7   3   3    2.92    4.44   0
  -7   3   3    3.79    4.46   0
   7   3   3    1.68    4.53   0
  -7   3  -3   -0.12    6.36   0
   8  -3  -3   -0.44    5.32   0
  -8  -3  -3    1.50    7.55   0
   8  -3   3    2.22    5.34   0
  -8  -3   3   -4.65    5.40   0
   8   3  -3   -0.55    5.37   0
   8   3   3   -2.17    5.35   0
  -8   3   3    0.23    7.54   0
  -8   3  -3    2.14    5.29   0
   8   3   3   -0.23    5.39   0
   9  -3  -3    6.82    5.31   0
  -9  -3  -3    3.01    5.28   0
   9  -3   3    4.19    7.51   0
  -9  -3   3    1.26    5.27   0
  -9   3   3    7.69    5.32   0
  -9   3  -3    5.09    7.48   0
   9   3  -3    0.99    7.52   0
   9   3   3    2.32    5.36   0
   9   3   3    6.66    7.53   0
  10  -3  -3   -0.41    7.30   0
 -10  -3  -3   -1.34    5.24   0
  10  -3   3   -0.82    7.36   0
 -10  -3   3    2.18    5.19   0
 -10   3   3    3.57    5.14   0
 -10   3  -3    1.92    7.38   0
  10   3   3   -0.01    5.16   0
  10   3   3   -3.27    7.47   0
  10   3  -3   -1.36    5.19   0
  11  -3  -3    2.57    6.14   0
 -11  -3  -3    4.09    6.13   0
  11  -3   3    1.76    8.67   0
 -11  -3   3   -1.14    6.15   0
 -11   3  -3    1.85    8.68   0
 -11   3   3   -5.31    8.71   0
  11   3  -3   -3.20    6.19   0
  11   3   3    1.21    6.11   0
  11   3   3    1.48    8.72   0
  12  -3  -3    0.41    6.12   0
 -12  -3  -3    0.08    8.70   0
  12  -3   3    1.07    6.13   0
 -12  -3   3    0.19    6.11   0
  12   3  -3    2.13    8.68   0
 -12   3  -3   -0.75    6.20   0
 -12   3   3   -0.24    8.69   0
  12   3   3    3.84    6.10   0
  12   3   3    4.52    8.70   0
 -13  -3  -3    4.54   10.28   0
  13  -3  -3   12.55   10.16   0
  13  -3   3    2.26   10.19   0
 -13  -3   3   -6.42    7.29   0
 -13   3  -3   -3.40   10.38   0
 -13   3   3   -1.12   10.17   0
  13   3   3    1.02   10.27   0
  13   3  -3    6.15   10.23   0
  13   3   3    1.62   10.25   0
   1   4   3  221.95    9.26   0
   1  -4   3  245.58    9.52   0
  -1   4  -3  223.55    9.38   0
  -1   4   3  210.90    7.45   0
  -1   4   3  238.05    9.46   0
   1  -4  -3  226.56    7.56   0
  -1  -4   3  245.94    9.32   0
   1   4   3  236.86    9.59   0
  -1   4  -3  235.40    7.82   0
  -1  -4  -3  219.32    7.77   0
   1  -4   3  213.87    7.62   0
  -1  -4   3  212.76    9.29   0
   1   4  -3  237.61    7.65   0
  -1  -4  -3  236.42    8.01   0
   1   4  -3  220.81    7.49   0
   2   4  -3  415.68   10.24   0
   2  -4   3  438.31    9.42   0
  -2   4   3  427.15    9.00   0
   2  -4  -3  421.95   10.44   0
  -2   4  -3  441.63    9.33   0
  -2   4  -3  421.50   10.74   0
   2  -4   3  406.72    9.14   0
   2   4   3  426.90    9.64   0
   2   4   3  402.99    9.43   0
  -2  -4  -3  407.12    9.41   0
  -2  -4   3  452.27   10.59   0
  -2  -4  -3  410.25   11.03   0
   2   4  -3  430.72    8.95   0
  -2  -4   3  399.73    8.74   0
  -3   4   3    0.75    5.80   0
   3   4  -3   -1.02    5.77   0
  -3  -4  -3   -1.14    5.76   0
   3  -4  -3    4.47    8.03   0
  -3   4  -3    1.74    5.80   0
   3  -4   3    1.28    7.98   0
  -3   4  -3    1.13    5.56   0
   3   4   3    0.23    8.16   0
   3   4  -3   -1.06    5.84   0
  -3  -4  -3    0.02    8.10   0
  -3  -4   3   -2.05    8.15   0
   3   4   3    0.60    8.00   0
  -4   4   3    0.03    5.52   0
  -4   4  -3    0.71    5.56   0
   4   4   3    0.18    5.40   0
   4  -4  -3   -0.38    5.40   0
   4   4  -3    3.82    5.43   0
   4  -4   3    0.90    7.60   0
  -4  -4  -3    3.60    7.62   0
  -4   4  -3    1.79    5.31   0
   4   4   3    1.67    5.47   0
   4   4  -3    3.58    5.49   0
  -4  -4  -3    1.73    7.71   0
  -4  -4   3    2.34    7.69   0
  -5   4  -3    5.22    4.92   0
  -5  -4   3    4.94    4.92   0
   5  -4  -3    5.27    6.88   0
   5  -4   3    5.04    4.81   0
   5   4   3    3.46    4.87   0
   5   4  -3    1.44    4.92   0
  -5  -4  -3    7.35    6.79   0
   5   4   3    3.13    4.99   0
   5   4  -3    6.68    6.93   0
  -5   4   3    3.75    5.02   0
  -6  -4   3    6.93    4.48   0
   6  -4  -3    2.81    4.60   0
   6  -4   3    1.82    6.48   0
   6   4   3    7.17    4.55   0
   6   4  -3    9.22    6.38   0
   6   4   3    4.82    6.45   0
  -6  -4  -3    4.15    4.59   0
   6   4  -3    5.63    6.57   0
  -6   4   3    3.65    4.63   0
  -6   4  -3    3.86    4.61   0
  -7  -4   3    8.18    4.56   0
   7  -4  -3    3.40    5.50   0
   7  -4   3   10.23    6.96   0
   7   4   3    7.58    4.56   0
   7   4  -3    9.21    5.37   0
   7   4   3    8.62    4.50   0
  -7   4   3   10.89    4.55   0
   7   4  -3    7.34    4.58   0
  -7   4  -3    8.14    4.51   0
  -7  -4  -3    7.42    6.39   0
   8  -4  -3   -2.65    5.33   0
  -8  -4   3    3.69    5.30   0
   8  -4   3   -1.04    5.35   0
  -8   4  -3   -0.93    5.35   0
   8   4   3   -3.00    7.62   0
   8   4  -3    0.37    5.33   0
   8   4   3   -1.85    7.51   0
  -8   4   3    2.29    5.31   0
   8   4  -3    5.96    7.55   0
  -8  -4  -3    2.85    5.25   0
  -9  -4  -3    9.29    5.25   0
   9  -4  -3    6.00    5.29   0
  -9  -4   3    6.04    5.21   0
   9  -4   3    5.58    5.30   0
   9   4  -3    5.97    5.30   0
   9   4   3    5.63    5.35   0
  -9   4   3    8.87    5.30   0
  -9   4  -3    7.70    7.55   0
   9   4   3   10.52    7.54   0
   9   4  -3    3.00    5.40   0
 -10  -4  -3    7.52    8.10   0
  10  -4  -3    7.37    5.21   0
 -10  -4   3    6.89    5.17   0
  10  -4   3    5.46    8.17   0
 -10   4   3    6.90    5.18   0
  10   4  -3    2.15    6.35   0
 -10   4  -3    4.48    5.26   0
  10   4   3   -0.85    8.16   0
  10   4   3    7.78    5.21   0
  10   4  -3    4.37    5.21   0
 -11  -4  -3   -2.14    6.16   0
  11  -4  -3   -2.70    8.73   0
 -11  -4   3   -3.40    6.13   0
  11  -4   3   -0.88    6.18   0
 -11   4   3    1.48    6.13   0
 -11   4  -3   -0.62    6.24   0
  11   4  -3    2.54    8.69   0
  11   4   3   -0.41    8.73   0
  11   4   3    3.14    6.12   0
  11   4  -3   -4.49    8.70   0
 -12  -4  -3    9.48   10.16   0
  12  -4  -3    6.65    7.28   0
 -12  -4   3    8.18   10.18   0
  12  -4   3   12.97   10.21   0
  12   4   3   15.08    7.25   0
 -12   4  -3    8.17    7.28   0
 -12   4   3   10.12    7.17   0
  12   4  -3    8.27    7.27   0
  12   4   3   10.09    7.28   0
  12   4  -3   11.83    7.17   0
 -13  -4  -3    0.77    7.34   0
 -13  -4   3    3.50    7.20   0
  13  -4  -3    3.85   10.23   0
  13  -4   3    0.22    7.32   0
 -13   4  -3    2.10   10.29   0
 -13   4   3   -1.77    7.23   0
  13   4   3    3.14   10.34   0
  13   4  -3    3.68    7.24   0
  13   4   3    1.18   10.33   0
  13   4  -3    2.16   10.29   0
   1   5   3   15.22    7.99   0
  -1   5  -3   15.38    5.78   0
  -1  -5   3   20.97    5.83   0
  -1   5   3   15.84    5.95   0
  -1   5   3   19.59    5.82   0
   1  -5  -3   18.25    5.79   0
   1   5   3   19.93    5.85   0
  -1   5  -3   18.69    5.87   0
  -1  -5  -3   20.74    8.21   0
  -1  -5  -3   18.27    5.89   0
   1  -5   3   18.13    8.15   0
   1   5  -3   22.18    5.90   0
  -1  -5   3   14.25    5.90   0
   1   5  -3   14.12    8.05   0
   1  -5   3   17.17    8.17   0
  -2   5   3    3.34    8.09   0
   2  -5  -3    3.75    7.95   0
  -2   5  -3    0.76    5.73   0
  -2  -5   3    2.74    5.61   0
   2   5   3    0.98    7.92   0
  -2  -5  -3    4.57    5.61   0
   2   5   3    3.30    8.03   0
   2  -5   3   -0.08    5.62   0
  -2   5  -3    1.59    5.57   0
  -2  -5  -3   -0.27    5.79   0
   2   5  -3    5.23    5.77   0
  -2  -5   3    3.37    8.01   0
   2  -5   3    1.90    5.66   0
  -2   5   3    3.23    5.52   0
   2   5  -3    2.56    5.59   0
  -3  -5  -3    0.67    5.32   0
  -3   5  -3    3.95    7.46   0
  -3   5   3    2.48    5.53   0
   3   5  -3    1.34    5.39   0
  -3   5  -3   -1.56    7.78   0
   3  -5  -3    2.35    5.33   0
   3  -5   3    1.37    5.29   0
   3   5   3   -1.38    7.65   0
  -3  -5   3    0.12    5.43   0
   3   5  -3   -0.06    5.48   0
  -3  -5  -3    1.14    5.37   0
   3   5   3    1.79    7.52   0
  -3  -5   3   -0.28    5.38   0
  -4   5   3   21.74    5.23   0
   4   5   3   22.23    7.13   0
  -4   5  -3   21.41    5.10   0
  -4   5  -3   22.03    7.32   0
   4  -5  -3   21.64    5.06   0
   4   5  -3   28.60    7.06   0
  -4  -5  -3   25.07    7.05   0
  -4  -5  -3   19.29    5.16   0
   4  -5   3   20.64    7.08   0
   4   5   3   24.20    5.15   0
   4   5  -3   21.04    5.22   0
  -4  -5   3   25.08    5.12   0
  -5   5  -3   -0.02    4.65   0
   5  -5  -3   -2.24    6.56   0
   5   5   3   -2.47    6.53   0
   5   5  -3   -0.45    4.60   0
   5  -5   3   -0.27    6.41   0
  -5  -5  -3   -2.77    4.60   0
  -5   5  -3    1.17    4.50   0
   5   5   3    0.19    4.69   0
   5   5  -3    2.72    6.50   0
  -5  -5   3    1.86    4.53   0
  -5   5   3    3.24    6.54   0
  -6   5  -3    1.84    4.47   0
   6  -5  -3   -1.97    6.28   0
   6  -5   3    0.73    4.42   0
   6   5   3    2.46    6.29   0
   6   5  -3    1.12    4.49   0
  -6  -5  -3   -0.37    4.46   0
   6   5   3    0.96    6.32   0
   6   5  -3    2.40    6.35   0
  -6   5   3    1.23    6.30   0
  -6  -5   3    1.60    4.41   0
  -7  -5   3    3.88    7.50   0
   7  -5  -3    0.85    5.32   0
   7  -5   3    1.36    5.31   0
   7   5   3    0.82    5.30   0
   7   5  -3    2.71    5.34   0
  -7  -5  -3   -0.77    7.59   0
   7   5   3    0.58    5.41   0
   7   5  -3    0.66    5.42   0
  -7   5   3    1.19    5.36   0
  -7   5  -3    1.32    5.31   0
  -8  -5   3   15.88    7.48   0
   8  -5  -3   10.21    7.57   0
   8  -5   3   11.98    5.41   0
   8   5   3   13.21    5.36   0
   8   5  -3   12.20    5.35   0
   8   5  -3    8.95    5.46   0
   8   5   3   12.22    5.48   0
  -8  -5  -3   11.39    7.53   0
  -8   5   3   10.89    5.38   0
  -8   5  -3   10.40    5.39   0
  -9  -5   3    2.98    5.16   0
   9   5   3    1.03    5.25   0
  -9  -5  -3   -1.06    7.37   0
   9  -5  -3    1.79    5.22   0
   9  -5   3    0.64    5.31   0
   9   5  -3    5.20    5.18   0
   9   5   3    2.00    5.24   0
  -9   5   3   -1.87    5.25   0
  -9   5  -3    1.14    5.27   0
   9   5  -3   -0.22    5.18   0
 -10  -5   3    1.84    8.69   0
  10  -5  -3   -3.59    6.18   0
  10  -5   3    0.88    6.11   0
  10   5  -3   -2.26    6.29   0
  10   5   3   -1.23    6.22   0
 -10   5  -3    1.83    8.79   0
  10   5   3    1.96    6.20   0
  10   5  -3   -1.12    6.22   0
 -10  -5  -3    1.07    8.71   0
 -10   5   3    0.37    8.70   0
 -11  -5   3    4.44    8.54   0
  11  -5  -3    0.41    6.11   0
  11  -5   3    2.13    6.11   0
 -11   5   3   -0.99    6.15   0
  11   5  -3   -5.97    6.18   0
 -11   5  -3    2.06    6.14   0
  11   5   3   -0.96    6.23   0
  11   5   3   -2.24    8.75   0
 -11  -5  -3    0.86    6.11   0
  11   5  -3   -0.10    6.10   0
 -12  -5   3   -4.06    7.25   0
  12  -5  -3   -3.28    7.22   0
  12   5   3   -2.95    7.25   0
  12  -5   3    3.85    7.17   0
 -12   5   3   -0.39   10.21   0
 -12   5  -3   -0.24    7.24   0
  12   5  -3   -1.03   10.27   0
  12   5   3    6.18   10.07   0
  12   5  -3   -4.94    7.27   0
 -12  -5  -3    1.79    7.17   0
 -13  -5   3   -1.10    7.15   0
  13  -5  -3   -4.32   11.13   0
  13  -5   3   -1.24    8.36   0
 -13   5   3    4.52    8.22   0
 -13   5  -3   -1.14   11.13   0
  13   5   3   -4.38    8.43   0
  13   5   3   -1.16    8.36   0
  13   5  -3   -3.53   11.04   0
 -13  -5  -3    3.93    8.26   0
  13   5  -3   -1.72    8.31   0
  -1   6   3   83.51    5.86   0
  -1  -6   3   93.51    6.12   0
   1   6   3   83.34    8.01   0
  -1   6  -3   88.22    7.91   0
  -1   6   3   84.91    8.18   0
   1   6   3   93.09    6.13   0
  -1  -6  -3   89.16    8.07   0
  -1   6  -3   88.17    6.13   0
   1  -6  -3   82.31    8.02   0
   1   6  -3   92.66    6.11   0
  -1  -6  -3   84.75    6.14   0
   1  -6   3   85.26    5.93   0
   1   6  -3   82.93    5.99   0
   1  -6   3   92.09    7.95   0
  -1  -6   3   85.07    7.97   0
   2  -6   3    9.15    7.25   0
  -2   6   3   13.13    5.21   0
  -2  -6   3   13.02    5.15   0
  -2  -6  -3   11.33    5.18   0
  -2   6  -3   11.82    5.23   0
   2  -6  -3   10.76    5.11   0
   2   6   3   11.32    5.14   0
   2   6   3    4.42    7.33   0
  -2   6  -3    8.50    5.10   0
   2  -6   3    8.30    5.15   0
   2   6  -3   11.34    5.29   0
  -2  -6  -3    9.42    5.20   0
  -2  -6   3    8.44    7.31   0
  -2   6   3   10.11    5.06   0
   2   6  -3   11.12    5.14   0
   3   6  -3    2.15    6.81   0
  -3   6   3    4.84    6.89   0
  -3   6  -3    1.03    4.95   0
  -3   6  -3    3.80    4.80   0
   3  -6  -3    1.13    4.88   0
  -3  -6   3    2.77    4.83   0
   3  -6   3    4.31    4.81   0
   3   6   3    3.57    6.89   0
  -3  -6  -3    2.60    6.92   0
   3   6  -3    3.88    6.89   0
   3   6   3    0.74    6.78   0
  -3  -6  -3    4.80    6.73   0
  -3   6   3    4.37    4.75   0
  -3  -6   3   -0.06    4.92   0
   4   6   3   62.79    5.20   0
  -4   6   3   73.07    5.16   0
  -4  -6  -3   70.78    5.33   0
   4   6  -3   68.87    6.87   0
  -4   6  -3   66.52    7.06   0
   4  -6  -3   67.52    5.11   0
   4  -6   3   66.61    5.18   0
   4   6   3   73.33    7.02   0
  -4  -6   3   69.79    6.93   0
   4   6  -3   70.94    5.17   0
  -4  -6   3   66.15    5.15   0
  -4   6  -3   69.40    6.84   0
  -4  -6  -3   62.50    7.05   0
  -5   6   3    7.01    6.40   0
  -5   6  -3   10.30    6.39   0
   5   6   3   10.91    6.29   0
   5  -6  -3    7.40    4.51   0
   5   6  -3    9.02    4.49   0
  -5  -6  -3   10.22    4.44   0
   5  -6   3   11.73    4.51   0
   5   6   3   11.17    6.44   0
  -5  -6   3    5.89    6.32   0
   5   6  -3    7.66    4.60   0
  -5  -6  -3    9.55    4.55   0
  -5   6  -3    8.99    6.31   0
  -6   6  -3    0.17    5.39   0
   6  -6  -3   -0.35    5.40   0
   6   6   3    0.52    5.36   0
   6  -6   3    0.86    5.28   0
   6   6  -3    5.08    5.37   0
  -6  -6  -3   -1.62    7.55   0
   6   6   3   -1.42    5.46   0
   6   6  -3    3.18    5.39   0
  -6  -6   3   -0.17    5.31   0
  -6   6  -3    1.64    7.47   0
  -6   6   3    4.86    7.61   0
  -7   6  -3    6.56    7.62   0
   7  -6  -3    9.63    5.32   0
   7  -6   3    6.57    5.30   0
   7   6   3    4.80    5.41   0
  -7   6  -3    5.02    5.29   0
   7   6  -3   12.57    5.20   0
   7   6   3    3.70    7.67   0
  -7  -6  -3    5.65    5.30   0
   7   6  -3    5.20    5.32   0
  -7  -6   3    2.08    7.51   0
  -7   6   3    7.29    5.31   0
   8  -6  -3    2.15    5.29   0
   8  -6   3   -0.44    5.31   0
   8   6   3    3.33    5.26   0
   8   6  -3    0.30    7.54   0
  -8  -6  -3    2.71    5.26   0
   8   6   3    6.10    7.52   0
   8   6  -3   -0.10    5.29   0
  -8   6   3    2.76    5.30   0
  -8  -6   3    2.71    7.39   0
  -8   6  -3    4.35    5.29   0
   9  -6  -3   23.30    7.54   0
   9  -6   3   29.98    7.43   0
   9   6  -3   25.44    5.39   0
   9   6   3   22.66    5.46   0
   9   6  -3   17.46    7.53   0
  -9  -6  -3   22.41    7.44   0
   9   6   3   23.36    5.41   0
  -9   6   3   19.32    5.39   0
  -9   6  -3   24.32    5.48   0
  -9  -6   3   23.85    7.31   0
  10  -6  -3   25.67    6.43   0
  10   6  -3   24.52    8.83   0
  10  -6   3   26.91    8.91   0
  10   6  -3   26.23    8.83   0
  10   6   3   21.84    6.34   0
  10   6   3   24.76    6.38   0
 -10  -6  -3   25.59    8.84   0
 -10   6   3   28.46    6.35   0
 -10   6  -3   24.16    8.88   0
 -10  -6   3   21.79    6.31   0
  11  -6  -3   -3.73    6.17   0
  11  -6   3   -1.46    6.19   0
  11   6  -3   -2.10    8.72   0
  11   6   3    0.70    6.13   0
 -11   6   3   -2.04    6.18   0
  11   6   3   -3.51    8.77   0
 -11  -6  -3   -3.22    6.20   0
 -11   6  -3    3.21    6.16   0
  11   6  -3    0.10    8.67   0
 -11  -6   3    3.82    6.09   0
 -12  -6  -3    2.58   10.19   0
  12  -6  -3   -0.67    7.32   0
  12  -6   3    0.88    7.26   0
  12   6  -3   -0.75   10.28   0
 -12   6   3   -6.30   10.31   0
  12   6  -3    0.72    7.26   0
 -12   6  -3    5.14    7.20   0
  12   6   3   -2.22   10.25   0
  12   6   3    1.67    7.22   0
 -12  -6   3   -1.09    7.21   0
  13  -6  -3   -4.88   11.84   0
  13  -6   3    2.77    8.40   0
 -13   6   3   -2.65    8.37   0
 -13   6  -3    3.72    8.34   0
  13   6  -3    0.34    8.36   0
  13   6   3    5.91    8.33   0
 -13  -6  -3   -0.65   11.86   0
  13   6   3    1.49   11.79   0
  13   6  -3    2.04    8.27   0
 -13  -6   3   -0.31    8.33   0
   1   7   3   -0.70    6.66   0
  -1   7  -3    4.28    6.52   0
  -1   7   3    6.17    6.70   0
   1  -7   3    4.17    6.63   0
  -1   7   3    1.04    4.67   0
  -1  -7  -3    4.61    4.70   0
  -1  -7   3    5.27    4.68   0
   1   7   3    3.21    6.69   0
  -1   7  -3    5.64    4.74   0
   1  -7  -3    4.86    6.60   0
   1   7  -3    1.59    6.74   0
  -1  -7  -3    2.41    4.76   0
   1  -7   3    0.78    4.77   0
   1   7  -3    2.21    4.68   0
  -1  -7   3    2.56    4.74   0
   2  -7   3    3.02    6.55   0
  -2  -7  -3    4.57    4.52   0
  -2  -7   3    3.12    4.60   0
  -2   7   3    2.68    4.69   0
  -2   7  -3    2.80    4.68   0
   2  -7  -3   -0.56    6.55   0
   2   7   3    0.34    4.62   0
   2   7   3    4.14    4.68   0
   2  -7   3    2.72    4.68   0
   2   7  -3    6.94    6.59   0
  -2  -7  -3    4.88    4.62   0
   2   7  -3    4.12    6.47   0
  -2   7   3    3.89    4.59   0
  -2  -7   3    0.51    4.69   0
  -2   7  -3    0.14    6.44   0
   3   7  -3    3.91    6.33   0
  -3   7   3   -0.57    6.45   0
   3   7   3    0.06    6.37   0
  -3   7  -3    1.03    4.52   0
  -3  -7   3   -0.69    4.44   0
   3  -7  -3   -0.52    4.55   0
   3  -7   3    1.08    4.47   0
  -3   7  -3   -0.88    6.27   0
  -3  -7  -3    1.89    4.38   0
   3   7  -3    0.72    6.40   0
   3   7   3   -4.98    6.35   0
  -3   7   3    1.30    6.26   0
  -3  -7  -3    2.84    6.35   0
  -3  -7   3    1.36    4.51   0
  -4   7   3    5.45    4.54   0
   4   7  -3   10.92    6.24   0
  -4   7  -3    4.58    6.28   0
  -4   7  -3    8.99    4.53   0
   4  -7  -3    6.15    4.47   0
  -4  -7   3    5.55    6.33   0
   4  -7   3    8.31    4.48   0
   4   7   3    6.73    4.59   0
   4   7  -3    8.43    4.41   0
  -4   7   3    7.75    4.39   0
  -4  -7  -3    6.92    6.31   0
  -4  -7   3    8.24    4.49   0
  -4  -7  -3    9.29    6.25   0
   4   7   3   11.42    4.39   0
  -5   7   3    4.88    5.36   0
   5   7   3    7.36    5.38   0
  -5  -7  -3    5.16    7.50   0
  -5   7  -3    5.50    7.62   0
   5   7  -3    7.58    5.33   0
   5  -7  -3    4.06    5.40   0
   5  -7   3    4.04    7.53   0
  -5  -7   3   12.86    7.44   0
   5   7   3    5.61    5.45   0
  -5   7  -3   10.41    5.24   0
   5   7  -3    7.82    5.27   0
  -5  -7  -3    7.48    7.61   0
  -6   7   3    3.18    5.30   0
  -6   7  -3   -2.22    7.58   0
  -6   7  -3    2.78    5.25   0
   6   7   3    4.30    7.42   0
  -6  -7  -3    1.02    7.47   0
   6  -7  -3    0.42    5.27   0
   6   7  -3    2.00    5.27   0
   6  -7   3    5.00    7.42   0
   6   7   3    1.32    5.36   0
  -6  -7   3   -1.06    5.28   0
   6   7  -3   -1.35    7.58   0
  -7   7  -3    2.96    5.34   0
   7  -7  -3    5.31    5.24   0
  -7   7  -3    7.10    7.42   0
   7   7   3    2.20    7.52   0
   7  -7   3    2.58    5.32   0
   7   7  -3    0.85    7.59   0
  -7  -7  -3    4.81    5.25   0
   7   7   3    9.29    5.32   0
  -7  -7   3    9.85    7.37   0
   7   7  -3    4.08    5.33   0
  -7   7   3    7.14    5.28   0
   8  -7  -3    2.50    5.18   0
   8  -7   3   -1.05    7.30   0
   8   7   3   -0.30    5.25   0
   8   7  -3   -1.58    5.25   0
  -8  -7  -3   -2.11    5.17   0
  -8   7  -3   -1.80    5.17   0
   8   7   3    2.07    5.22   0
   8   7  -3    0.31    7.44   0
  -8  -7   3    0.04    5.20   0
  -8   7   3   -1.26    5.23   0
  -8   7  -3   -0.71    7.31   0
   9  -7  -3    1.74    6.20   0
   9   7  -3   -1.20    8.72   0
   9  -7   3   -0.17    6.14   0
   9   7   3   -1.53    6.18   0
   9   7  -3   -1.10    8.78   0
  -9  -7  -3    1.47    6.21   0
   9   7   3    1.47    8.73   0
  -9   7  -3    1.98    8.65   0
  -9  -7   3   -0.40    6.15   0
  -9   7   3   -2.75    6.23   0
  -9   7  -3   -2.43    8.77   0
  10  -7  -3    2.78    8.71   0
 -10   7  -3    3.03    6.14   0
  10  -7   3    2.51    6.16   0
  10   7   3    7.67    6.06   0
  10   7  -3    4.11    8.72   0
 -10  -7  -3    2.12    6.23   0
  10   7   3    0.97    8.73   0
  10   7  -3    4.77    6.15   0
 -10   7   3    2.28    6.17   0
 -10  -7   3    1.67    8.65   0
  11  -7  -3    6.59    7.20   0
  11  -7   3    9.81    7.18   0
  11   7  -3    5.57   10.26   0
  11   7   3    0.24   10.27   0
 -11  -7  -3    8.41   10.26   0
  11   7   3    7.77    7.23   0
 -11   7   3    3.96    7.20   0
  11   7  -3    6.44   10.21   0
 -11   7  -3    4.53   10.25   0
 -11  -7   3    6.56    7.21   0
  12  -7  -3    2.66    7.28   0
  12  -7   3    2.56    7.23   0
 -12  -7  -3    1.38    7.34   0
  12   7  -3    3.64    7.27   0
 -12  -7   3   -0.18    7.19   0
  12   7   3   -1.57    7.37   0
  12   7   3    1.71   10.35   0
 -12   7   3   -0.89    7.26   0
 -12   7  -3    1.18    7.25   0
  12   7  -3    1.64   10.27   0
  -1  -8  -3   17.31    4.51   0
   1   8   3   15.38    4.53   0
  -1   8  -3   13.34    6.24   0
  -1   8   3   12.10    4.62   0
   1   8   3   16.48    6.41   0
  -1   8  -3   14.34    4.57   0
   1  -8   3   13.36    6.32   0
  -1   8   3   13.95    4.49   0
   1  -8  -3   10.36    4.57   0
   1   8  -3   14.92    4.60   0
  -1  -8   3   18.28    6.26   0
  -1  -8  -3   15.25    4.59   0
   1  -8   3   12.59    4.61   0
   1   8  -3   15.11    4.48   0
  -1  -8   3   15.96    6.42   0
  -2   8  -3    4.24    4.33   0
   2  -8   3    0.70    4.38   0
  -2   8   3    0.73    4.38   0
  -2  -8   3    3.96    4.40   0
  -2   8   3    3.04    4.47   0
  -2   8  -3    0.29    6.31   0
   2   8   3    1.52    4.43   0
   2  -8  -3    4.36    6.14   0
   2   8   3    0.87    6.17   0
   2   8  -3    1.79    4.35   0
   2   8  -3   -0.26    6.23   0
   2  -8   3    6.66    6.23   0
  -2  -8  -3    4.59    4.41   0
  -2  -8  -3   -0.16    6.25   0
  -2  -8   3    0.28    4.42   0
  -3  -8   3    4.56    4.40   0
  -3   8   3    3.94    4.50   0
  -3   8  -3    6.62    4.46   0
  -3  -8  -3    4.50    4.36   0
   3  -8  -3    8.10    6.19   0
  -3   8   3    4.54    4.45   0
   3   8   3    7.57    6.27   0
   3  -8   3    4.53    4.40   0
   3   8  -3    1.04    4.52   0
   3   8   3    5.78    4.38   0
  -3   8  -3    3.79    4.40   0
  -3  -8  -3    7.60    4.47   0
  -3  -8   3    2.95    4.44   0
   3   8  -3    3.54    6.19   0
  -4  -8   3   57.66    7.82   0
   4   8  -3   53.39    5.60   0
  -4   8   3   58.71    7.80   0
  -4   8  -3   55.79    5.71   0
  -4  -8  -3   55.30    5.68   0
  -4  -8   3   56.44    5.67   0
   4  -8  -3   52.51    5.65   0
  -4   8  -3   49.32    5.63   0
   4  -8   3   51.37    7.77   0
   4   8   3   55.20    7.80   0
   4   8  -3   54.98    5.65   0
  -4   8   3   52.53    7.68   0
  -4  -8  -3   54.62    7.92   0
   4   8   3   52.32    5.68   0
   5   8   3    2.96    5.22   0
  -5   8   3    5.16    7.49   0
  -5   8  -3    0.00    5.23   0
  -5   8  -3    3.66    5.23   0
   5   8  -3    3.26    5.26   0
  -5  -8  -3    3.10    5.28   0
   5  -8  -3    5.36    7.43   0
  -5  -8   3    2.63    5.27   0
   5  -8   3    1.60    5.26   0
   5   8   3    0.47    5.35   0
  -5   8   3   -3.23    5.31   0
   5   8  -3    0.12    7.50   0
  -5  -8  -3   -0.71    5.25   0
  -6   8   3   18.52    5.46   0
  -6   8  -3   21.34    5.43   0
  -6  -8  -3   22.15    7.54   0
   6   8   3   23.86    7.59   0
   6   8  -3   17.06    5.47   0
   6  -8  -3   16.33    5.44   0
   6  -8   3   21.41    7.56   0
  -6  -8   3   20.76    5.34   0
   6   8   3   23.12    5.45   0
  -6   8  -3   23.41    5.40   0
   6   8  -3   18.75    5.43   0
  -6   8   3   20.19    5.39   0
  -6  -8  -3   21.17    5.50   0
  -7   8  -3   28.99    7.50   0
  -7  -8  -3   25.22    5.40   0
  -7   8  -3   20.97    5.41   0
   7   8   3   26.12    5.41   0
   7  -8  -3   27.38    7.48   0
   7   8  -3   24.98    7.60   0
   7  -8   3   24.51    5.37   0
  -7  -8   3   26.78    5.37   0
   7   8   3   30.31    7.51   0
   7   8  -3   23.04    7.53   0
  -7   8   3   29.96    5.36   0
  -8   8  -3    2.89    8.71   0
   8   8  -3   -0.82    6.21   0
   8  -8  -3   -3.66    6.18   0
  -8  -8  -3    1.41    6.08   0
   8   8   3   -1.90    6.22   0
   8  -8   3    1.10    8.74   0
   8   8  -3    0.76    6.16   0
  -8   8  -3    2.03    6.08   0
   8   8   3    1.36    8.76   0
  -8  -8   3   -5.26    8.71   0
  -8   8   3   -5.75    6.24   0
   9  -8  -3    0.94    6.20   0
  -9   8  -3   -1.19    8.76   0
   9  -8   3    4.59    6.12   0
  -9  -8  -3    2.26    8.68   0
   9   8   3    2.13    6.19   0
   9   8  -3    8.76    8.74   0
   9   8   3   -1.25    6.21   0
  -9  -8   3    5.64    8.63   0
   9   8  -3    2.38    6.17   0
  -9   8   3    2.21    6.13   0
  -9   8  -3    2.86    8.72   0
  10  -8  -3   -4.85    8.76   0
  10  -8   3    2.66    6.09   0
  10   8  -3    1.52    6.09   0
 -10  -8  -3   -1.96    8.68   0
  10   8   3   -1.29    6.16   0
  10   8  -3   -3.38    8.67   0
  10   8   3    0.75    6.15   0
 -10  -8   3   -1.10    6.16   0
 -10   8   3   -2.07    6.18   0
 -10   8  -3   -1.29    8.64   0
 -10   8  -3   -0.73    6.17   0
 -11   8   3   -2.31    7.18   0
  11  -8  -3   -2.16    7.20   0
  11  -8   3    6.17    7.17   0
 -11   8  -3    1.12    7.24   0
  11   8   3   -3.98    7.38   0
 -11  -8  -3    1.31   10.23   0
  11   8  -3   -0.55   10.32   0
  11   8   3   -2.61   10.30   0
  11   8  -3   -0.39    7.22   0
 -11  -8   3    3.43    7.08   0
 -11   8  -3    0.04   10.24   0
  12  -8  -3    7.78    8.35   0
  12  -8   3   16.50    8.39   0
 -12   8   3   10.83   11.76   0
 -12   8  -3    5.20    8.50   0
 -12  -8  -3    9.97    8.41   0
  12   8  -3   10.01    8.38   0
  12   8   3    6.97    8.54   0
  12   8   3   24.60   11.80   0
  12   8  -3   10.71   11.80   0
 -12  -8   3    6.43    8.40   0
 -12   8  -3   11.22    8.43   0
   1  -9   3    4.10    7.46   0
   1   9   3    7.46    5.34   0
  -1   9   3    4.96    5.35   0
  -1   9  -3    8.23    7.49   0
   1   9   3    7.10    7.51   0
  -1  -9   3    7.11    5.28   0
  -1   9  -3    4.07    5.38   0
   1   9  -3    6.19    5.38   0
   1  -9  -3    6.59    5.36   0
  -1  -9  -3    5.01    7.69   0
   1  -9   3    6.79    5.38   0
   1   9  -3    8.24    5.33   0
  -1  -9   3    4.99    7.58   0
  -1   9   3    8.04    7.47   0
  -1  -9  -3    5.33    5.37   0
  -2  -9   3   -2.15    5.32   0
  -2   9  -3    1.21    7.39   0
  -2   9   3    0.19    7.50   0
  -2   9   3    2.88    7.36   0
  -2   9  -3   -1.23    5.31   0
   2  -9   3   -0.98    7.46   0
   2   9   3    1.28    7.44   0
   2  -9  -3   -2.09    5.34   0
   2   9   3   -0.57    5.27   0
   2   9  -3    3.38    5.27   0
   2  -9   3   -3.25    5.36   0
  -2  -9  -3   -1.72    7.48   0
  -2  -9  -3   -2.03    5.31   0
  -2  -9   3    1.64    5.29   0
   2   9  -3    0.36    5.24   0
  -3  -9   3    5.22    5.29   0
  -3  -9  -3    8.00    5.35   0
  -3   9   3    0.76    7.60   0
  -3  -9  -3    7.09    5.22   0
  -3   9  -3    7.69    5.33   0
   3  -9  -3    7.67    7.52   0
   3   9   3    2.80    7.58   0
   3  -9   3    1.19    5.40   0
   3   9  -3    8.93    7.50   0
  -3   9  -3   10.32    7.37   0
   3   9   3    7.15    5.25   0
  -3  -9   3    3.61    5.36   0
   3   9  -3    4.54    7.42   0
  -3   9   3    4.79    5.29   0
   4   9  -3    2.75    5.27   0
  -4   9   3   -0.42    7.57   0
  -4  -9   3    0.23    5.21   0
  -4   9  -3   -3.70    7.47   0
   4   9   3    3.76    5.27   0
   4  -9  -3    0.36    5.23   0
  -4   9   3    1.23    5.25   0
  -4  -9  -3   -1.91    7.37   0
   4  -9   3    1.87    5.25   0
  -4   9  -3    1.72    5.28   0
   4   9  -3    1.01    7.52   0
  -4  -9   3    2.64    5.28   0
  -4  -9  -3   -1.36    5.39   0
   4   9   3    0.89    5.27   0
   5   9   3    2.05    5.24   0
  -5   9   3    2.02    5.27   0
   5   9  -3    4.72    5.22   0
  -5   9  -3    5.76    5.21   0
  -5   9  -3    3.22    5.24   0
  -5  -9   3    5.65    5.21   0
   5  -9  -3    1.98    5.32   0
   5  -9   3    2.88    5.28   0
   5   9   3    0.70    5.31   0
   5   9  -3    0.56    5.31   0
  -5  -9  -3   -0.32    7.39   0
  -5  -9  -3    2.47    5.32   0
  -5   9   3   -3.68    5.16   0
  -5  -9   3    1.98    5.34   0
  -6   9  -3   -3.10    7.34   0
  -6   9   3    0.66    5.18   0
  -6   9   3   -0.38    5.12   0
  -6   9  -3   -2.94    7.42   0
   6   9   3    0.67    5.18   0
   6   9  -3   -1.25    7.42   0
   6  -9  -3    1.15    7.32   0
  -6  -9   3   -4.11    5.22   0
   6  -9   3    1.31    5.16   0
  -6  -9  -3    1.80    7.42   0
   6   9   3    2.31    5.26   0
   6   9  -3    2.17    7.33   0
  -6  -9  -3    0.33    7.37   0
  -7   9   3    0.50    6.17   0
  -7   9  -3    2.73    6.13   0
  -7  -9  -3    1.29    8.60   0
   7   9   3    3.49    8.67   0
   7   9  -3   -1.05    6.21   0
   7  -9  -3    0.14    6.18   0
   7  -9   3    0.71    6.09   0
  -7  -9   3   -1.01    6.15   0
  -7   9   3   -2.23    6.20   0
   7   9  -3    3.91    6.18   0
  -7   9  -3   -4.05    8.73   0
   7   9   3   -2.27    8.80   0
  -8   9  -3    2.43    6.10   0
  -8  -9  -3    0.52    8.62   0
  -8   9   3    1.26    6.14   0
   8  -9  -3    1.95    8.61   0
   8   9   3    0.85    6.14   0
   8   9  -3    4.44    8.67   0
   8  -9   3   -4.98    8.69   0
  -8   9  -3    4.50    6.09   0
  -8  -9   3    1.85    6.08   0
   8   9   3    3.04    6.16   0
   8   9  -3   -1.74    6.15   0
  -8   9   3   -0.31    8.68   0
  -9   9  -3    0.31    6.16   0
  -9  -9  -3    5.44    6.08   0
   9  -9  -3    3.42    8.66   0
   9  -9   3    4.27    6.11   0
   9   9   3    4.48    6.14   0
   9   9  -3    6.31    6.05   0
  -9  -9   3    5.31    6.05   0
   9   9   3    5.03    6.15   0
   9   9  -3    2.27    6.13   0
  -9   9   3    5.14    8.63   0
  -9   9  -3   -3.28    6.22   0
 -10   9  -3    2.41    7.17   0
  10  -9  -3    7.76   10.20   0
 -10  -9  -3    1.16   10.18   0
  10  -9   3   -1.35    7.24   0
  10   9   3   -1.86    7.28   0
  10   9  -3   -0.47    7.29   0
 -10  -9   3    2.02    7.18   0
  10   9   3   -0.80    7.21   0
  10   9  -3    0.82    7.18   0
 -10   9   3    5.08   10.18   0
 -10   9  -3    4.14   10.20   0
  11  -9  -3    7.35    7.18   0
 -11  -9  -3    3.88   10.25   0
  11  -9   3    1.19    7.22   0
  11   9   3   -3.24   11.07   0
  11   9  -3   -3.62    7.35   0
 -11  -9   3   -0.41    7.21   0
 -11   9  -3   10.30   10.91   0
  11   9  -3   -2.94    7.33   0
  11   9   3    0.73    7.28   0
 -11   9   3    2.02   10.96   0
 -11   9  -3    2.91    7.28   0
  -1 -10   3   24.15    5.44   0
  -1  10   3   21.27    5.44   0
   1  10   3   22.83    5.42   0
  -1  10  -3   23.43    7.53   0
   1  10  -3   21.47    5.33   0
   1  10   3   25.57    7.62   0
  -1  10  -3   20.08    5.52   0
   1  10  -3   23.49    5.42   0
   1 -10  -3   20.97    5.43   0
  -1 -10  -3   27.87    5.30   0
  -1 -10  -3   26.19    7.61   0
   1 -10   3   23.24    5.43   0
  -1 -10   3   20.89    5.45   0
  -1  10   3   22.60    7.52   0
   1 -10   3   21.68    5.36   0
   2 -10   3    0.50    5.21   0
  -2  10  -3   -0.39    5.22   0
  -2  10   3   -0.32    5.29   0
  -2  10  -3    1.79    7.39   0
  -2 -10  -3   -0.25    7.41   0
   2  10   3    4.29    5.24   0
   2  10   3    2.35    7.38   0
   2 -10  -3   -1.63    7.43   0
   2  10  -3   -0.54    7.37   0
  -2 -10   3    4.93    5.15   0
  -2  10   3    1.53    5.21   0
   2 -10   3    1.81    7.45   0
  -2 -10  -3    1.79    5.30   0
  -2 -10   3    1.46    5.23   0
   2  10  -3    0.48    5.22   0
  -3  10  -3    4.22    7.25   0
  -3  10   3    0.58    5.31   0
  -3  10   3   -2.69    7.28   0
  -3  10  -3    5.31    5.15   0
   3  10   3   -0.25    5.22   0
   3  10   3   -0.45    7.44   0
   3 -10  -3    4.33    5.17   0
  -3 -10  -3    1.36    5.34   0
   3  10  -3   -0.87    5.33   0
   3 -10   3   -2.49    5.31   0
  -3 -10   3    6.70    7.42   0
  -3 -10   3   -1.82    5.19   0
   3  10  -3    0.92    5.20   0
  -3 -10  -3   -1.49    5.20   0
  -4 -10   3   35.87    5.28   0
   4  10  -3   30.29    5.46   0
  -4  10   3   33.71    5.43   0
  -4 -10   3   29.68    7.65   0
  -4  10  -3   36.12    7.42   0
  -4 -10  -3   30.55    5.38   0
   4 -10  -3   28.15    5.45   0
   4  10   3   30.80    5.45   0
   4  10   3   34.23    5.53   0
   4 -10   3   33.78    5.38   0
   4  10  -3   30.22    5.45   0
  -4  10  -3   26.94    7.50   0
  -4 -10  -3   28.58    7.65   0
  -4  10   3   37.21    7.39   0
   5  10   3    2.91    7.34   0
  -5  10   3    5.36    5.21   0
  -5 -10   3    2.05    7.25   0
   5  10  -3    4.37    5.21   0
  -5  10  -3    6.30    7.28   0
   5 -10  -3    4.30    5.24   0
  -5  10   3    7.01    5.18   0
  -5 -10  -3    7.55    5.31   0
  -5  10  -3    9.01    7.28   0
   5 -10   3    5.75    5.23   0
   5  10   3    4.74    7.42   0
  -5 -10  -3    9.96    5.13   0
   5  10  -3    5.11    5.19   0
  -5 -10   3    5.05    5.20   0
  -6  10   3    1.46    6.06   0
  -6  10   3   -0.98    6.06   0
   6  10   3   -0.38    6.11   0
  -6  10  -3    2.02    6.15   0
   6  10  -3   -8.73    8.77   0
  -6 -10   3   -3.75    6.11   0
  -6  10  -3   -4.81    6.20   0
  -6 -10  -3    5.48    8.68   0
   6 -10  -3    1.23    8.66   0
   6 -10   3    1.81    6.13   0
   6  10   3    2.06    6.14   0
   6  10  -3    0.61    8.68   0
  -6 -10  -3    0.34    8.65   0
  -7  10   3   -1.99    6.18   0
  -7  10  -3    1.32    6.10   0
  -7  10  -3    4.58    6.13   0
   7  10   3    5.06    8.63   0
   7  10  -3    2.98    6.15   0
  -7 -10   3    6.78    6.06   0
   7 -10  -3   -5.21    6.21   0
   7 -10   3   -4.80    6.22   0
  -7  10   3   -2.54    6.15   0
   7  10   3   -0.78    8.70   0
   7  10  -3    6.80    6.09   0
  -7 -10  -3   -0.24    6.13   0
  -8  10  -3    4.66    6.13   0
  -8 -10  -3    1.36    6.18   0
  -8  10   3    5.00    6.08   0
   8  10   3    2.32    8.72   0
   8 -10  -3   -3.06    8.71   0
   8  10  -3    5.94    6.16   0
   8  10   3   -2.50    8.76   0
  -8 -10   3    2.38    6.12   0
   8 -10   3    1.92    6.19   0
   8  10  -3   -1.17    6.18   0
  -8  10  -3    0.48    8.68   0
  -8  10   3    3.87    6.14   0
  -9 -10  -3   14.48    7.31   0
   9 -10  -3   20.75   10.17   0
   9  10   3   23.16   10.21   0
   9  10  -3   18.46   10.22   0
   9 -10   3   17.26   10.18   0
  -9 -10   3   13.36    7.22   0
  -9  10   3   21.61    7.24   0
   9  10   3   15.08    7.35   0
   9  10  -3   17.60    7.22   0
  -9  10  -3   22.17    7.32   0
  -9  10   3   20.20    7.23   0
  -9  10  -3   22.95   10.22   0
 -10 -10  -3    5.11   10.23   0
  10 -10  -3   -3.04   10.28   0
  10 -10   3    5.78   10.15   0
 -10  10  -3    3.79    7.24   0
  10  10   3   -2.97    7.30   0
 -10 -10   3   -5.79    7.24   0
  10  10  -3   -1.89   10.33   0
 -10  10   3    5.89    7.24   0
  10  10   3   -3.40    7.30   0
  10  10  -3    7.81    7.22   0
 -10  10   3    1.57    7.20   0
 -10  10  -3   -1.71    7.28   0
  11  10  -3   -1.44    8.40   0
  -1  11   3    4.64    7.28   0
  -1 -11   3    2.39    7.28   0
  -1 -11  -3    2.26    5.14   0
  -1  11   3   -0.26    5.21   0
   1  11   3   -3.02    7.36   0
   1  11   3    2.33    5.17   0
  -1  11  -3   -2.08    7.37   0
  -1  11  -3    3.43    7.30   0
   1  11  -3   -1.86    5.30   0
   1 -11  -3    2.29    5.17   0
   1 -11   3   -0.58    5.16   0
  -1 -11  -3    0.74    5.17   0
   1 -11   3    3.03    5.18   0
   1  11  -3   -0.27    7.37   0
  -1 -11   3    5.23    5.17   0
   2  11  -3    6.50    5.25   0
  -2 -11  -3    5.35    5.19   0
  -2 -11  -3    8.22    5.27   0
  -2  11  -3    6.75    5.24   0
  -2  11   3    8.14    5.19   0
   2 -11   3   10.07    5.14   0
  -2  11  -3    7.68    7.34   0
  -2 -11   3    9.93    5.12   0
   2  11   3    6.66    5.25   0
   2  11  -3   12.85    5.14   0
   2 -11  -3    8.76    7.38   0
   2  11   3    7.49    5.25   0
   2 -11   3    9.21    5.24   0
  -2  11   3    8.35    5.17   0
  -2 -11   3    7.46    5.22   0
  -3  11  -3   -2.54    5.19   0
  -3  11   3   -5.08    5.22   0
  -3  11  -3    0.61    7.37   0
  -3 -11   3    0.78    7.34   0
  -3 -11  -3   -1.17    5.30   0
   3  11   3    2.88    5.11   0
  -3  11   3    1.47    5.11   0
   3 -11  -3    5.57    7.29   0
   3  11  -3   -2.04    5.12   0
   3 -11   3   -0.21    5.18   0
  -3 -11   3    1.52    5.10   0
   3  11   3   -5.81    7.34   0
  -3 -11  -3    3.40    7.27   0
   3  11  -3   -3.77    5.21   0
   4  11  -3    2.69    8.77   0
  -4 -11  -3    0.76    6.12   0
  -4 -11  -3    6.22    8.77   0
  -4  11   3   -2.98    6.21   0
  -4  11   3   -2.26    6.19   0
  -4  11  -3   -1.29    8.72   0
   4  11   3   -3.43    6.21   0
  -4 -11   3    4.33    6.22   0
   4  11   3   -0.78    6.20   0
   4 -11  -3   -3.87    6.25   0
   4  11  -3    1.21    6.11   0
   4 -11   3    2.83    6.25   0
  -4 -11   3   -1.63    7.91   0
  -4  11  -3    2.30    6.16   0
   5  11   3    3.19    6.03   0
  -5 -11   3    3.35    6.04   0
  -5  11   3    2.35    8.59   0
   5  11  -3    0.54    6.16   0
  -5  11  -3   -2.74    8.72   0
  -5 -11  -3    0.81    6.09   0
   5 -11  -3    3.08    8.68   0
   5  11   3    7.58    8.64   0
   5 -11   3    2.85    6.13   0
  -5 -11   3    1.86    8.73   0
   5  11  -3    0.96    8.65   0
  -5  11  -3   -2.19    6.18   0
  -5 -11  -3    1.47    8.74   0
  -5  11   3   -2.50    6.20   0
  -6  11   3    8.53    6.11   0
   6  11   3   11.08    8.60   0
  -6 -11   3   10.88    6.06   0
  -6  11  -3    7.17    6.20   0
   6  11  -3   14.74    8.67   0
   6 -11  -3    8.34    8.74   0
  -6  11  -3   13.32    8.71   0
   6 -11   3    8.45    6.22   0
   6  11   3    7.46    6.19   0
  -6 -11  -3    5.87    6.18   0
   6  11  -3    6.86    8.66   0
  -6  11   3    5.53    6.14   0
  -6 -11  -3    2.11    6.27   0
  -7  11   3   -0.86    6.11   0
  -7  11  -3   -2.45    6.22   0
   7  11   3   -2.27    8.67   0
  -7 -11   3    4.64    6.04   0
  -7  11   3   -0.09    6.09   0
   7  11  -3    1.07    6.08   0
  -7  11  -3   -4.07    8.73   0
   7 -11  -3   -4.75    6.20   0
   7 -11   3   -2.04    6.12   0
   7  11   3    0.45    6.16   0
  -7 -11  -3    0.58    6.15   0
   7  11  -3   -3.22    8.70   0
  -8  11   3   -0.19    7.17   0
  -8  11  -3   -1.93    7.18   0
  -8  11   3   -1.94    7.19   0
  -8  11  -3   -6.62    7.31   0
  -8 -11   3    1.81    7.11   0
   8  11   3   -0.57   10.15   0
   8  11  -3   -4.08    7.20   0
   8 -11  -3   -0.11    7.13   0
   8 -11   3   -4.80   10.19   0
   8  11   3    1.16   10.21   0
   8  11  -3    2.97    7.15   0
  -8 -11  -3    0.72    7.20   0
  -9  11  -3   -3.87   10.29   0
  -9  11  -3    0.70   10.24   0
  -9 -11   3    7.25   10.17   0
   9  11   3    2.08    7.19   0
   9 -11  -3   -4.19    7.32   0
   9  11  -3   -2.86    7.32   0
   9 -11   3    2.35    7.15   0
   9  11   3    1.03    7.19   0
   9  11  -3    1.37    7.19   0
  -9  11   3    3.64   10.25   0
  -9  11   3   -2.08    7.27   0
  -9 -11  -3    3.39   10.18   0
 -10 -11  -3    1.61   11.86   0
  10 -11  -3   -3.24    8.42   0
 -10 -11   3   -1.53   11.72   0
  10  11   3    1.29    8.36   0
  10 -11   3    1.13    8.33   0
  10  11  -3    1.54   11.84   0
 -10  11   3   -2.03    8.41   0
  10  11   3    3.98   11.76   0
  10  11  -3    2.78    8.28   0
 -10  11  -3    3.61   11.80   0
 -10  11   3    2.23    8.35   0
 -10  11  -3    5.87    8.29   0
  -1  12   3   25.55    6.25   0
   1 -12   3   24.51    6.33   0
   1 -12   3   30.33    6.29   0
  -1  12   3   27.55    6.34   0
   1  12   3   27.59    6.24   0
  -1 -12  -3   29.90    8.78   0
  -1  12  -3   25.45    8.79   0
  -1 -12   3   28.10    6.29   0
   1  12   3   27.19    6.33   0
  -1  12  -3   27.68    8.86   0
   1  12  -3   22.72    6.30   0
   1 -12  -3   25.82    6.35   0
  -1 -12  -3   26.47    6.39   0
   1  12  -3   28.15    6.29   0
  -1 -12   3   30.20    8.82   0
  -2 -12   3   -0.32    6.12   0
  -2  12   3    8.63    8.70   0
  -2  12  -3   -3.00    8.66   0
  -2  12  -3    1.56    6.15   0
   2  12   3    3.40    6.10   0
   2  12  -3    3.94    6.13   0
   2 -12  -3   -7.13    8.78   0
   2  12   3    2.86    6.13   0
   2 -12   3    2.47    6.11   0
  -2 -12  -3    4.04    6.22   0
  -2 -12   3    2.33    6.19   0
   2  12  -3    7.52    8.65   0
  -2  12   3    4.19    6.14   0
  -2 -12  -3    2.95    6.13   0
  -3  12  -3    3.27    6.19   0
  -3  12   3    7.03    6.08   0
  -3  12  -3    1.37    6.26   0
  -3 -12  -3    7.40    8.64   0
   3  12   3    5.07    6.04   0
  -3 -12   3   -0.61    8.59   0
   3  12  -3    4.22    6.13   0
   3 -12  -3    6.31    6.24   0
   3 -12   3    9.08    6.18   0
  -3  12   3    5.11    6.12   0
   3  12   3    4.03    6.12   0
  -3 -12  -3    5.26    8.85   0
  -3 -12   3    3.06    8.69   0
   3  12  -3    7.88    6.21   0
  -4  12  -3    2.78    6.15   0
   4  12  -3   -1.27    6.20   0
  -4 -12  -3    7.52    8.73   0
  -4  12   3    4.76    6.17   0
  -4  12  -3   -1.21    8.67   0
  -4  12   3    5.16    8.70   0
   4  12   3    2.90    6.19   0
   4 -12  -3    5.40    6.14   0
   4  12  -3    3.94    8.59   0
   4 -12   3    6.06    6.21   0
  -4 -12   3    4.60    6.06   0
  -4 -12   3    1.09    6.19   0
   4  12   3   -2.22    6.18   0
  -4 -12  -3    3.24    8.65   0
   5  12   3   -0.65    6.14   0
  -5  12   3    0.93    6.11   0
   5  12  -3    0.18    6.16   0
  -5 -12  -3    3.61    6.05   0
  -5  12  -3    2.32    8.58   0
  -5  12   3   -2.62    6.13   0
   5  12   3   -6.85    8.71   0
   5 -12  -3    4.33    6.24   0
   5 -12   3   -0.94    6.07   0
   5  12  -3    2.16    6.12   0
  -5 -12   3   -1.47    8.63   0
  -5 -12   3    2.36    6.14   0
  -5 -12  -3    5.08    8.63   0
  -5  12  -3    3.49    6.03   0
  -6  12   3    9.90    9.40   0
  -6  12   3    0.06    8.67   0
   6  12   3    8.78    6.12   0
  -6  12  -3    7.54    6.17   0
   6  12  -3    0.56    6.28   0
  -6 -12  -3    6.68    6.19   0
   6 -12  -3    8.33    6.20   0
   6  12   3    5.12    9.42   0
   6 -12   3    4.87    6.21   0
   6  12  -3    7.58    6.12   0
  -6  12  -3    4.65    8.64   0
  -6 -12  -3   -0.56    9.58   0
  -6 -12   3   14.35    8.63   0
  -7  12   3   -6.76   10.29   0
  -7 -12   3    6.37    7.12   0
  -7  12  -3    3.63   10.17   0
   7  12   3    0.90    7.25   0
   7  12  -3    4.65    7.20   0
  -7 -12  -3    2.59    7.16   0
   7 -12  -3   -1.56    7.24   0
   7  12  -3    4.18   10.12   0
   7 -12   3    1.83   10.18   0
   7  12   3    0.22   10.15   0
  -7  12  -3   -0.69    7.23   0
  -7  12   3   -3.15    7.20   0
  -8  12   3   -1.71   10.24   0
  -8  12  -3   -4.19    7.31   0
  -8 -12   3    7.36   10.03   0
   8  12   3   -3.61   10.29   0
   8  12  -3  -12.58   10.32   0
  -8  12  -3    2.72    7.16   0
   8 -12  -3    2.85    7.16   0
  -8 -12  -3   -0.14   10.23   0
  -8  12   3   -3.48    7.19   0
   8 -12   3   -5.76    7.34   0
   8  12   3   -1.34    7.27   0
   8  12  -3    1.07    7.19   0
  -9  12  -3    4.42    8.33   0
  -9 -12   3    1.03    8.28   0
  -9  12   3   -1.61    8.39   0
  -9  12  -3    1.41    8.37   0
   9  12   3   -5.35   11.89   0
   9  12  -3    1.37   11.88   0
   9 -12  -3    1.90    8.33   0
   9 -12   3    9.15   11.79   0
   9  12   3    0.39   11.84   0
   9  12  -3   11.24    8.23   0
  -9 -12  -3    0.17    8.42   0
  -9  12   3    0.78   11.81   0
  -1  13   3   -2.22    6.17   0
  -1 -13  -3    2.55    8.51   0
  -1  13   3    3.79    6.12   0
   1  13   3    0.05    6.08   0
  -1  13  -3   -2.31    6.13   0
   1 -13   3    6.03    8.55   0
   1  13  -3    4.13    8.66   0
  -1  13  -3   -5.26    6.24   0
  -1 -13   3   -1.53    6.10   0
   1 -13  -3   -0.56    8.74   0
  -1 -13  -3    0.31    6.19   0
   1 -13   3    3.27    6.07   0
   1  13   3    8.80    8.54   0
   1  13  -3   -5.74    6.16   0
  -1 -13   3    0.86    8.72   0
  -2  13   3   -1.74    6.13   0
  -2  13   3   -1.31    6.15   0
  -2  13  -3    2.97    6.07   0
  -2  13  -3    3.71    6.06   0
   2  13   3   -0.23    6.10   0
  -2 -13  -3    0.57    8.59   0
   2  13  -3   -1.72    8.64   0
   2 -13  -3    4.47    8.71   0
   2  13   3    3.30    6.07   0
  -2 -13  -3    2.96    8.68   0
  -2 -13   3    3.63    8.75   0
   2  13  -3    4.95    6.13   0
   2 -13   3    0.20    8.71   0
  -2 -13   3    1.20    6.05   0
  -3 -13  -3   -0.19    6.09   0
  -3 -13   3   -5.91    8.79   0
  -3  13   3   -0.66    6.13   0
  -3  13  -3    1.33    6.15   0
  -3 -13   3   -7.35    8.59   0
  -3  13  -3    0.21    8.65   0
   3  13   3   -2.07    8.68   0
   3  13  -3   -7.77    6.15   0
   3 -13  -3    0.59    6.13   0
   3 -13   3    4.26    6.15   0
  -3 -13  -3    1.23    6.20   0
   3  13   3    0.32    8.70   0
  -3  13   3    2.85    6.11   0
   3  13  -3    3.16    6.16   0
  -4 -13  -3    3.77    6.19   0
   4  13  -3    0.34    6.16   0
  -4  13  -3    1.94    6.14   0
  -4  13   3    2.44    6.19   0
  -4  13  -3   -0.11    6.29   0
  -4 -13   3    3.99    6.15   0
   4  13   3   -0.29    6.17   0
   4  13   3    6.70    6.13   0
  -4 -13   3    3.11    6.13   0
   4  13  -3   -0.07    6.12   0
   4 -13  -3    4.28    9.44   0
  -4 -13  -3    2.64    8.69   0
   4 -13   3    2.38    9.43   0
  -4  13   3    5.19    6.14   0
   5  13   3    7.14    7.14   0
  -5  13  -3    1.61    7.22   0
  -5 -13  -3   -2.00   10.22   0
   5  13  -3    1.37   10.16   0
  -5  13   3   -6.22    7.24   0
  -5  13  -3   -4.51   10.29   0
   5  13   3   -0.39    7.17   0
  -5  13   3   -3.20    7.21   0
   5 -13  -3    4.08    7.21   0
   5  13  -3   -0.23   10.18   0
   5 -13   3   -2.53    7.26   0
  -5 -13   3    0.09    7.15   0
  -5 -13   3   -2.60    7.25   0
  -5 -13  -3    3.08    7.16   0
  -6  13   3   -5.14    7.26   0
   6  13   3    1.68    7.19   0
  -6  13  -3    1.71    7.21   0
  -6 -13  -3    1.96    7.13   0
   6  13  -3    5.78   10.21   0
  -6  13   3    2.14    7.25   0
   6  13   3    1.07   10.23   0
   6 -13  -3   -8.77   10.35   0
   6  13  -3   -5.65   10.18   0
   6 -13   3    1.80    7.24   0
  -6 -13   3   -2.06    7.18   0
  -6 -13  -3   -0.94   10.22   0
  -6  13  -3    1.72    7.25   0
  -6 -13   3   -0.48    7.30   0
  -7  13   3    0.71    7.23   0
  -7  13   3   -1.22    7.23   0
  -7  13  -3   -1.99   10.97   0
   7  13   3    2.79   11.07   0
   7  13  -3    3.24    8.34   0
  -7 -13  -3   -5.38   11.03   0
   7 -13  -3   -0.84    7.27   0
   7  13   3    4.97    7.21   0
   7 -13   3    4.80   11.04   0
   7  13  -3    0.74    7.32   0
  -7  13  -3   -4.50    7.29   0
  -7 -13  -3    1.51    7.28   0
  -7 -13   3   -1.34   10.24   0
  -1 -14   3    6.92    7.14   0
  -1  14   3    4.04   10.10   0
  -1  14   3    4.10   10.19   0
   1  14   3    4.99    7.13   0
  -1  14  -3    1.68    7.15   0
  -1 -14   3    2.33    7.23   0
   1 -14   3   -1.95   10.07   0
   1  14  -3    3.41    7.20   0
  -1  14  -3    6.90    7.13   0
   1  14   3   -5.46    7.26   0
   1 -14  -3    5.03    7.20   0
   1  14  -3   -6.10   10.22   0
  -1 -14  -3   -1.54    7.25   0
   1 -14   3   -1.72   10.19   0
  -2  14   3    7.57    7.22   0
  -2  14   3    2.67   10.15   0
   2  14  -3   10.81   10.15   0
  -2  14  -3   11.56    7.13   0
   2  14   3   11.67   10.16   0
  -2  14  -3    8.99    7.16   0
   2 -14   3    8.31    7.28   0
   2  14  -3    8.70   10.09   0
   2 -14  -3    3.92   10.20   0
   2  14   3    5.51    7.30   0
  -2 -14   3    6.91    7.14   0
  -2 -14  -3    5.70    7.22   0
  -2 -14  -3   10.01   10.34   0
  -2 -14   3   15.30    7.12   0
  -3  14   3   11.59   10.13   0
  -3 -14   3    0.01   10.08   0
  -3 -14   3    4.25    7.33   0
  -3  14   3    5.80    7.13   0
  -3  14  -3    2.24    7.17   0
  -3  14  -3    1.68    7.20   0
   3  14   3    4.24    7.25   0
   3  14  -3    6.81    7.07   0
   3 -14  -3    5.84    7.27   0
  -3 -14  -3    5.23    7.27   0
   3 -14   3    5.19   10.13   0
  -3 -14  -3    4.03   10.16   0
   3  14   3    7.89    7.24   0
   3  14  -3   12.35   10.25   0
   4  14  -3    8.25   10.28   0
  -4  14   3    6.95    7.30   0
  -4  14  -3    4.61   10.29   0
  -4  14  -3   -2.46   10.32   0
  -4 -14   3    8.95    7.26   0
  -4 -14   3   11.23   10.14   0
  -4 -14  -3    8.38    7.19   0
   4  14   3    6.96    7.23   0
   4  14  -3    9.00    7.25   0
   4 -14  -3    2.89   10.30   0
   4 -14   3    6.32    7.31   0
  -4  14   3    5.08    7.29   0
  -4 -14  -3   10.17   10.27   0
   4  14   3    5.17    7.27   0
   5  14   3    2.20    7.20   0
  -5  14  -3   -0.16   10.19   0
   5  14  -3    4.65   10.22   0
  -5  14   3   -2.96    7.25   0
  -5  14  -3    0.62    7.22   0
  -5 -14   3    0.01    7.28   0
  -5 -14   3   -2.48   10.18   0
   5  14   3    0.55   10.22   0
   5  14  -3   -0.85    7.23   0
   5 -14  -3    3.58   10.21   0
   5 -14   3    3.53    7.26   0
  -5  14   3   -0.30    7.26   0
  -5 -14  -3   -2.18    7.29   0
  -5 -14  -3   -0.67    7.28   0
  -6  14   3    5.29    8.26   0
   6  14   3    1.94    8.34   0
  -6  14  -3   -4.52    8.39   0
   6  14  -3   -1.89   11.78   0
   6  14   3   -1.35    8.36   0
  -6  14   3   -4.37    8.49   0
  -6 -14  -3    2.83   11.82   0
   6  14  -3   -0.75    8.31   0
   6 -14   3   -1.23    8.33   0
  -6 -14   3    7.56   11.64   0
   6 -14  -3    5.95    8.34   0
  -6 -14   3   -4.55    8.42   0
  -6 -14  -3   -3.72    8.39   0
  -6  14  -3   -1.82   11.72   0
  -1  15   3    5.54   10.17   0
   1  15   3   -2.46    7.29   0
  -1 -15   3    2.64    7.27   0
  -1  15  -3   -1.44    7.24   0
  -1  15   3   -1.88    7.21   0
   1  15  -3    0.29    7.22   0
  -1  15  -3    6.63    7.17   0
   1  15   3    0.26    7.20   0
   1 -15  -3    1.03    7.27   0
  -1 -15  -3    4.45   10.26   0
   1 -15   3   -1.25    7.32   0
  -1 -15   3   15.23   10.10   0
   1  15  -3    0.16    7.26   0
  -2  15   3    3.26   11.00   0
  -2  15   3   -6.31    7.33   0
   2  15  -3   -2.32    7.33   0
  -2  15  -3   12.53    7.05   0
  -2 -15   3    0.26    7.19   0
   2  15   3    2.44    7.19   0
  -2  15  -3    7.29   10.97   0
   2 -15  -3    7.46    7.21   0
   2 -15   3    1.84    7.29   0
   2  15   3   -1.82    7.27   0
  -2 -15  -3    5.86   11.03   0
  -2 -15   3   -2.32    8.41   0
  -2 -15  -3   -2.64    7.20   0
   2  15  -3    1.28    7.26   0
   3  15   3   -3.88    8.32   0
  -3 -15   3    2.31   11.67   0
  -3  15   3    0.39    8.28   0
  -3 -15   3   -2.03   11.83   0
  -3 -15  -3    7.24    8.15   0
  -3  15   3    1.61    8.28   0
  -3  15  -3    3.13    8.29   0
   3  15   3    1.54   11.63   0
  -3  15  -3    9.50   11.65   0
   3  15  -3    0.66    8.26   0
   3 -15  -3    1.08    8.34   0
   3 -15   3    2.87    8.31   0
  -3 -15  -3   -0.51    8.29   0
   3  15  -3   -5.16    8.38   0
   4  15  -3    0.89    8.36   0
  -4 -15  -3    1.89    8.25   0
  -4  15  -3    1.67    8.33   0
  -4 -15   3   -1.20    8.30   0
  -4  15  -3   -2.57    8.34   0
   4  15  -3    2.09    8.24   0
   4 -15  -3    4.91    8.38   0
   4 -15   3   -0.87    8.35   0
  -4 -15  -3    1.39    8.29   0
  -4  15   3   -1.95    8.35   0
   0   0   4  177.72   10.44   0
   0   0  -4  178.47   12.35   0
  -2   0   4   12.71    7.99   0
   2   0  -4   10.29    5.79   0
  -4   0  -4  430.23   11.44   0
  -4   0   4  461.71   10.83   0
   4   0  -4  407.09    8.74   0
   4   0   4  411.50   11.34   0
  -6   0  -4    4.29    6.83   0
  -6   0   4    2.49    4.87   0
   6   0  -4   -1.26    6.88   0
   6   0   4    0.65    6.76   0
  -8   0  -4    7.38    7.64   0
  -8   0   4    7.67    7.61   0
   8   0  -4    5.74    5.36   0
   8   0   4    8.25    5.38   0
  10   0   4   13.52    5.27   0
 -10   0  -4   14.69    5.35   0
 -10   0   4   11.64    5.28   0
  10   0  -4   11.47    5.24   0
  12   0   4    0.51    8.76   0
 -12   0  -4    2.62    6.18   0
 -12   0   4    3.03    8.64   0
  12   0  -4    0.29    6.13   0
  14   0  -4   33.88    8.60   0
 -14   0  -4   29.17    8.67   0
   0  -1  -4   61.83    7.80   0
   0   1  -4   65.33    9.88   0
   0   1  -4   65.86    7.73   0
   0   1   4   64.62    9.93   0
   0  -1   4   66.16    9.67   0
   1   1   4  153.24   14.06   0
   1   1   4  149.50   14.08   0
  -1  -1   4  157.97    8.17   0
  -1  -1  -4  151.30   12.96   0
   1   1  -4  149.92   10.18   0
  -1   1  -4  152.37   11.75   0
   1  -1   4  150.81   11.66   0
  -1   1   4  159.65    8.25   0
  -1   1  -4  151.12   11.64   0
   1  -1   4  144.91    9.75   0
   1  -1  -4  147.90   10.30   0
  -2   1  -4   13.87    9.89   0
   2   1   4   13.29    8.33   0
  -2  -1   4   16.03    5.74   0
  -2   1  -4   13.04    8.05   0
   2  -1   4   13.57    8.06   0
   2   1  -4   10.84    7.97   0
   2   1   4   13.51    9.95   0
  -2   1   4   15.68    5.75   0
  -2  -1  -4   14.06    8.19   0
   2  -1  -4   16.27    5.72   0
   3  -1   4   98.88    7.57   0
  -3  -1   4  102.13    6.60   0
   3   1  -4   98.29    6.46   0
   3   1   4   96.50    9.62   0
  -3   1   4  105.98    6.52   0
   3   1   4  100.65    9.67   0
   3  -1  -4   97.81    6.53   0
  -3   1  -4  100.29    9.44   0
  -3  -1  -4  100.77    9.66   0
   4  -1   4    0.12    8.11   0
  -4  -1  -4    2.20    5.76   0
  -4  -1   4    2.49    5.81   0
   4   1  -4    2.48    5.75   0
  -4   1   4   -0.30    5.82   0
   4   1   4    2.13    5.77   0
  -4   1  -4    1.44    5.78   0
   4  -1  -4    3.53    8.14   0
   5  -1   4    7.45    5.48   0
  -5  -1  -4    8.87    7.68   0
  -5  -1   4    8.56    5.55   0
  -5   1   4    7.54    5.50   0
   5   1  -4    5.81    5.44   0
  -5   1  -4    8.96    5.56   0
   5   1   4    9.97    5.57   0
   5  -1  -4    6.40    5.45   0
   6  -1   4   70.25    5.66   0
  -6  -1  -4   72.61    5.73   0
  -6  -1   4   81.12    5.45   0
  -6   1   4   69.82    5.42   0
  -6   1  -4   75.86    7.49   0
   6   1  -4   73.67    5.38   0
   6   1   4   70.79    7.43   0
   6  -1  -4   71.55    5.37   0
   7  -1   4    7.06    4.63   0
   7   1   4    5.97    6.34   0
  -7  -1  -4    6.34    6.39   0
  -7  -1   4    6.02    4.49   0
  -7   1  -4    5.11    6.41   0
  -7   1   4    7.07    6.41   0
   7  -1  -4    5.31    4.56   0
   7   1  -4    7.38    4.54   0
   8  -1   4    3.45    5.33   0
  -8   1   4    0.02    5.43   0
  -8  -1  -4    3.17    7.56   0
  -8  -1   4    5.50    5.30   0
  -8   1  -4    3.75    5.39   0
   8   1  -4    5.06    5.36   0
   8   1   4   -0.87    7.61   0
   8  -1  -4    4.35    5.29   0
   9  -1   4    0.91    5.32   0
  -9  -1  -4    3.28    5.29   0
  -9  -1   4   -0.91    5.31   0
  -9   1  -4    4.63    5.31   0
  -9   1   4   -0.39    5.29   0
   9   1  -4    2.75    5.26   0
   9   1   4    4.66    7.50   0
   9  -1  -4   -0.64    5.35   0
  10  -1   4    1.71    7.36   0
 -10  -1  -4    1.96    5.13   0
 -10  -1   4   -0.69    7.32   0
  10   1  -4   -4.15    7.41   0
 -10   1  -4    0.69    5.18   0
 -10   1   4   -2.36    7.39   0
  10   1   4    3.05    7.34   0
  10  -1  -4    2.08    5.17   0
  11  -1   4   -1.70    8.83   0
 -11  -1  -4    1.49    6.22   0
 -11  -1   4    7.27    8.61   0
 -11   1  -4    1.10    6.25   0
 -11   1   4    1.65    6.13   0
  11   1  -4   -7.11    8.85   0
  11   1   4    1.63    6.19   0
  11  -1  -4    1.12    6.28   0
  12  -1  -4    5.66    6.23   0
  12   1   4    3.30    6.26   0
  12  -1   4    6.17    8.75   0
 -12  -1  -4   10.51    6.20   0
 -12  -1   4    6.50    6.11   0
 -12   1  -4    5.37    6.28   0
 -12   1   4    6.75    8.63   0
  12   1  -4    5.07    6.18   0
  13  -1  -4    3.65   10.23   0
  13   1   4    0.55   10.31   0
  13  -1   4   -2.55   10.27   0
 -13  -1  -4   -0.05   10.28   0
 -13  -1   4    4.61    7.17   0
 -13   1  -4    2.19    7.27   0
 -13   1   4   -0.85    7.28   0
  13   1  -4   -4.14    7.33   0
 -14  -1   4    1.65    8.55   0
 -14   1  -4    3.73    8.56   0
   0   2  -4 1159.60   17.59   0
   0   2   4 1154.72   18.26   0
   0  -2  -4 1150.95   17.39   0
   0  -2   4 1177.03   16.79   0
   0   2  -4 1256.31   18.18   0
   0  -2   4 1131.73   16.41   0
  -1   2   4  303.63    9.20   0
   1  -2  -4  288.73   10.78   0
   1   2  -4  288.44   10.59   0
   1   2   4  295.23   10.97   0
   1   2  -4  311.08    9.16   0
   1   2   4  299.87   10.85   0
  -1  -2  -4  290.61   12.19   0
  -1   2  -4  288.21   11.46   0
  -1   2  -4  303.10   10.27   0
   1  -2   4  306.49   11.57   0
   1  -2   4  285.50    9.96   0
  -1  -2   4  313.24    9.13   0
   2  -2  -4   11.34    5.64   0
  -2  -2   4   12.06    5.61   0
  -2   2  -4   12.17    7.89   0
   2   2  -4   12.96    5.61   0
  -2  -2  -4   14.19    7.75   0
   2   2   4   13.60    7.75   0
   2  -2   4   12.64    5.70   0
  -2   2  -4   13.81    7.63   0
  -2  -2  -4   12.86    7.86   0
   2   2   4   14.10    7.80   0
   2   2  -4   12.66    5.72   0
  -2   2   4   14.36    5.68   0
   3  -2  -4   52.03    6.08   0
  -3   2  -4   50.85    8.43   0
  -3  -2   4   55.61    6.10   0
   3   2   4   51.08    6.49   0
   3  -2   4   51.86    8.40   0
  -3   2  -4   51.08    8.32   0
   3   2  -4   48.97    6.02   0
  -3  -2  -4   56.83    8.49   0
   3   2   4   49.93    6.44   0
  -3   2   4   58.30    6.09   0
   4  -2  -4    5.98    5.76   0
   4  -2   4    5.13    5.75   0
  -4  -2   4    9.72    8.17   0
   4   2   4    5.84    8.09   0
   4   2  -4    4.41    5.79   0
   4   2   4    6.06    8.15   0
  -4   2   4    4.04    8.35   0
  -4  -2  -4    7.13    8.08   0
  -4   2  -4    6.83    5.86   0
   5  -2  -4   56.79    5.64   0
  -5  -2  -4   59.00    8.01   0
   5  -2   4   55.98    7.88   0
  -5  -2   4   57.88    5.76   0
   5   2  -4   58.38    7.70   0
   5   2   4   52.67    7.94   0
  -5   2   4   57.84    5.74   0
   5   2   4   51.73    6.00   0
  -5   2  -4   57.65    8.03   0
   6  -2  -4   57.98    5.14   0
  -6  -2  -4   66.66    7.21   0
   6  -2   4   60.83    7.10   0
   6   2   4   60.06    5.46   0
  -6  -2   4   66.95    7.05   0
  -6   2  -4   62.47    7.33   0
   6   2  -4   61.80    5.19   0
  -6   2   4   68.50    5.23   0
   6   2   4   60.68    5.56   0
   7  -2  -4   54.54    4.84   0
   7   2  -4   49.08    4.87   0
  -7   2   4   56.61    4.83   0
   7  -2   4   52.02    6.73   0
  -7  -2  -4   50.50    5.11   0
  -7   2  -4   55.66    6.81   0
  -7  -2   4   52.54    4.90   0
   7   2   4   54.06    5.21   0
   7   2   4   49.17    6.75   0
   8  -2  -4   -0.19    5.30   0
   8  -2   4    1.80    7.49   0
  -8  -2  -4    1.56    5.31   0
  -8  -2   4    1.89    5.34   0
  -8   2   4   -1.08    5.37   0
  -8   2  -4    1.27    5.28   0
   8   2  -4    0.86    5.32   0
   8   2   4    1.17    7.53   0
   9  -2  -4    4.11    5.26   0
   9   2  -4   -2.04    5.33   0
   9  -2   4    3.79    5.28   0
  -9  -2  -4    3.74    5.38   0
  -9  -2   4    8.26    5.24   0
  -9   2  -4    2.98    5.36   0
  -9   2   4    5.73    5.26   0
   9   2   4    2.38    7.60   0
  10  -2  -4    9.06    7.45   0
  10  -2   4    7.93    5.28   0
 -10  -2  -4    6.22    5.44   0
 -10  -2   4   12.57    5.26   0
 -10   2  -4    7.64    7.51   0
 -10   2   4    9.92    5.23   0
  10   2  -4    8.56    5.32   0
  10   2   4   10.35    7.45   0
  11  -2  -4   18.44    6.37   0
  11  -2   4   23.65    8.83   0
 -11  -2  -4   19.90    8.94   0
 -11  -2   4   24.50    6.24   0
 -11   2  -4   21.54    6.35   0
 -11   2   4   24.58    6.21   0
  11   2  -4   22.85    6.33   0
  11   2   4   19.46    6.28   0
  11   2   4   19.77    6.42   0
  12  -2  -4   -1.52    6.22   0
  12   2   4    3.48    8.72   0
  12  -2   4    2.72    6.20   0
 -12  -2  -4    5.59    6.17   0
 -12  -2   4    2.99    6.12   0
 -12   2  -4    3.16    6.25   0
 -12   2   4    8.01    6.08   0
  12   2  -4    4.40    6.19   0
  12   2   4    7.40    6.16   0
  13  -2  -4    3.28    7.32   0
 -13  -2  -4    1.40    7.26   0
  13   2   4   -1.85   10.32   0
  13  -2   4   -0.41    7.35   0
 -13  -2   4    2.11    7.22   0
 -13   2  -4    5.70   10.27   0
 -13   2   4   11.61   10.19   0
  13   2  -4    0.42    7.29   0
  13   2   4    2.28    7.38   0
  14  -2  -4   -3.16    8.45   0
   0   3   4  571.66   11.29   0
   0  -3   4  572.77   10.89   0
   0  -3  -4  533.79   11.14   0
   0   3  -4  568.93   10.94   0
   0   3   4  538.39   12.34   0
   0  -3   4  519.50   11.94   0
   0   3  -4  524.83   10.64   0
   1   3  -4   82.80    6.43   0
  -1   3   4   85.39    6.51   0
   1  -3  -4   84.91    8.50   0
   1   3   4   86.50    6.72   0
  -1  -3  -4   86.73    8.61   0
  -1   3  -4   83.64    8.40   0
   1  -3   4   86.89    8.58   0
  -1   3  -4   86.58    6.69   0
  -1  -3  -4   81.24    6.76   0
   1  -3   4   83.62    6.64   0
  -1  -3   4   87.66    6.50   0
   1   3   4   81.87    8.53   0
   1   3  -4   90.07    8.53   0
  -1  -3   4   79.84    8.49   0
  -2   3   4  120.17    8.81   0
   2  -3  -4  116.92    6.72   0
   2   3  -4  116.77    6.61   0
  -2  -3  -4  121.19    9.00   0
  -2   3  -4  121.55    8.98   0
  -2   3  -4  115.07    6.99   0
   2  -3   4  118.90    8.94   0
   2   3   4  113.69    8.98   0
   2   3   4  120.98    7.24   0
  -2  -3  -4  116.86    7.27   0
   2  -3   4  121.04    7.05   0
   2   3  -4  121.26    8.82   0
  -2  -3   4  125.18    6.76   0
   3   3   4    3.17    7.93   0
  -3  -3   4    2.04    5.72   0
   3  -3  -4    1.58    8.06   0
  -3  -3  -4    1.75    5.67   0
  -3   3  -4    3.01    5.71   0
   3  -3   4    0.38    8.06   0
   3   3  -4    3.31    5.70   0
   3   3   4    2.08    5.66   0
  -3   3  -4    2.18    5.66   0
  -3  -3  -4    0.94    8.12   0
   3   3  -4    1.35    8.29   0
  -3   3   4    5.27    8.10   0
  -4   3  -4    2.65    5.63   0
   4  -3  -4    5.05    5.53   0
  -4  -3   4    5.82    5.60   0
   4   3   4    0.70    7.85   0
  -4   3  -4    2.79    7.73   0
   4  -3   4    3.47    5.48   0
   4   3  -4   -3.08    7.92   0
  -4  -3  -4    0.69    5.58   0
   4   3   4    2.51    7.82   0
   4   3  -4    6.75    8.03   0
  -4   3   4    4.31    5.63   0
   5  -3  -4   31.32    5.29   0
  -5  -3   4   34.56    5.20   0
  -5  -3  -4   30.41    5.40   0
   5   3   4   31.46    5.39   0
   5  -3   4   32.06    7.25   0
   5   3   4   33.28    7.32   0
   5   3  -4   30.42    5.22   0
  -5   3   4   29.99    5.33   0
  -5   3  -4   37.65    7.41   0
   6  -3  -4   -3.01    4.62   0
  -6  -3   4    1.20    4.45   0
   6  -3   4   -2.40    6.41   0
   6   3   4    0.70    6.42   0
   6   3  -4   -1.06    6.47   0
   6   3   4    2.08    6.40   0
  -6   3   4    0.51    4.62   0
  -6   3  -4    0.38    6.51   0
  -6  -3  -4   -2.07    4.62   0
  -7  -3  -4   11.49    6.22   0
   7  -3  -4    9.80    6.39   0
   7  -3   4    8.08    4.57   0
  -7  -3   4    7.66    4.57   0
   7   3  -4   14.04    6.27   0
   7   3   4    8.74    4.53   0
  -7   3  -4   10.22    6.35   0
  -7   3   4    8.36    4.57   0
   7   3   4   10.21    4.55   0
  -8  -3  -4    0.77    5.44   0
   8  -3  -4    8.00    7.59   0
   8  -3   4    2.91    7.54   0
  -8  -3   4    1.53    5.30   0
   8   3  -4    5.46    5.35   0
   8   3   4    3.96    5.35   0
  -8   3   4    1.83    7.57   0
  -8   3  -4    8.27    7.54   0
   8   3   4    3.46    7.71   0
   9  -3  -4   -3.32    5.38   0
  -9  -3  -4   -1.27    5.38   0
   9  -3   4    1.33    5.29   0
  -9  -3   4   -0.12    5.25   0
  -9   3   4    1.36    5.29   0
  -9   3  -4    0.19    5.36   0
   9   3  -4    3.98    5.30   0
   9   3   4   -0.42    7.56   0
   9   3   4    1.02    7.51   0
  10  -3  -4    2.94    5.19   0
 -10  -3  -4   -0.13    7.39   0
  10  -3   4    3.71    7.44   0
 -10  -3   4    4.52    5.18   0
 -10   3   4    0.06    5.21   0
 -10   3  -4   -0.01    5.25   0
  10   3  -4    1.76    5.24   0
  10   3   4    2.47    7.37   0
  10   3   4    1.66    5.27   0
  11  -3  -4   36.48    8.82   0
 -11  -3  -4   32.61    6.36   0
  11  -3   4   34.73    8.91   0
  11   3   4   33.34    6.36   0
 -11  -3   4   32.06    8.86   0
 -11   3  -4   28.73    6.45   0
 -11   3   4   32.25    6.31   0
  11   3   4   31.44    6.37   0
  11   3  -4   34.12    6.32   0
  12   3  -4    9.60    9.45   0
 -12  -3  -4    8.64    7.27   0
  12  -3  -4    4.70   10.15   0
  12  -3   4   14.52    9.50   0
 -12  -3   4    6.36    6.22   0
 -12   3  -4    8.07    9.54   0
 -12   3   4    3.81    7.24   0
  12   3   4    6.96    9.50   0
  12   3   4    7.93    9.56   0
 -13  -3  -4   -1.92    7.38   0
  13  -3  -4    3.02    7.25   0
 -13  -3   4    7.57    7.15   0
  13  -3   4   -0.88    7.36   0
 -13   3  -4    3.02    7.26   0
 -13   3   4   -1.43    7.25   0
  13   3   4    5.09    7.20   0
  13   3  -4   -2.97   10.29   0
  13   3   4   -1.88    7.33   0
   0  -4   4   18.60    5.70   0
   0   4   4   18.86    5.70   0
   0  -4  -4   18.47    5.70   0
   0   4  -4   17.35    7.99   0
   0   4  -4   16.84    7.88   0
   0   4   4   18.03    5.55   0
   0  -4   4   17.43    5.74   0
  -1   4   4   34.48    6.00   0
   1  -4   4   33.56    8.12   0
  -1   4  -4   29.61    5.92   0
   1  -4   4   35.13    5.87   0
   1  -4  -4   33.49    5.96   0
  -1   4   4   33.35    8.02   0
   1   4   4   36.14    5.90   0
  -1  -4  -4   32.86    8.18   0
  -1  -4   4   34.90    6.01   0
  -1   4  -4   35.87    8.11   0
  -1  -4  -4   33.54    8.19   0
   1   4  -4   35.14    6.03   0
  -1  -4   4   32.71    5.96   0
   1   4   4   30.50    5.91   0
   1   4  -4   35.99    8.06   0
  -2   4   4  145.65    7.02   0
   2   4  -4  134.39    6.93   0
  -2  -4  -4  143.61    7.35   0
   2  -4  -4  134.91    8.93   0
  -2   4  -4  138.05    7.30   0
   2  -4   4  146.64    9.11   0
   2   4   4  135.53    7.20   0
   2   4   4  136.26    9.29   0
   2  -4   4  132.73    7.05   0
  -2  -4  -4  135.99    9.24   0
  -2  -4   4  139.45    6.87   0
   2   4  -4  148.88    6.96   0
  -2   4  -4  141.14    9.04   0
  -2  -4   4  120.04    6.83   0
  -3   4   4  143.64    8.85   0
  -3  -4  -4  133.32    7.10   0
  -3   4  -4  133.98    8.87   0
   3  -4  -4  127.13    6.64   0
  -3   4  -4  143.01    7.09   0
   3   4  -4  131.24    6.66   0
   3  -4   4  129.06    6.92   0
   3   4   4  139.22    9.16   0
   3   4  -4  138.20    6.81   0
  -3  -4   4  138.20    8.83   0
   3   4   4  132.24    9.04   0
  -3  -4  -4  146.20    9.14   0
  -4  -4   4    1.55    5.24   0
  -4   4  -4    3.31    5.13   0
  -4   4  -4    5.40    5.25   0
   4   4   4    5.72    5.17   0
   4  -4  -4    4.06    5.08   0
  -4  -4  -4    4.13    5.18   0
   4   4  -4    5.61    5.18   0
   4  -4   4    6.98    7.26   0
   4   4   4    3.89    5.32   0
   4   4  -4    4.64    5.32   0
  -4  -4  -4    5.09    7.36   0
  -4   4   4    3.60    5.28   0
  -5   4  -4   22.90    5.02   0
  -5  -4   4   25.32    6.70   0
   5  -4  -4   27.27    6.75   0
   5   4   4   21.52    5.03   0
   5  -4   4   21.47    6.83   0
   5   4  -4   21.67    4.89   0
  -5  -4  -4   24.70    4.96   0
  -5   4  -4   24.47    4.82   0
   5   4   4   23.36    6.84   0
   5   4  -4   20.10    4.96   0
  -5   4   4   25.67    4.93   0
  -6  -4   4   26.43    4.70   0
   6  -4  -4   23.17    4.70   0
   6  -4   4   24.24    4.82   0
   6   4   4   26.84    6.54   0
   6   4  -4   27.07    6.46   0
  -6  -4  -4   29.05    4.76   0
   6   4   4   27.47    6.61   0
   6   4  -4   29.90    4.63   0
  -6   4   4   26.03    4.71   0
  -6   4  -4   22.55    6.54   0
   7  -4  -4   11.17    5.34   0
  -7  -4   4    6.34    7.60   0
   7  -4   4    8.93    5.41   0
   7   4   4   11.52    7.65   0
   7   4  -4    6.68    5.39   0
  -7   4   4   11.54    5.37   0
   7   4   4    9.92    7.67   0
  -7  -4  -4    9.11    5.39   0
   7   4  -4    9.08    5.47   0
  -7   4  -4   11.12    7.60   0
   8  -4  -4    8.87    5.40   0
  -8  -4   4   17.62    5.37   0
   8  -4   4   14.28    7.56   0
   8   4   4   12.60    5.43   0
   8   4  -4   15.02    5.38   0
  -8   4   4   10.57    5.43   0
   8   4   4   14.55    7.62   0
  -8   4  -4   12.51    5.48   0
   8   4  -4   13.05    5.44   0
  -8  -4  -4   13.46    5.44   0
   9  -4  -4   59.24    7.74   0
  -9  -4   4   64.60    5.56   0
   9  -4   4   59.33    5.73   0
  -9   4   4   62.80    7.75   0
   9   4  -4   54.12    7.82   0
   9   4   4   62.90    5.78   0
  -9   4  -4   57.26    5.78   0
   9   4   4   61.96    7.94   0
   9   4  -4   60.95    5.68   0
  -9  -4  -4   57.26    5.82   0
  10  -4  -4    3.47    8.79   0
 -10   4  -4    5.37    6.32   0
 -10  -4   4    6.95    6.13   0
  10  -4   4   11.89    8.71   0
 -10   4   4   10.30    6.19   0
  10   4  -4    2.90    6.25   0
  10   4   4    6.48    6.29   0
  10   4   4   10.67    8.85   0
  10   4  -4   10.52    6.15   0
 -10  -4  -4    2.90    6.29   0
  11   4  -4    4.04    6.12   0
  11  -4  -4    7.43    6.13   0
 -11  -4   4   -0.94    6.14   0
  11  -4   4    4.06    6.12   0
  11   4   4    0.24    8.70   0
 -11   4   4    1.36    6.16   0
  11   4   4    0.35    8.73   0
 -11   4  -4    3.30    8.71   0
  11   4  -4    1.74    8.74   0
 -11  -4  -4   -0.18    6.19   0
  12   4   4    2.56   10.09   0
  12  -4  -4   -0.35   10.16   0
 -12  -4   4    0.40   10.18   0
  12  -4   4    2.14    7.25   0
 -12   4   4    0.26   10.15   0
 -12   4  -4    5.13    7.21   0
  12   4  -4    7.14    7.17   0
  12   4   4    5.67    7.19   0
  12   4  -4    8.46    7.17   0
 -12  -4  -4    0.99    7.27   0
 -13  -4   4   -4.47    7.27   0
  13  -4  -4    0.50    7.24   0
  13  -4   4    3.62   10.26   0
  13   4   4   -0.93    7.27   0
  13   4   4   -1.34    7.35   0
 -13   4   4   -0.49   10.21   0
  13   4  -4   -3.96    7.26   0
  13   4  -4   -3.58    7.31   0
 -13   4  -4   -0.60    7.33   0
 -13  -4  -4   -0.35   10.35   0
   0  -5   4   -1.86    7.97   0
   0   5   4   -1.49    5.61   0
   0   5   4    0.45    5.72   0
   0  -5  -4   -1.07    8.01   0
   0   5  -4    1.36    5.79   0
   0   5  -4   -0.53    5.65   0
   0  -5   4    0.57    5.64   0
  -1   5   4   33.90    7.99   0
   1  -5   4   37.85    8.09   0
  -1   5   4   39.07    8.31   0
  -1  -5   4   36.46    5.94   0
  -1   5  -4   35.96    8.07   0
   1   5   4   39.05    8.26   0
   1  -5  -4   34.98    5.87   0
  -1   5  -4   39.73    6.04   0
  -1  -5  -4   36.90    6.00   0
  -1  -5  -4   36.61    6.03   0
   1  -5   4   35.79    5.92   0
   1   5  -4   35.08    6.06   0
  -1  -5   4   32.75    5.98   0
   1   5  -4   32.75    7.99   0
   1   5   4   35.00    8.04   0
   2   5  -4    3.05    7.74   0
  -2  -5  -4    4.65    7.71   0
  -2   5   4    7.35    7.84   0
   2  -5  -4    5.55    5.54   0
  -2   5  -4    6.68    7.85   0
   2   5   4    6.15    5.42   0
   2   5   4    6.98    5.52   0
  -2  -5   4    6.58    7.69   0
   2  -5   4    5.71    5.48   0
  -2  -5  -4    9.30    7.74   0
   2   5  -4    7.63    5.55   0
   2  -5   4    8.07    5.47   0
  -2  -5   4    7.70    5.49   0
  -2   5  -4    6.56    5.42   0
  -3   5   4   29.13    5.40   0
   3   5  -4   30.15    5.34   0
   3  -5  -4   27.70    7.39   0
  -3   5  -4   30.33    5.51   0
  -3   5  -4   31.26    5.41   0
   3  -5   4   28.19    5.34   0
  -3  -5  -4   29.24    5.43   0
   3   5   4   30.31    7.60   0
  -3  -5  -4   32.62    7.40   0
  -3  -5   4   27.46    7.42   0
   3   5  -4   32.11    5.43   0
   3   5   4   31.05    5.38   0
  -3  -5   4   27.69    5.38   0
  -4   5   4    1.07    4.80   0
   4   5   4    1.13    4.72   0
  -4  -5  -4   -0.61    4.74   0
  -4   5  -4   -2.61    6.85   0
   4  -5  -4    0.31    4.72   0
   4   5  -4    1.72    4.76   0
   4  -5   4   -0.25    4.74   0
   4   5  -4    3.26    6.78   0
   4   5   4    2.54    6.73   0
  -4   5  -4   -1.51    6.72   0
  -4  -5  -4    0.11    6.83   0
  -4  -5   4   -0.38    4.79   0
  -5   5  -4    2.17    4.54   0
   5  -5  -4    2.58    6.35   0
   5   5   4    3.98    4.55   0
  -5  -5  -4    2.44    4.52   0
   5   5  -4    1.73    4.56   0
   5  -5   4    7.19    6.38   0
   5   5   4    5.55    6.40   0
   5   5  -4    4.05    4.62   0
  -5  -5   4    2.38    6.38   0
  -5   5  -4    5.43    4.49   0
  -5   5   4    5.14    4.56   0
  -6   5  -4   14.09    4.56   0
   6  -5  -4   12.97    4.48   0
  -6   5  -4   15.10    6.27   0
   6   5  -4   12.52    4.61   0
   6  -5   4   12.07    4.56   0
   6   5   4   13.52    6.31   0
   6   5  -4   13.05    4.51   0
  -6  -5  -4   18.31    4.51   0
   6   5   4   12.38    6.39   0
  -6   5   4   15.50    4.55   0
  -6  -5   4   16.39    6.25   0
  -7  -5   4    4.75    5.31   0
   7  -5  -4    6.94    7.49   0
   7  -5   4   -2.65    7.54   0
   7   5   4    2.86    5.36   0
   7   5  -4    2.89    7.53   0
  -7  -5  -4    5.53    5.32   0
   7   5   4    4.90    7.59   0
   7   5  -4    3.83    7.56   0
  -7   5   4    0.95    5.43   0
  -7   5  -4    1.28    7.62   0
  -8  -5   4   24.55    5.41   0
   8  -5  -4   25.10    5.43   0
   8  -5   4   22.13    7.64   0
   8   5   4   20.55    5.57   0
   8   5  -4   27.36    5.39   0
  -8  -5  -4   23.23    5.54   0
   8   5   4   23.79    7.78   0
  -8   5   4   26.23    5.48   0
   8   5  -4   27.71    7.65   0
  -8   5  -4   26.28    5.45   0
  -9  -5   4   19.09    7.41   0
   9   5  -4   20.09    5.31   0
   9  -5  -4   18.56    5.41   0
   9  -5   4   21.51    5.39   0
   9   5  -4   15.63    5.39   0
   9   5   4   19.69    5.37   0
   9   5   4   18.93    5.40   0
  -9  -5  -4   20.63    7.51   0
  -9   5   4   20.38    5.27   0
  -9   5  -4   19.91    5.35   0
 -10  -5   4   11.67    6.12   0
  10  -5  -4    7.95    6.19   0
  10   5  -4   10.28    8.76   0
  10  -5   4    4.98    6.26   0
 -10  -5  -4    7.85    8.78   0
 -10   5   4    7.12    6.28   0
  10   5   4    8.81    8.75   0
 -10   5  -4    5.53    6.30   0
  10   5   4    5.90    6.22   0
  10   5  -4    7.35    8.65   0
 -11  -5   4    4.97    6.11   0
  11  -5  -4    3.88    6.17   0
  11  -5   4    6.63    8.73   0
  11   5   4    4.12    8.71   0
 -11   5   4    3.50    6.20   0
  11   5  -4    4.31    6.20   0
 -11   5  -4    3.42    6.26   0
  11   5   4    2.27    6.25   0
 -11  -5  -4    1.08    6.22   0
  11   5  -4    1.24    8.79   0
 -12  -5   4    5.93   10.23   0
  12  -5  -4   -3.38   10.21   0
 -12   5   4    9.24    7.09   0
  12   5   4   -0.74    7.25   0
  12  -5   4   -0.43   10.27   0
  12   5  -4   -3.22   10.25   0
  12   5   4    5.92    7.20   0
  12   5  -4    0.76    7.28   0
 -12  -5  -4   -0.26   10.23   0
 -12   5  -4    0.50    7.27   0
 -13  -5   4    5.31    8.25   0
  13   5  -4    1.10   11.69   0
  13  -5  -4    0.40    8.33   0
  13   5  -4   -2.98    8.33   0
  13  -5   4    1.22   11.81   0
 -13   5  -4   -0.16    8.35   0
 -13   5   4    4.76    8.18   0
  13   5   4    0.42   11.86   0
 -13  -5  -4    0.90    8.38   0
  13   5   4    2.35    8.32   0
   0   6   4   15.40    7.40   0
   0   6   4   10.89    7.17   0
   0  -6  -4   10.71    5.23   0
   0   6  -4    8.94    7.45   0
   0  -6   4   11.88    5.14   0
   0   6  -4   15.40    5.19   0
   0  -6   4   15.49    7.25   0
   1  -6   4    1.75    5.02   0
   1  -6   4    0.41    7.07   0
   1   6   4    2.38    4.98   0
  -1  -6   4    0.23    5.00   0
  -1  -6  -4   -1.88    7.19   0
  -1   6   4   -0.25    7.25   0
  -1   6  -4   -0.63    5.03   0
   1   6   4    3.33    7.12   0
   1  -6  -4    0.97    5.02   0
  -1   6  -4   -0.97    5.26   0
  -1  -6  -4   -0.60    5.09   0
   1   6  -4    0.29    5.24   0
  -1   6   4    3.97    4.93   0
   1   6  -4   -0.05    4.99   0
  -1  -6   4   -2.59    5.08   0
  -2   6  -4   38.71    5.27   0
  -2   6   4   44.17    5.33   0
  -2   6   4   39.27    5.18   0
  -2  -6   4   42.23    7.17   0
  -2   6  -4   43.89    7.29   0
   2  -6  -4   39.68    7.17   0
   2   6   4   39.58    5.24   0
   2   6   4   45.88    5.30   0
   2  -6   4   48.88    5.26   0
   2  -6   4   41.36    7.21   0
   2   6  -4   41.03    5.35   0
  -2  -6  -4   42.16    7.17   0
  -2  -6   4   39.04    5.19   0
  -2  -6  -4   47.70    7.16   0
   2   6  -4   39.10    5.25   0
  -3   6   4   21.21    4.98   0
   3   6  -4   16.10    6.70   0
  -3   6  -4   25.42    6.83   0
   3  -6  -4   20.32    4.93   0
   3   6   4   22.42    6.69   0
   3   6  -4   23.05    6.74   0
  -3  -6  -4   23.92    4.85   0
   3   6   4   20.77    4.88   0
   3  -6   4   18.51    4.81   0
  -3  -6   4   23.73    4.86   0
  -3   6  -4   20.38    6.65   0
  -3  -6  -4   21.16    4.95   0
  -3  -6   4   22.08    4.83   0
  -4   6   4    1.95    4.57   0
  -4   6  -4    3.03    6.32   0
  -4   6  -4    0.36    4.58   0
   4   6  -4    5.08    4.42   0
   4  -6  -4    2.63    6.39   0
  -4  -6  -4    3.79    6.44   0
   4   6   4    0.73    4.53   0
  -4  -6   4    3.46    6.34   0
   4   6  -4   -0.53    4.56   0
   4  -6   4    2.40    4.54   0
  -4  -6  -4    1.59    6.35   0
   4   6   4    2.27    4.48   0
  -5   6   4  285.68    6.34   0
  -5   6  -4  286.98    8.24   0
   5   6   4  270.09    6.90   0
  -5  -6  -4  296.20    7.02   0
  -5  -6   4  285.97    6.43   0
   5  -6  -4  271.81    6.35   0
   5   6  -4  271.85    7.84   0
   5  -6   4  275.39    6.66   0
  -5   6  -4  272.57    8.04   0
   5   6   4  294.76    8.37   0
   5   6  -4  284.71    6.40   0
  -5  -6  -4  274.34    8.27   0
   6   6   4    0.50    7.55   0
  -6   6  -4   -0.27    5.35   0
   6  -6  -4    2.34    5.32   0
   6   6   4   -0.12    5.30   0
  -6  -6  -4    2.36    5.34   0
   6   6  -4    3.03    5.31   0
   6  -6   4   -3.24    5.38   0
   6   6  -4    2.15    5.33   0
  -6   6  -4   -1.61    5.27   0
  -6  -6   4   -1.16    7.42   0
  -6   6   4   -3.09    5.43   0
  -7   6  -4    0.53    5.38   0
   7  -6  -4   -3.18    7.51   0
   7  -6   4    2.44    5.26   0
   7   6  -4    0.53    5.33   0
   7   6   4   -1.81    7.55   0
  -7  -6  -4   -1.64    7.50   0
   7   6   4   -3.53    5.47   0
   7   6  -4   -1.61    7.47   0
  -7   6  -4   -5.99    7.46   0
  -7  -6   4   -1.69    5.26   0
  -7   6   4    0.79    5.34   0
  -8  -6  -4   -0.42    5.23   0
   8  -6  -4   -0.32    7.48   0
   8   6  -4    0.81    7.41   0
  -8   6   4   -1.53    5.26   0
   8  -6   4    0.22    5.26   0
   8   6   4   -1.06    5.32   0
   8   6  -4   -2.50    5.25   0
   8   6   4   -0.28    7.48   0
  -8   6  -4    0.46    7.40   0
  -8  -6   4   -1.03    5.24   0
  -8   6  -4    2.89    5.25   0
   9  -6  -4   10.60    6.25   0
   9  -6   4   12.07    8.17   0
  -9   6  -4   17.15    6.29   0
   9   6  -4   11.78    8.09   0
   9   6   4   15.24    8.82   0
  -9  -6  -4   11.79    8.14   0
   9   6   4   12.08    6.39   0
   9   6  -4   15.67    6.26   0
  -9   6   4   11.10    6.28   0
  -9  -6   4   12.34    5.21   0
 -10  -6  -4    3.70    8.70   0
  10  -6  -4   -2.51    8.80   0
  10  -6   4    1.22    8.69   0
  10   6   4    3.18    8.73   0
  10   6  -4    1.38    6.18   0
  10   6   4   -2.26    6.20   0
 -10   6   4    0.58    6.26   0
  10   6  -4    1.76    6.16   0
 -10   6  -4    1.28    6.17   0
 -10  -6   4    2.37    6.10   0
  11  -6  -4    2.83    9.50   0
  11  -6   4    1.71    6.20   0
  11   6  -4    7.15    7.06   0
 -11   6   4    0.46    9.53   0
  11   6   4    4.30    7.22   0
 -11  -6  -4   -3.11    9.57   0
  11   6   4    1.06    6.27   0
 -11   6  -4   -0.08    6.25   0
  11   6  -4   -0.58    6.24   0
 -11  -6   4    4.30    9.32   0
  12  -6  -4    1.12   10.34   0
 -12  -6  -4    6.33    7.32   0
  12  -6   4    9.05   10.21   0
  12   6   4    7.54    7.34   0
 -12   6   4   13.56    7.12   0
 -12   6  -4    8.91   10.32   0
  12   6  -4    6.05   10.34   0
  12   6   4    1.97    7.38   0
  12   6  -4    0.30    7.41   0
 -12  -6   4    7.08   10.20   0
   0   7   4   15.73    4.83   0
   0  -7   4   19.14    4.76   0
   0   7  -4   16.87    6.71   0
   0  -7  -4   16.32    6.62   0
   0   7  -4   18.32    6.55   0
   0   7   4   17.41    4.71   0
   0  -7   4   18.44    4.73   0
   1   7   4    3.24    4.54   0
  -1   7   4    6.09    6.38   0
   1   7  -4    2.63    6.49   0
  -1   7   4    4.12    4.77   0
  -1   7  -4    4.35    4.53   0
   1   7   4    5.54    6.54   0
  -1   7  -4    3.22    6.56   0
   1  -7  -4    2.87    4.69   0
   1   7  -4    5.81    4.64   0
  -1  -7  -4    3.92    4.61   0
  -1  -7  -4    1.80    4.67   0
   1  -7   4    5.22    4.57   0
   1  -7   4    3.90    4.59   0
  -1  -7   4    5.40    4.65   0
  -1  -7   4    6.44    4.49   0
  -2   7  -4    8.59    4.61   0
  -2  -7   4   11.21    4.58   0
  -2   7   4   11.32    4.71   0
  -2   7  -4    9.59    6.53   0
  -2   7   4    9.68    6.30   0
   2  -7  -4   10.40    4.64   0
   2   7   4   10.47    4.54   0
   2   7   4   13.51    6.44   0
  -2  -7  -4   11.26    6.49   0
   2  -7   4    9.12    4.63   0
   2   7  -4   11.59    6.48   0
   2  -7   4   13.36    4.56   0
  -2  -7  -4    8.72    4.65   0
  -2  -7   4   10.67    4.59   0
   2   7  -4   12.28    4.59   0
   3   7  -4   24.36    6.47   0
  -3   7   4   28.67    4.74   0
   3   7   4   27.67    6.39   0
  -3   7  -4   28.22    4.72   0
  -3  -7  -4   28.78    4.68   0
  -3  -7   4   25.68    4.65   0
   3  -7  -4   29.54    4.52   0
  -3   7   4   25.29    6.31   0
   3   7   4   28.18    6.50   0
   3  -7   4   26.21    4.73   0
   3   7  -4   23.47    4.75   0
  -3  -7  -4   23.97    6.53   0
  -3   7  -4   23.18    6.41   0
  -3  -7   4   24.05    4.70   0
  -4   7   4   18.97    4.57   0
  -4  -7  -4   17.69    4.53   0
   4   7  -4   20.77    4.53   0
  -4   7  -4   15.94    4.58   0
  -4   7   4   16.75    4.40   0
   4  -7  -4   17.48    6.24   0
  -4   7  -4   14.59    4.58   0
  -4  -7  -4   21.64    6.25   0
   4  -7   4   17.54    4.52   0
  -4  -7   4   23.35    6.25   0
   4   7   4   17.28    4.65   0
   4   7  -4   17.68    4.52   0
  -4  -7   4   14.59    6.41   0
   4   7   4   17.15    4.52   0
  -5   7  -4  120.27    8.19   0
  -5   7   4  125.43    6.13   0
   5   7   4  126.19    8.25   0
  -5   7  -4  135.61    8.29   0
   5  -7   4  124.41    6.20   0
   5   7  -4  118.44    6.07   0
   5  -7  -4  116.52    6.13   0
   5   7   4  133.80    8.31   0
  -5  -7   4  131.45    6.10   0
   5   7  -4  133.14    6.15   0
  -5  -7  -4  129.06    6.34   0
  -5  -7  -4  131.79    8.29   0
  -6   7  -4   17.64    5.52   0
   6   7  -4   24.70    5.38   0
  -6  -7  -4   21.70    5.47   0
   6   7   4   18.57    5.49   0
   6  -7  -4   17.96    5.41   0
   6   7  -4   19.48    5.41   0
   6  -7   4   18.64    5.50   0
  -6   7  -4   15.93    7.56   0
   6   7   4   23.46    7.73   0
  -6  -7   4   20.31    7.51   0
  -6   7   4   21.86    7.62   0
  -7   7  -4   -2.55    5.33   0
  -7   7  -4   -1.50    5.29   0
   7  -7  -4    1.57    5.21   0
  -7  -7  -4   -0.33    5.22   0
   7   7   4   -0.48    7.42   0
   7  -7   4    3.45    7.43   0
   7   7  -4   -1.45    7.46   0
   7   7   4    4.41    7.43   0
  -7  -7   4   -2.70    5.22   0
   7   7  -4    2.11    5.24   0
  -7   7   4   -0.53    5.21   0
   8  -7  -4    7.12    5.13   0
   8  -7   4    2.03    7.35   0
  -8  -7  -4    0.17    5.22   0
   8   7   4    3.47    5.25   0
   8   7  -4    3.79    5.15   0
  -8   7  -4    0.90    5.18   0
  -8  -7   4    4.23    7.28   0
   8   7   4    2.68    7.39   0
   8   7  -4    4.25    5.17   0
  -8   7   4    1.92    5.16   0
  -8   7  -4    5.97    5.17   0
   9  -7  -4   -0.48    6.14   0
   9  -7   4    0.10    6.12   0
  -9  -7  -4    1.21    6.15   0
   9   7   4    3.64    8.68   0
   9   7  -4    1.72    6.14   0
   9   7   4    0.52    8.69   0
   9   7  -4    2.87    6.21   0
  -9   7   4    6.12    6.06   0
  -9  -7   4   -5.26    8.64   0
  -9   7  -4   -2.04    8.73   0
  -9   7  -4    4.12    8.74   0
 -10   7   4    0.04    6.08   0
 -10   7  -4   -0.57    8.66   0
  10  -7  -4    4.00    6.13   0
  10  -7   4   -1.83    6.13   0
 -10  -7  -4    0.10    6.17   0
  10   7   4   -3.10    8.73   0
 -10   7  -4   -1.67    6.19   0
  10   7  -4   -1.94    6.19   0
  10   7   4   -4.30    8.73   0
 -10  -7   4    2.36    6.13   0
  10   7  -4    4.36    8.67   0
  11  -7  -4    3.07   10.19   0
 -11  -7   4    4.71    7.09   0
  11  -7   4    1.59    7.17   0
 -11   7   4    6.13   10.16   0
 -11  -7  -4   -1.15    7.24   0
  11   7  -4    1.20    7.18   0
  11   7   4    3.67    7.27   0
 -11   7  -4    3.09   10.19   0
  11   7   4   -5.89   10.26   0
  11   7  -4    4.70    7.10   0
 -11   7  -4    5.33    7.13   0
  12  -7  -4    3.41   11.00   0
  12  -7   4    0.26   11.01   0
 -12   7  -4    0.19    7.30   0
 -12  -7  -4   -0.51   11.12   0
  12   7  -4    1.57    7.30   0
  12   7  -4    4.29   10.93   0
  12   7   4    8.33   10.99   0
 -12   7   4    2.42    7.29   0
  12   7   4   -1.86    7.40   0
 -12   7  -4   -2.36    7.37   0
 -12  -7   4    2.42    8.19   0
   0   8   4    1.46    4.44   0
   0  -8   4   -0.29    4.37   0
   0   8   4   -1.83    4.37   0
   0   8  -4   -0.50    6.33   0
   0  -8  -4   -1.27    6.25   0
   0   8  -4    2.21    6.17   0
   0  -8   4    4.90    4.37   0
   1   8   4   16.11    6.24   0
  -1  -8  -4   16.45    4.48   0
  -1   8   4    9.74    6.38   0
  -1   8  -4   12.40    4.45   0
   1   8   4   16.19    4.56   0
  -1   8   4   16.10    4.39   0
  -1   8  -4   15.67    4.58   0
   1  -8  -4   16.76    6.31   0
   1   8  -4   15.71    4.45   0
  -1  -8  -4   13.13    4.61   0
   1  -8   4   17.68    6.29   0
   1  -8   4   14.01    4.46   0
   1   8  -4   16.30    4.50   0
  -1  -8   4   13.26    4.52   0
  -1  -8   4   17.81    6.32   0
  -2  -8   4  116.98    5.30   0
  -2   8  -4  104.12    6.87   0
  -2   8   4  107.22    5.29   0
  -2  -8  -4  110.90    5.43   0
   2  -8   4  110.91    5.29   0
  -2   8  -4  110.52    5.30   0
   2   8   4  102.86    6.84   0
   2   8   4  107.09    7.03   0
   2   8  -4  104.50    6.96   0
   2  -8   4  103.40    5.29   0
  -2  -8  -4   97.79    5.40   0
   2  -8  -4  102.73    5.22   0
  -2  -8   4  101.79    5.27   0
   2   8  -4  104.41    6.84   0
  -2   8   4  101.49    6.73   0
   3   8  -4   27.07    5.43   0
  -3  -8  -4   28.93    5.52   0
  -3   8   4   30.59    5.53   0
  -3  -8   4   24.26    5.50   0
  -3   8  -4   29.52    7.74   0
  -3   8   4   22.65    5.48   0
   3   8   4   26.99    5.52   0
   3  -8  -4   24.12    7.65   0
  -3  -8  -4   25.33    5.58   0
   3   8   4   26.23    5.52   0
   3  -8   4   26.37    5.55   0
   3   8  -4   26.96    7.62   0
  -3  -8   4   23.81    5.48   0
  -3   8  -4   29.29    5.46   0
   4  -8   4    5.64    5.34   0
  -4   8   4    7.35    7.60   0
   4   8  -4    8.37    5.20   0
  -4  -8  -4    6.22    5.44   0
  -4   8  -4    6.26    5.39   0
   4   8   4    8.78    5.41   0
  -4  -8   4    2.22    5.31   0
   4  -8  -4    5.84    5.34   0
  -4   8   4    0.08    7.49   0
  -4  -8  -4    4.73    5.36   0
   4   8  -4    7.74    7.53   0
  -4   8  -4    7.64    7.49   0
  -4  -8   4    8.19    5.29   0
   4   8   4    4.73    5.33   0
  -5   8   4    1.44    5.30   0
   5   8   4    1.72    5.37   0
  -5   8  -4    1.68    5.34   0
   5   8  -4    5.30    5.29   0
  -5   8  -4    3.27    5.29   0
   5  -8  -4   -1.75    7.51   0
  -5  -8   4    4.10    5.28   0
   5  -8   4    1.91    7.53   0
   5   8   4    1.72    7.54   0
  -5   8   4    0.23    5.29   0
  -5  -8  -4    3.73    5.27   0
  -5  -8  -4    4.32    7.57   0
   5   8  -4    3.53    5.30   0
  -6   8   4   21.13    5.42   0
  -6  -8  -4   18.17    5.46   0
  -6  -8   4   20.08    5.36   0
  -6   8  -4   19.89    5.48   0
   6   8   4   19.58    5.45   0
   6   8  -4   21.51    5.38   0
   6  -8  -4   15.76    7.62   0
   6   8  -4   19.85    7.50   0
   6   8   4   18.84    7.63   0
   6  -8   4   17.81    5.39   0
  -6  -8  -4   19.90    5.42   0
  -6   8  -4   17.15    5.38   0
  -7   8  -4    4.25    5.25   0
  -7  -8  -4    5.92    7.37   0
   7   8  -4    1.68    7.44   0
   7   8   4    8.64    5.23   0
   7  -8  -4    3.91    5.23   0
   7  -8   4    4.09    7.39   0
   7   8   4    3.70    5.27   0
  -7   8  -4    3.00    5.25   0
  -7  -8   4    8.29    5.18   0
   7   8  -4    5.78    5.19   0
  -7   8   4    2.23    5.19   0
  -8   8  -4   23.60    6.37   0
  -8  -8  -4   26.76    8.80   0
  -8   8  -4   25.59    6.28   0
   8  -8  -4   23.43    8.82   0
   8   8   4   28.98    6.39   0
   8  -8   4   26.92    8.85   0
   8   8  -4   27.24    6.39   0
   8   8   4   24.90    8.86   0
  -8  -8   4   23.97    6.25   0
   8   8  -4   22.74    8.78   0
  -8   8   4   22.04    6.27   0
   9  -8  -4    1.22    8.74   0
  -9  -8  -4   -0.80    8.69   0
   9  -8   4    3.27    6.09   0
   9   8   4    4.01    6.14   0
   9   8  -4   -3.07    6.19   0
   9   8   4    3.02    6.17   0
  -9  -8   4   -3.96    6.14   0
   9   8  -4   -8.69    8.74   0
  -9   8  -4    0.20    6.21   0
  -9   8   4   -0.18    6.21   0
  -9   8  -4    2.68    8.73   0
  10  -8  -4   -3.66    7.26   0
  10   8  -4    2.83    7.16   0
  10  -8   4   -0.72    7.14   0
 -10  -8  -4    2.70    7.17   0
 -10   8  -4   -0.98    7.21   0
  10   8   4    2.57    7.15   0
  10   8   4    0.57    7.20   0
  10   8  -4    4.48    7.15   0
 -10  -8   4   -3.66    7.17   0
 -10   8   4    3.35    7.13   0
 -10   8  -4   -1.04    7.21   0
  11   8   4    3.69    7.30   0
  11  -8  -4   11.46   10.17   0
 -11   8  -4    4.09   10.24   0
  11  -8   4    2.92    7.30   0
 -11  -8  -4    3.44   10.34   0
  11   8   4    4.52    7.28   0
 -11  -8   4    7.56    7.25   0
  11   8  -4   -0.03    7.25   0
 -11   8   4    4.07   10.21   0
 -11   8  -4   11.35   10.25   0
  11   8  -4    6.40    7.31   0
 -12   8  -4    0.98    8.38   0
  12   8   4    2.32    8.30   0
 -12  -8  -4    4.45    8.35   0
  12   8   4   -5.60    8.50   0
 -12   8   4   -3.44    8.36   0
  12   8  -4    9.41    8.19   0
 -12   8  -4    1.12    8.35   0
   0  -9   4   23.23    5.49   0
   0  -9   4   27.30    5.50   0
   0   9  -4   28.33    7.69   0
   0  -9  -4   28.10    7.58   0
   0   9   4   25.25    5.58   0
   0   9  -4   28.82    5.42   0
   0   9   4   26.95    5.38   0
   1   9   4   -0.79    5.28   0
  -1   9   4   -0.82    5.37   0
   1   9   4    0.25    5.30   0
  -1   9  -4    1.79    7.44   0
  -1   9  -4    1.28    5.28   0
   1  -9   4    3.92    7.47   0
   1   9  -4    0.29    5.33   0
   1  -9  -4   -1.51    5.33   0
  -1  -9   4   -1.35    7.40   0
  -1   9   4    1.93    7.39   0
   1  -9   4    1.12    5.30   0
  -1  -9  -4   -0.62    7.50   0
   1   9  -4    1.42    5.18   0
  -1  -9   4    1.48    7.57   0
  -1  -9  -4    4.43    7.43   0
   2  -9   4   26.34    7.61   0
   2   9   4   19.15    5.51   0
  -2   9  -4   21.50    7.51   0
  -2   9   4   22.19    7.73   0
  -2  -9  -4   20.42    7.54   0
  -2   9   4   17.19    7.57   0
  -2   9  -4   20.92    5.45   0
   2   9   4   22.54    5.49   0
   2  -9  -4   23.13    5.42   0
   2   9  -4   19.83    5.47   0
   2  -9   4   21.24    5.43   0
  -2  -9  -4   22.49    7.60   0
  -2  -9   4   21.86    7.66   0
  -2  -9   4   19.89    5.44   0
   2   9  -4   20.68    5.47   0
   3   9  -4   32.29    5.49   0
  -3   9  -4   32.75    5.48   0
  -3  -9   4   33.88    5.47   0
  -3   9   4   33.71    5.54   0
  -3   9  -4   35.74    5.50   0
   3  -9  -4   32.40    7.59   0
   3   9   4   35.36    5.57   0
   3   9  -4   35.18    7.66   0
   3  -9   4   34.93    7.73   0
   3   9   4   33.58    5.47   0
  -3  -9  -4   29.79    5.59   0
  -3   9   4   33.45    5.40   0
  -3  -9  -4   36.77    7.66   0
  -3  -9   4   33.28    5.54   0
   4   9  -4    2.27    5.24   0
  -4   9   4   -1.34    5.34   0
  -4  -9   4   -0.65    5.23   0
  -4   9  -4   -0.90    7.45   0
  -4  -9  -4    3.30    5.17   0
  -4   9   4   -1.07    5.22   0
   4  -9  -4   -2.75    7.50   0
   4   9   4    2.88    7.51   0
   4  -9   4    5.34    5.25   0
   4   9  -4    1.79    7.40   0
  -4   9  -4    9.44    7.39   0
  -4  -9  -4    2.62    5.26   0
  -4  -9   4    2.30    5.30   0
   4   9   4   -4.40    7.46   0
   5   9   4    9.53    7.36   0
  -5   9   4    8.84    5.32   0
  -5   9  -4    4.57    7.41   0
   5   9  -4    6.79    5.25   0
  -5  -9   4    6.74    7.33   0
   5  -9  -4    6.52    5.19   0
   5  -9   4    6.39    5.25   0
  -5   9  -4    6.44    7.43   0
  -5   9   4   -0.58    5.27   0
   5   9   4    5.13    5.33   0
  -5  -9  -4    4.75    5.26   0
  -5  -9  -4    5.80    7.47   0
   5   9  -4    6.18    5.27   0
  -6   9   4    8.28    5.26   0
  -6  -9  -4    8.03    5.34   0
  -6   9  -4    9.90    5.23   0
   6   9   4    8.73    5.23   0
   6   9  -4   -0.50    7.41   0
  -6   9  -4    5.83    5.21   0
   6  -9  -4    6.19    5.20   0
  -6  -9   4    6.48    7.27   0
   6  -9   4   10.09    7.32   0
   6   9   4    8.28    5.25   0
  -6   9   4    2.86    5.24   0
   6   9  -4    9.85    5.24   0
  -6  -9  -4    4.27    5.23   0
  -7   9  -4    6.62    8.63   0
  -7   9  -4    2.01    8.75   0
   7   9   4    1.22    8.75   0
   7  -9  -4    1.32    6.19   0
   7   9  -4    1.35    6.18   0
   7  -9   4    2.98    6.18   0
  -7  -9   4    4.28    8.64   0
   7   9   4    1.11    6.23   0
   7   9  -4    0.45    6.21   0
  -7   9   4    0.37    8.73   0
  -7  -9  -4    1.74    8.70   0
  -7   9   4    3.03    8.61   0
  -8   9  -4   10.39    8.81   0
  -8  -9  -4    6.20    8.79   0
   8   9  -4   10.53    8.73   0
   8  -9  -4    8.53    6.18   0
   8   9   4    8.82    6.15   0
   8   9  -4    7.48    6.24   0
   8   9   4    6.08    6.23   0
  -8  -9   4   10.03    6.14   0
   8  -9   4   10.53    6.11   0
  -8   9  -4    8.24    8.80   0
  -8   9   4   10.16    8.62   0
  -9  -9  -4    2.46    8.75   0
   9   9  -4    5.35    8.64   0
   9  -9  -4   12.11    8.65   0
   9   9   4   -0.64    6.15   0
   9  -9   4    4.41    6.13   0
  -9   9  -4    2.46    6.19   0
   9   9  -4    8.78    8.64   0
   9   9   4    3.11    6.21   0
  -9  -9   4    5.43    6.12   0
  -9   9   4    9.18    8.68   0
  -9   9  -4   11.47    8.69   0
  10   9   4   -0.33    7.22   0
 -10  -9  -4   -3.36   10.20   0
 -10   9  -4    2.40    7.14   0
  10  -9  -4    0.88    7.32   0
  10  -9   4    2.87   10.17   0
  10   9   4   -3.84    7.29   0
  10   9  -4   -0.97   10.13   0
  10   9  -4    4.59    7.14   0
 -10  -9   4    4.05    7.06   0
 -10   9   4    4.06   10.16   0
 -10   9  -4    1.56    7.21   0
 -11   9  -4   -2.86    8.28   0
 -11  -9   4   -4.91    8.41   0
 -11  -9  -4   -2.47   11.81   0
  11  -9  -4   -1.38   11.79   0
  11  -9   4    4.36    8.27   0
  11   9  -4    3.45    8.30   0
 -11   9  -4    0.75    8.38   0
  11   9   4    1.69    8.30   0
  11   9  -4    0.83   11.73   0
  11   9   4   -2.18    8.31   0
 -11   9   4   -1.64    8.32   0
   0  10   4  199.83    8.35   0
   0  10   4  215.07    8.53   0
   0 -10   4  197.71    6.51   0
   0  10  -4  201.66    6.53   0
   0  10  -4  194.60    6.44   0
   0 -10  -4  198.86    6.62   0
   0 -10   4  211.76    8.42   0
   1  10  -4   19.30    5.43   0
   1 -10   4   21.33    5.38   0
  -1  10   4   21.38    5.44   0
   1  10   4   13.81    5.39   0
  -1 -10   4   18.06    5.38   0
   1  10   4   18.39    5.35   0
  -1  10  -4   22.16    7.51   0
  -1  10  -4   19.51    5.39   0
   1  10  -4   21.85    5.32   0
   1 -10  -4   18.56    5.39   0
  -1 -10  -4   17.35    7.63   0
  -1 -10   4   20.10    7.62   0
   1 -10   4   20.93    5.41   0
  -1 -10  -4   20.13    5.36   0
  -1  10   4   14.35    7.51   0
  -2 -10  -4    1.79    7.43   0
  -2 -10   4    1.81    5.30   0
  -2  10   4    3.53    5.32   0
  -2 -10  -4    4.16    5.33   0
  -2  10  -4    0.74    5.26   0
  -2  10  -4    1.64    7.41   0
   2  10   4    1.97    5.34   0
   2  10   4    1.83    7.39   0
  -2  10   4    1.67    5.27   0
   2 -10  -4    2.72    7.45   0
   2  10  -4    4.87    7.40   0
   2 -10   4    1.69    7.44   0
  -2 -10   4    2.76    5.27   0
   2 -10   4    1.20    5.28   0
   2  10  -4    1.78    5.33   0
  -3 -10  -4    1.12    5.23   0
  -3  10  -4    1.85    7.41   0
  -3  10   4   -1.79    7.36   0
  -3  10   4    1.85    5.25   0
  -3 -10   4   -0.94    5.31   0
  -3  10  -4    0.52    5.25   0
   3  10   4    2.46    7.38   0
   3 -10  -4    3.34    5.25   0
   3  10  -4    3.07    7.38   0
   3 -10   4    3.70    5.26   0
  -3 -10  -4    3.65    5.17   0
   3  10   4    3.73    7.37   0
  -3 -10   4   -1.10    5.17   0
   3  10  -4    1.99    7.39   0
  -4 -10   4    7.60    5.26   0
   4  10  -4   16.45    5.29   0
  -4 -10  -4   11.81    5.22   0
  -4  10   4    9.46    5.32   0
  -4 -10   4   12.52    5.33   0
  -4  10  -4    3.92    7.55   0
   4  10  -4   10.60    7.40   0
   4 -10  -4    6.00    5.30   0
   4 -10   4    9.32    5.35   0
   4  10   4   16.73    7.44   0
  -4  10   4    9.35    7.37   0
  -4 -10  -4   11.08    5.30   0
   4  10   4    9.16    5.30   0
  -4  10  -4    8.74    7.38   0
   5  10   4   -0.25    7.40   0
   5  10   4    7.24    5.09   0
   5 -10   4    9.76    5.13   0
  -5  10   4   10.08    5.20   0
   5  10  -4    3.50    5.25   0
  -5  10  -4    4.44    5.25   0
  -5 -10   4   13.16    7.15   0
  -5  10   4    4.87    5.17   0
  -5 -10  -4    7.96    7.44   0
  -5 -10  -4    4.72    5.20   0
   5 -10  -4    5.73    5.19   0
   5  10  -4    7.27    5.16   0
  -5  10  -4    4.08    7.32   0
  -5 -10   4    6.91    7.42   0
  -6  10  -4   -0.15    6.14   0
  -6  10   4   -1.04    6.10   0
   6  10   4   -3.04    6.16   0
  -6  10  -4    4.12    6.10   0
   6  10  -4   -7.08    8.70   0
  -6 -10   4   -6.34    8.61   0
   6 -10  -4   -0.32    6.22   0
   6 -10   4    2.68    6.09   0
   6  10   4   -1.53    6.15   0
  -6 -10  -4    3.13    8.68   0
   6  10  -4    3.23    6.06   0
  -6  10   4   -1.68    6.14   0
  -6 -10  -4   -1.26    6.18   0
  -7  10   4    3.45    6.06   0
  -7  10  -4    4.05    8.75   0
   7  10   4   -1.33    6.23   0
  -7  10  -4    0.43    6.20   0
  -7  10   4   -5.10    8.73   0
   7  10  -4    0.18    6.17   0
   7 -10  -4    2.84    6.19   0
  -7 -10   4    2.96    8.57   0
   7 -10   4    3.75    8.62   0
   7  10   4    1.08    8.75   0
   7  10  -4    1.14    6.17   0
  -7 -10  -4    2.17    6.15   0
  -8  10  -4    8.49    8.75   0
  -8  10  -4    4.53    6.19   0
   8  10   4    8.71    8.70   0
   8 -10  -4    8.80    6.17   0
   8  10  -4    5.67    6.24   0
  -8 -10   4    7.59    6.12   0
   8 -10   4   10.54    6.16   0
   8  10   4    4.38    8.78   0
   8  10  -4   11.09    8.73   0
  -8  10   4   10.57    6.23   0
  -8 -10  -4    6.20    6.19   0
  -8  10   4    5.58    6.23   0
  -9 -10  -4    0.70   10.17   0
   9 -10  -4    4.48   10.21   0
   9  10   4    0.58   10.19   0
   9 -10   4    0.04   10.20   0
  -9 -10   4    0.12    7.16   0
  -9  10   4    4.89    7.12   0
   9  10   4    0.10    7.23   0
   9  10  -4   -2.28   10.14   0
  -9  10   4   -2.32    7.27   0
  -9  10  -4    1.02    7.18   0
   9  10  -4    0.62    7.28   0
  -9  10  -4   -2.96    7.25   0
 -10 -10  -4    7.29   10.37   0
  10 -10  -4    3.20    7.36   0
  10 -10   4   -0.75    7.40   0
  10  10   4    9.89   10.32   0
 -10  10   4    7.08   10.31   0
  10  10  -4    8.42    7.31   0
 -10 -10   4    5.49    7.21   0
  10  10   4    1.61   10.34   0
 -10  10   4    5.39    7.29   0
  10  10  -4    7.38    7.24   0
 -10  10  -4    2.90   10.34   0
 -10  10  -4    3.43    7.36   0
   0  11   4  197.68    6.37   0
   0  11   4  217.07    6.47   0
   0  11  -4  206.76    6.36   0
   0 -11   4  210.23    6.46   0
   0 -11  -4  205.74    6.54   0
   0  11  -4  195.51    6.41   0
   0 -11   4  205.34    6.38   0
   1  11  -4    2.63    5.22   0
  -1 -11   4   -0.42    5.16   0
  -1  11   4    7.17    7.25   0
   1  11   4   -2.43    5.18   0
   1  11   4    0.38    7.35   0
  -1  11  -4    4.00    7.25   0
  -1  11  -4    2.24    5.12   0
   1  11  -4    1.64    5.17   0
   1 -11  -4   -0.99    5.25   0
  -1 -11  -4   -1.86    5.34   0
   1 -11   4    1.24    5.20   0
  -1 -11   4    3.56    5.24   0
  -1  11   4   -1.59    7.31   0
  -1 -11  -4   -0.31    5.21   0
   1 -11   4   -0.92    5.19   0
   2 -11   4    3.41    5.04   0
  -2 -11  -4   -1.41    5.16   0
  -2  11  -4   -1.91    5.19   0
  -2  11  -4    2.76    7.28   0
   2  11   4   -0.17    5.17   0
  -2 -11   4   -2.41    7.27   0
   2  11  -4    3.68    5.19   0
   2  11  -4   -2.81    5.13   0
   2  11   4   -3.32    7.31   0
   2 -11  -4   -0.25    5.18   0
   2 -11   4   -0.10    7.38   0
  -2 -11  -4   -0.05    5.20   0
  -2  11   4    2.45    5.20   0
  -2  11   4   -0.69    5.16   0
  -2 -11   4    1.82    5.29   0
  -3 -11  -4   13.38    7.50   0
  -3  11  -4   14.79    5.26   0
  -3  11   4   15.13    7.35   0
  -3  11   4   20.13    5.20   0
  -3 -11  -4   12.93    7.35   0
   3  11   4   13.86    5.26   0
   3 -11   4   16.44    7.48   0
   3 -11  -4   15.82    7.34   0
   3  11  -4   13.56    5.27   0
  -3 -11   4   14.43    7.27   0
   3  11   4   10.26    5.30   0
  -3 -11   4   19.08    5.22   0
  -3  11  -4   15.27    7.36   0
   3  11  -4   15.96    5.25   0
  -4 -11  -4   -0.41    6.11   0
  -4  11  -4    2.16    6.14   0
   4  11  -4   -0.93    6.12   0
  -4  11   4    4.61    6.06   0
  -4  11   4   -2.24    6.16   0
  -4  11  -4    2.35    8.77   0
   4  11   4    4.23    6.08   0
   4 -11   4   -1.74    6.16   0
   4 -11  -4    0.74    6.11   0
   4  11  -4    1.09    6.16   0
  -4 -11  -4    1.12    6.24   0
  -4 -11   4   -3.77    8.85   0
   4  11   4    3.90    6.08   0
  -4 -11   4    1.37    6.04   0
  -5 -11   4   -0.57    6.08   0
  -5  11   4    2.99    6.08   0
   5  11  -4   -0.18    6.16   0
  -5 -11  -4   -1.20    6.13   0
  -5  11  -4   -3.73    6.16   0
  -5  11   4   -7.27    6.19   0
   5 -11  -4    1.00    8.77   0
   5  11   4   -1.86    8.67   0
   5  11  -4    2.24    5.98   0
  -5  11  -4    4.57    8.58   0
   5 -11   4   -3.51    6.16   0
  -5 -11  -4   -1.17    6.27   0
  -5 -11   4   -5.87    6.24   0
   5  11   4    0.10    8.69   0
  -6  11   4   -1.05    6.19   0
  -6  11   4    1.97    6.15   0
   6  11   4    0.87    6.21   0
  -6  11  -4    6.75    6.15   0
  -6 -11   4    4.91    6.07   0
   6 -11   4    8.79    6.15   0
   6  11  -4   10.19    8.68   0
  -6 -11  -4    2.00    6.15   0
   6 -11  -4    4.80    8.71   0
  -6 -11  -4    2.51    8.76   0
   6  11   4    7.44    6.08   0
  -6  11  -4    1.11    6.20   0
   6  11  -4    5.35    6.08   0
  -7  11   4   -2.52    6.09   0
   7 -11   4   -4.62    6.18   0
  -7  11   4    4.24    6.15   0
  -7  11  -4   -0.81    8.71   0
   7  11   4   -1.22    6.19   0
  -7 -11   4   -5.45    8.68   0
   7  11  -4   -2.07    6.14   0
   7 -11  -4    3.32    6.13   0
  -7  11  -4    1.68    6.12   0
   7  11   4    1.37    6.10   0
  -7 -11  -4   -1.42    8.65   0
   7  11  -4   -0.41    6.11   0
  -8  11  -4   -4.65   10.25   0
   8  11  -4    1.68   10.12   0
   8  11   4   -4.77   10.22   0
  -8 -11   4    0.32    7.09   0
  -8  11  -4   -2.90   10.17   0
   8  11  -4    0.48    7.16   0
   8 -11  -4   -1.47   10.19   0
   8 -11   4   -3.10    7.19   0
   8  11   4   -0.88    7.20   0
  -8 -11  -4   -3.43    7.24   0
  -8  11   4    2.36    7.13   0
  -8  11   4    0.87    7.13   0
  -9  11  -4   -3.43    7.31   0
  -9  11   4    6.72    7.17   0
  -9  11  -4    1.92    7.24   0
  -9 -11   4    3.07    7.15   0
   9  11   4    0.81    7.25   0
   9 -11  -4   -8.85   10.27   0
   9  11  -4    0.52    7.25   0
   9  11  -4    2.34   10.27   0
   9 -11   4   -0.26    7.27   0
   9  11   4    8.70   10.19   0
  -9 -11  -4    0.61    7.22   0
  -9  11   4    1.74    7.24   0
  10  11  -4    6.27    8.38   0
   0  12   4    0.81    6.16   0
   0  12  -4    1.88    8.71   0
   0  12   4    3.51    6.16   0
   0 -12   4    1.85    6.09   0
   0  12  -4    1.46    6.10   0
   0 -12  -4   -1.51    8.84   0
   0 -12   4   -4.37    6.21   0
  -1  12   4    8.06    8.77   0
  -1 -12   4   11.32    6.23   0
  -1  12   4    8.52    6.17   0
   1  12   4    4.48    8.77   0
  -1  12  -4   10.59    6.18   0
   1  12   4    7.54    8.72   0
  -1  12  -4    9.36    6.12   0
   1 -12   4   14.35    8.62   0
   1  12  -4    6.18    6.23   0
   1 -12  -4    7.21    6.32   0
  -1 -12  -4    9.56    6.15   0
  -1 -12  -4    9.70    6.31   0
   1 -12   4    8.85    6.17   0
   1  12  -4    1.75    8.71   0
  -1 -12   4    8.34    8.66   0
  -2 -12   4   -7.29    8.80   0
  -2 -12  -4   -3.32    6.14   0
  -2  12   4    5.96    6.07   0
   2 -12   4    1.59    6.14   0
  -2 -12   4    7.04    8.54   0
  -2 -12  -4    4.00    6.15   0
  -2  12  -4   -0.83    8.69   0
   2  12   4   -4.66    8.71   0
  -2  12  -4    1.79    6.14   0
   2  12  -4   -1.72    6.20   0
   2  12  -4   -0.80    6.21   0
   2 -12  -4   -1.84    6.11   0
   2 -12   4    1.46    6.14   0
   2  12   4   -3.92    8.65   0
  -2  12   4    0.94    6.10   0
  -3 -12  -4   42.26    6.38   0
  -3  12   4   39.34    6.38   0
  -3  12  -4   39.02    8.87   0
  -3  12  -4   37.75    6.41   0
   3  12   4   37.55    8.86   0
  -3 -12   4   44.93    8.76   0
   3 -12  -4   40.13    6.38   0
  -3  12   4   35.21    8.84   0
   3 -12   4   41.71    6.44   0
   3  12  -4   41.87    6.44   0
   3  12   4   43.20    8.89   0
  -3 -12  -4   43.41    6.46   0
  -3 -12   4   35.94    6.46   0
   3  12  -4   45.27    6.30   0
   4  12  -4    8.77    8.69   0
  -4 -12  -4    2.45    6.24   0
  -4  12  -4    5.52    6.14   0
  -4  12   4    3.62    8.72   0
  -4  12  -4    4.53    6.11   0
  -4 -12   4    1.51    6.23   0
  -4  12   4    3.86    6.16   0
   4  12   4    6.05    6.11   0
   4  12  -4    1.63    8.67   0
  -4 -12  -4    5.35    8.64   0
   4 -12  -4    2.36    8.72   0
   4  12   4    5.91    8.66   0
   4 -12   4    6.78    8.67   0
  -4 -12   4    4.28    6.03   0
  -5  12   4   -3.50    8.75   0
  -5  12   4   -7.87    8.73   0
   5  12  -4    4.48    6.13   0
  -5 -12   4    1.11    6.03   0
   5  12   4    4.49    8.60   0
   5 -12  -4    0.10    6.18   0
   5  12  -4    1.74    6.10   0
   5 -12   4   -0.57    6.23   0
  -5 -12   4   -1.39    6.22   0
  -5  12  -4    3.55    6.17   0
  -5 -12  -4   -0.81    6.24   0
  -5 -12  -4    2.16    6.05   0
  -5  12  -4    3.56    8.67   0
   5  12   4    5.97    8.58   0
  -6 -12   4    3.86    7.19   0
  -6  12   4   -0.15   10.16   0
   6  12   4    1.67   10.20   0
  -6  12  -4   -0.83   10.21   0
  -6 -12  -4    1.27    7.15   0
  -6  12  -4    5.33    7.15   0
   6  12  -4    2.73    7.24   0
   6 -12  -4   -2.04    7.22   0
   6  12   4    4.44   10.08   0
   6 -12   4   -0.02    7.24   0
   6  12  -4    2.04    7.22   0
  -6 -12  -4    4.29    7.21   0
  -6  12   4  -12.12   10.23   0
  -7  12   4    9.83   10.16   0
  -7  12  -4    7.08    7.25   0
  -7  12  -4    2.16   10.30   0
  -7 -12   4    9.28    7.16   0
   7  12   4    8.81   10.17   0
   7  12  -4   11.33    7.19   0
  -7 -12  -4    3.56    7.27   0
   7 -12  -4    5.53   10.25   0
   7  12   4   11.63   10.18   0
   7 -12   4    6.24    7.28   0
   7  12  -4    6.09   10.18   0
  -7  12   4    5.82    7.25   0
  -7 -12  -4    5.68    7.28   0
  -8  12  -4   -2.08    7.28   0
  -8 -12   4    0.47    7.32   0
  -8 -12  -4   -0.69    7.30   0
  -8  12   4    5.05   10.26   0
   8 -12  -4    3.73    7.21   0
   8  12  -4    4.91    7.19   0
   8 -12   4    0.73   10.20   0
   8  12   4   -1.51   10.25   0
  -8  12  -4   -3.39    7.29   0
   8  12   4   -0.62   10.27   0
   8  12  -4   -1.50    7.26   0
  -8  12   4    3.73   10.22   0
  -9  12  -4    4.66    8.32   0
   0 -13   4    8.81    8.69   0
   0  13  -4   13.76    6.17   0
   0  13   4    9.90    8.72   0
   0  13   4    9.73    8.72   0
   0  13  -4   10.16    6.19   0
   0 -13  -4    8.94    6.29   0
   0 -13   4    5.75    6.28   0
  -1 -13   4    7.60    6.14   0
  -1  13   4    2.07    6.11   0
  -1  13  -4    3.55    6.17   0
   1 -13   4   -5.04    6.22   0
  -1  13   4   -3.17    8.66   0
   1 -13  -4   -3.74    6.14   0
   1  13   4    0.20    8.64   0
  -1  13  -4    3.90    6.10   0
   1  13  -4   -1.03    6.14   0
   1  13   4    0.36    6.10   0
  -1 -13  -4   -5.04    8.77   0
  -1 -13   4    0.42    6.11   0
   1  13  -4   -0.50    6.13   0
   1 -13   4   -0.77    8.63   0
  -2 -13   4    7.54    8.62   0
  -2  13  -4    3.61    8.60   0
  -2 -13  -4    7.71    8.71   0
   2  13   4    7.26    6.18   0
  -2 -13  -4    6.25    6.22   0
  -2  13  -4    6.14    8.70   0
   2  13  -4    1.06    6.20   0
   2 -13  -4    4.23    6.29   0
   2  13   4    6.38    8.74   0
  -2  13   4    7.48    8.68   0
   2 -13   4    8.89    6.10   0
  -2 -13   4    7.15    6.16   0
   2  13  -4    5.18    6.25   0
  -2  13   4    4.71    6.22   0
  -3  13   4   27.45    8.79   0
  -3  13   4   28.77    8.85   0
  -3  13  -4   24.98    6.25   0
  -3 -13   4   23.47    6.25   0
  -3  13  -4   22.89    6.26   0
   3  13   4   22.66    6.35   0
   3  13  -4   28.16    6.32   0
   3  13   4   26.17    6.29   0
   3 -13  -4   27.27    6.32   0
   3 -13   4   25.72    8.81   0
  -3 -13  -4   23.27    8.82   0
  -3 -13  -4   25.01    6.33   0
  -3 -13   4   28.98    6.30   0
   3  13  -4   24.10    6.32   0
   4  13  -4   -0.19   10.21   0
  -4 -13  -4    6.74   10.22   0
  -4  13   4    5.87   10.15   0
  -4  13  -4    3.32   10.20   0
   4 -13  -4    9.46    7.20   0
  -4  13  -4   11.46   10.16   0
   4  13   4    6.99    7.14   0
  -4 -13  -4    5.92    7.20   0
   4  13   4   10.13   10.11   0
  -4 -13   4    4.25    7.29   0
   4  13  -4    3.29    7.10   0
  -4  13   4    0.86    7.23   0
   4 -13   4    6.23    7.19   0
  -4 -13   4    2.92   10.04   0
  -5  13  -4    4.80    7.14   0
  -5  13   4  -10.78   10.26   0
   5  13  -4   -0.77   10.19   0
  -5  13  -4   -1.68    7.24   0
  -5  13   4   -6.25    7.20   0
   5  13   4    6.15   10.07   0
   5 -13  -4    2.62   10.27   0
   5  13  -4   -0.85    7.16   0
   5 -13   4    2.34    7.18   0
  -5 -13   4    2.55    7.10   0
  -5 -13  -4   -2.21    7.30   0
  -5 -13   4    7.16    7.26   0
  -5 -13  -4   -3.00    7.17   0
   5  13   4    0.10   10.17   0
  -6  13   4   -2.15    7.22   0
   6  13   4    2.78   10.19   0
  -6  13  -4   -4.35   10.27   0
  -6  13   4   -0.36    7.24   0
   6  13  -4   -1.09   10.23   0
   6  13   4    2.05   10.14   0
   6 -13  -4    5.20    7.16   0
   6 -13   4    2.45    7.19   0
  -6 -13   4    3.05   10.24   0
  -6 -13  -4   -0.74    7.33   0
  -6 -13  -4    2.04    7.17   0
  -6  13  -4   -0.19    7.22   0
   6  13  -4    3.70    7.26   0
  -7  13   4    6.84   11.73   0
  -7  13   4   11.88    8.25   0
  -7  13  -4    6.01    8.30   0
   7  13   4    8.81    8.30   0
  -7 -13  -4    1.05    8.32   0
   7  13  -4   -4.28   11.84   0
   7 -13  -4    3.54    8.38   0
   7 -13   4    7.99    8.30   0
   7  13   4    6.76   11.76   0
   7  13  -4    2.97    8.29   0
  -7  13  -4    4.96   11.77   0
  -7 -13  -4    5.76    8.29   0
  -7 -13   4   10.02    8.27   0
   0 -14  -4    5.78   10.23   0
   0  14   4    7.91    7.12   0
   0  14   4    4.45    7.19   0
   0  14  -4    3.09    7.18   0
   0  14  -4    1.79    7.17   0
   0 -14   4   -3.29    7.15   0
   0 -14   4   -0.30   10.24   0
  -1 -14   4   12.03   10.15   0
  -1  14  -4   -5.57    7.18   0
  -1  14   4    5.72    7.10   0
  -1  14   4   -0.03    7.19   0
   1  14   4    3.73   10.11   0
  -1 -14   4   -0.49    7.19   0
   1  14  -4   -2.51   10.19   0
   1  14  -4   -0.50    7.24   0
  -1  14  -4   -1.75    7.23   0
   1 -14  -4   -2.35   10.19   0
  -1 -14  -4    4.59   10.22   0
   1 -14   4   -5.39    7.28   0
   1  14   4   -1.48    7.24   0
   1 -14   4    0.89    7.18   0
  -2  14   4    0.01    7.13   0
  -2 -14  -4    7.30   10.10   0
  -2  14   4   -2.09    7.22   0
  -2 -14   4   -3.35    7.32   0
  -2  14  -4    1.39   10.10   0
   2  14   4    0.47    7.16   0
   2 -14  -4   -1.14    7.24   0
   2  14  -4   -1.80    7.22   0
   2 -14   4   -2.55    7.23   0
  -2  14  -4    2.48    7.15   0
   2  14   4   -3.68   10.20   0
  -2 -14  -4   -1.16    7.26   0
  -2 -14   4   -3.38    7.21   0
   2  14  -4    4.51   10.21   0
  -3 -14   4   -1.88    7.29   0
  -3 -14  -4   -0.04    7.24   0
  -3  14   4    2.81   10.28   0
  -3  14  -4    5.50   10.21   0
  -3  14  -4    2.97    7.27   0
   3  14   4    0.28   10.22   0
   3 -14  -4    1.66    7.32   0
   3 -14   4    8.66    7.27   0
  -3 -14   4   -4.88    7.31   0
   3  14   4   -1.05    7.25   0
   3  14  -4   -1.03    7.29   0
  -3 -14  -4   -1.99   10.27   0
  -3  14   4    2.47   10.25   0
   3  14  -4   -1.10   10.18   0
   4  14  -4    7.39   10.32   0
  -4 -14  -4    7.65    7.17   0
  -4  14   4    1.83   10.26   0
  -4  14  -4    0.68    7.34   0
  -4  14  -4    0.87    7.31   0
  -4 -14   4    6.15    7.31   0
   4  14   4    0.81    7.29   0
   4  14  -4    4.00    7.21   0
   4 -14  -4   -0.25    7.36   0
   4 -14   4    7.48   10.24   0
  -4 -14   4   -7.53   10.28   0
  -4 -14  -4   11.58    7.31   0
   4  14   4    0.14   10.31   0
  -4  14   4    3.26    7.27   0
   5  14   4    1.35    8.31   0
  -5  14   4    2.73    7.35   0
   5  14  -4    7.12   11.02   0
  -5  14  -4    6.65    8.25   0
  -5  14  -4    1.37    7.33   0
  -5 -14   4    9.36   10.94   0
  -5 -14  -4    2.40    8.32   0
   5  14   4    6.35    7.29   0
   5  14  -4    4.94    7.28   0
   5 -14  -4    9.21    8.30   0
   5 -14   4    2.12   11.09   0
  -5 -14  -4    2.01   11.20   0
  -5  14   4    3.93    7.30   0
  -5 -14   4    4.56    8.38   0
  -6  14  -4   16.50    8.43   0
  -6  14   4   17.82    8.38   0
   6  14   4   12.90   11.96   0
   6  14   4   17.53    8.35   0
  -6  14  -4   14.33   11.88   0
  -6  14   4   13.52   11.86   0
   6 -14  -4   16.02    8.43   0
   6 -14   4   14.55    8.43   0
  -6 -14  -4   14.34    8.47   0
  -6 -14   4   17.72    8.40   0
  -6 -14  -4   12.38    8.56   0
   6  14  -4   16.13    8.39   0
   0 -15   4   -0.63    7.20   0
   0  15   4    2.82    7.24   0
   0  15  -4   -1.60    7.29   0
   0  15   4    5.37   10.98   0
   0 -15  -4    0.29    7.25   0
   0  15  -4    1.05    7.30   0
   0 -15   4    1.74   11.10   0
  -1 -15   4    5.18   10.97   0
  -1  15   4   -0.31    8.35   0
   1  15   4    2.12    8.23   0
  -1  15   4   -0.32   11.02   0
  -1  15  -4   -2.34   11.02   0
   1 -15   4   -3.33    8.38   0
   1  15  -4   -0.17    7.26   0
   1  15   4    2.02   10.98   0
  -1  15  -4    1.68   11.01   0
  -1 -15   4    0.59    7.31   0
   1 -15  -4    2.39    7.32   0
  -1 -15  -4   -1.03    8.27   0
   1  15  -4   11.83   10.97   0
   1 -15   4    0.65    7.24   0
  -2  15   4    1.33    8.31   0
  -2  15   4   -0.63   11.78   0
  -2  15  -4    2.88   11.70   0
   2  15   4    2.90   11.72   0
   2  15  -4   -8.91   11.71   0
  -2 -15  -4    4.26    8.34   0
  -2 -15   4   -5.07    8.31   0
  -2  15  -4    4.99    8.30   0
   2  15   4   -7.51   11.76   0
   2 -15   4    8.60   11.78   0
  -2 -15   4   -2.00    8.38   0
   2 -15  -4    0.34   11.79   0
   2  15  -4    2.70    8.30   0
   3  15  -4   -3.53    8.34   0
  -3  15   4    4.71   11.75   0
  -3  15   4   -5.64    8.40   0
  -3  15  -4   -1.02   11.70   0
   3  15   4   -0.49    8.38   0
   3  15  -4   -3.08    8.29   0
  -3  15  -4   -4.92    8.40   0
  -3 -15  -4   -1.99   11.73   0
   3 -15  -4   -2.68    8.34   0
   3 -15   4    0.93    8.37   0
   3  15   4   -3.08   11.88   0
  -3 -15   4    3.42   11.77   0
  -3 -15  -4    1.00    8.41   0
  -3 -15   4    5.18    8.30   0
  -4  15   4    0.04    8.43   0
  -1   0   5    0.65    5.44   0
  -1   0  -5    0.07    9.51   0
   1   0  -5   -1.74    7.78   0
  -1   0  -5    0.93    9.53   0
   1   0   5    0.16    9.28   0
   3   0   5   15.00   10.05   0
  -3   0  -5   15.52   10.16   0
  -3   0   5   15.76    8.14   0
   3   0  -5   13.16    8.03   0
   5   0   5  140.15    8.98   0
  -5   0   5  151.30    6.40   0
   5   0  -5  137.74    6.20   0
  -5   0  -5  145.81    9.08   0
   7   0   5   21.63    4.71   0
  -7   0   5   21.65    4.65   0
  -7   0  -5   20.68    4.75   0
   7   0  -5   21.66    4.61   0
   9   0   5   43.72    7.80   0
  -9   0  -5   42.41    7.86   0
  -9   0   5   37.55    5.67   0
   9   0  -5   47.33    5.55   0
  11   0   5   -3.30    8.81   0
 -11   0  -5    2.12    6.09   0
 -11   0   5   -6.95    8.71   0
  11   0  -5   -2.01    8.72   0
  13   0   5    0.86    7.29   0
 -13   0   5    2.64    7.21   0
 -13   0  -5    1.95    7.30   0
  13   0  -5    0.71   10.31   0
  -1   1  -5  317.79   13.33   0
   1  -1   5  318.78   13.24   0
  -1  -1   5  325.55    9.39   0
   1   1   5  296.70   14.81   0
  -1  -1  -5  317.91   16.18   0
   1   1  -5  317.66    9.32   0
  -1   1  -5  324.95   13.40   0
  -1   1   5  318.31   11.04   0
   1  -1  -5  309.41    9.46   0
   1   1   5  319.10   15.06   0
  -2   1  -5  150.38   12.73   0
  -2   1  -5  157.29   12.68   0
  -2  -1   5  149.78    8.97   0
   2   1  -5  150.58    9.02   0
   2  -1   5  148.58   11.38   0
  -2   1   5  158.79    9.04   0
   2  -1  -5  141.91    9.00   0
   3   1   5   91.94   11.85   0
  -3   1  -5   85.91    9.59   0
   3  -1   5   88.26    9.61   0
  -3  -1  -5   89.20   10.31   0
   3   1  -5   85.87    8.65   0
   3   1   5   84.58   10.29   0
  -3  -1   5   95.81    6.61   0
  -3   1   5   96.09    6.54   0
   3  -1  -5   89.80    6.54   0
  -3   1  -5   93.18    9.72   0
  -4  -1  -5  662.16   15.74   0
   4  -1   5  635.43   14.80   0
  -4  -1   5  691.38   10.12   0
   4   1   5  630.24   15.60   0
  -4   1   5  659.08   10.02   0
   4   1  -5  599.16    9.57   0
   4   1   5  619.51   15.34   0
  -4   1  -5  644.82   15.02   0
   4  -1  -5  619.26    9.69   0
   5  -1   5   30.96    7.57   0
  -5  -1  -5   32.55    7.64   0
  -5   1  -5   32.47    7.61   0
  -5  -1   5   33.39    5.44   0
  -5   1   5   36.33    5.43   0
   5   1  -5   31.92    5.38   0
   5   1   5   31.95    7.57   0
   5  -1  -5   33.35    5.42   0
   6  -1   5   63.70    7.24   0
  -6  -1  -5   65.37    7.29   0
  -6  -1   5   62.61    5.25   0
   6   1   5   60.78    7.26   0
  -6   1   5   64.14    5.21   0
  -6   1  -5   64.53    5.59   0
   6   1  -5   64.16    5.08   0
   6  -1  -5   61.75    5.18   0
   7  -1   5   25.18    6.46   0
  -7  -1  -5   26.14    4.84   0
  -7  -1   5   24.93    4.69   0
  -7   1  -5   23.54    6.62   0
  -7   1   5   23.39    6.49   0
   7   1  -5   24.32    6.41   0
   7   1   5   25.44    6.54   0
   7  -1  -5   22.94    4.67   0
   8  -1   5    0.33    7.54   0
  -8  -1  -5    0.06    5.35   0
  -8  -1   5    1.82    5.32   0
  -8   1  -5    0.54    5.32   0
  -8   1   5    2.29    5.34   0
   8   1  -5   -0.74    7.50   0
   8   1   5    0.71    5.32   0
   8  -1  -5    0.26    7.51   0
   9  -1   5    0.29    7.43   0
  -9  -1  -5    0.47    5.33   0
   9   1  -5    3.59    5.30   0
  -9  -1   5    6.46    5.21   0
  -9   1   5    0.48    7.46   0
  -9   1  -5    3.61    7.53   0
   9  -1  -5   -0.76    7.47   0
   9   1   5    3.65    7.46   0
  10  -1   5    0.45    5.20   0
  10   1  -5    1.70    5.23   0
 -10  -1  -5    3.04    7.36   0
 -10  -1   5    2.07    5.18   0
 -10   1  -5   -1.31    7.42   0
 -10   1   5    1.16    5.19   0
  10  -1  -5   -3.16    7.38   0
  10   1   5    1.26    7.33   0
  11   1   5    8.31    6.30   0
 -11   1  -5   14.71    8.78   0
  11  -1   5    9.54    8.83   0
 -11  -1  -5   11.73    8.84   0
 -11  -1   5   12.01    6.17   0
 -11   1   5   18.21    8.71   0
  11   1  -5   11.24    8.78   0
  11  -1  -5    5.79    6.30   0
  12  -1  -5   64.01    6.65   0
  12   1   5   67.96    9.21   0
  12  -1   5   73.54    9.92   0
 -12  -1  -5   68.68    9.22   0
 -12  -1   5   68.51    6.51   0
 -12   1  -5   68.07    9.96   0
 -12   1   5   63.56    6.54   0
  12   1  -5   58.19    6.65   0
  13  -1  -5   -2.61    7.29   0
  13   1   5   -2.82   10.37   0
  13  -1   5   -1.74   10.30   0
 -13  -1  -5   -1.59    7.38   0
 -13  -1   5    2.01    7.25   0
 -13   1  -5   -0.97    7.36   0
 -13   1   5    2.88   10.21   0
  13   1  -5   -1.65    7.35   0
  -1  -2   5   57.36    6.22   0
   1   2   5   56.69    8.48   0
   1  -2  -5   56.34    6.28   0
   1   2   5   55.26    8.56   0
   1  -2   5   53.73    8.47   0
  -1   2  -5   53.87    6.45   0
   1   2  -5   55.37    6.25   0
  -1  -2  -5   55.52    8.59   0
  -1   2  -5   55.60    8.52   0
   1   2  -5   58.86    6.27   0
   1  -2   5   55.31    8.42   0
  -1   2   5   60.86    6.27   0
   2  -2  -5  107.34    8.62   0
  -2  -2   5  108.09    8.77   0
   2  -2   5  105.99    9.22   0
  -2   2  -5  108.59    9.16   0
  -2   2  -5  109.81    9.39   0
   2   2   5  103.84    9.75   0
  -2  -2  -5  107.37    9.78   0
   2  -2   5  105.41    9.19   0
  -2  -2  -5  104.65    9.83   0
   2   2  -5  111.87    6.77   0
   2   2  -5   96.95    6.62   0
  -2   2   5  101.44    8.75   0
   2   2   5  102.17    9.66   0
   3  -2  -5   16.00    8.30   0
  -3   2  -5   16.08    8.35   0
  -3   2  -5   19.40    8.13   0
  -3  -2   5   21.06    5.90   0
   3   2   5   15.68    8.47   0
   3   2  -5   15.65    5.92   0
   3   2   5   16.45    8.31   0
   3  -2   5   17.22    5.99   0
  -3   2   5   22.47    8.33   0
  -3  -2  -5   18.48    8.29   0
   4  -2  -5   -1.72    7.78   0
  -4   2  -5    0.70    7.72   0
   4  -2   5    1.30    5.45   0
   4   2   5    2.78    7.76   0
   4   2  -5   -0.02    7.81   0
  -4  -2  -5    2.69    7.71   0
  -4   2   5    1.70    7.93   0
  -4  -2   5    1.36    7.83   0
   4   2   5    2.34    7.72   0
  -4   2  -5    4.03    7.83   0
   5  -2  -5   15.98    5.13   0
   5   2  -5   19.90    7.04   0
   5  -2   5   18.06    5.21   0
  -5  -2   5   19.48    5.08   0
   5   2   5   17.71    7.23   0
  -5   2   5   19.52    5.18   0
   5   2   5   18.85    5.32   0
  -5   2  -5   19.87    7.26   0
  -5  -2  -5   17.36    7.19   0
  -6  -2  -5   44.38    5.18   0
   6  -2  -5   38.68    6.66   0
  -6   2  -5   41.16    5.14   0
  -6  -2   5   46.76    6.72   0
   6  -2   5   41.57    6.79   0
   6   2  -5   41.60    4.91   0
  -6   2   5   43.67    4.96   0
   6   2   5   40.95    5.18   0
   6   2   5   44.35    6.95   0
  -7  -2  -5    5.46    6.31   0
   7  -2   5    6.72    4.52   0
  -7  -2   5    5.77    4.57   0
  -7   2   5    3.47    4.55   0
   7   2   5    6.42    6.36   0
  -7   2  -5    9.34    6.32   0
   7   2   5    7.04    4.53   0
   7   2  -5    4.74    4.54   0
   7  -2  -5    7.76    6.28   0
   8  -2  -5   14.08    5.36   0
   8   2   5    8.79    5.45   0
  -8  -2  -5   10.16    7.59   0
   8  -2   5    9.47    7.56   0
   8   2  -5    6.72    7.58   0
  -8  -2   5    9.50    7.63   0
   8   2   5    8.75    7.59   0
  -8   2  -5    8.86    5.45   0
  -8   2   5    6.87    5.46   0
   9  -2  -5    3.23    7.44   0
  -9  -2  -5    3.38    5.29   0
   9  -2   5    2.72    5.27   0
  -9  -2   5    6.09    5.27   0
  -9   2   5    3.17    5.30   0
  -9   2  -5   -0.14    7.61   0
   9   2  -5    3.01    7.47   0
   9   2   5    2.71    5.34   0
   9   2   5    2.56    7.51   0
  10  -2  -5    2.88    5.18   0
 -10  -2  -5    2.64    5.21   0
  10  -2   5    4.11    7.34   0
 -10   2  -5    2.95    7.37   0
  10   2  -5   -0.79    7.33   0
 -10  -2   5    5.10    7.33   0
 -10   2   5   -0.20    7.35   0
  10   2   5    2.43    7.40   0
  10   2   5    5.21    7.38   0
  11  -2  -5    3.51    6.20   0
  11   2   5    5.00    8.68   0
 -11  -2  -5    0.38    6.34   0
  11  -2   5    2.79    8.85   0
 -11  -2   5    6.97    6.19   0
 -11   2  -5    6.62    6.24   0
 -11   2   5    7.14    8.76   0
  11   2  -5    4.69    8.74   0
  11   2   5    2.39    8.86   0
  12  -2  -5    3.43    7.22   0
  12   2   5   -2.22    7.26   0
 -12  -2  -5    2.60    7.27   0
  12  -2   5   -0.58    7.29   0
 -12  -2   5   -0.28    7.21   0
 -12   2  -5    0.43   10.30   0
 -12   2   5   -6.32    7.26   0
  12   2  -5    1.19    7.25   0
  12   2   5   -7.58   10.38   0
  13   2   5   16.36    7.55   0
  13  -2  -5   15.51    7.41   0
 -13  -2  -5   19.70   10.54   0
  13  -2   5   17.61    7.50   0
 -13  -2   5   13.75    7.48   0
 -13   2  -5   20.30   10.47   0
 -13   2   5   18.29    7.38   0
  13   2   5   19.90    7.46   0
  13   2  -5   19.44    7.43   0
   1  -3   5   17.84    5.87   0
  -1   3   5   16.37    8.10   0
   1   3  -5   18.26    5.70   0
  -1   3  -5   21.67    7.97   0
   1  -3  -5   18.54    5.78   0
   1   3   5   18.75    8.11   0
   1   3   5   21.24    7.92   0
  -1  -3  -5   19.65    5.85   0
  -1   3  -5   20.09    7.92   0
   1   3  -5   20.86    5.83   0
  -1  -3   5   21.76    7.99   0
   1  -3   5   18.99    5.75   0
  -1  -3   5   19.33    5.79   0
   2  -3  -5  121.31    8.91   0
  -2  -3  -5  125.10    9.49   0
   2   3  -5  117.55    6.85   0
   2  -3   5  118.73    7.19   0
  -2   3  -5  129.01    7.35   0
   2   3   5  113.39    7.41   0
   2   3   5  120.51    7.51   0
  -2   3  -5  117.62    9.19   0
   2  -3   5  125.84    9.16   0
  -2  -3  -5  118.30    9.55   0
   2   3  -5  132.32    9.04   0
  -2  -3   5  127.48    6.83   0
  -2   3   5  125.40    6.91   0
   3   3   5    0.14    7.89   0
  -3  -3   5    1.19    5.70   0
   3  -3  -5   -1.17    8.05   0
  -3   3  -5    0.40    5.64   0
   3  -3   5   -0.61    5.57   0
   3   3  -5   -0.81    5.62   0
  -3   3  -5    2.74    7.75   0
   3   3   5    1.23    7.88   0
  -3  -3  -5    0.19    7.87   0
   3   3  -5    1.75    5.78   0
  -3   3   5   -2.71    5.80   0
  -3  -3  -5    0.10    8.02   0
   4  -3  -5   -0.49    5.21   0
  -4   3  -5    0.73    5.29   0
  -4  -3   5   -0.48    5.23   0
  -4  -3  -5    1.83    5.03   0
  -4   3  -5    0.28    5.07   0
   4   3   5   -0.76    5.15   0
  -4   3   5   -0.58    5.27   0
   4  -3   5    2.27    7.26   0
   4   3  -5   -0.34    5.19   0
   4   3   5    1.46    7.25   0
   4   3  -5   -0.32    5.30   0
  -5   3  -5    1.27    6.53   0
   5  -3  -5    2.42    6.67   0
  -5  -3   5    1.86    4.74   0
   5  -3   5    1.20    4.74   0
  -5  -3  -5    1.55    6.62   0
   5   3   5   -0.22    6.79   0
   5   3  -5    1.30    6.70   0
   5   3   5    2.02    4.75   0
  -5   3   5   -0.92    4.80   0
  -5   3  -5    1.44    6.76   0
   6  -3  -5    8.67    6.30   0
  -6  -3   5    7.84    4.52   0
   6  -3   5    7.69    6.37   0
   6   3   5    5.57    4.52   0
   6   3   5    6.20    4.55   0
  -6  -3  -5    7.51    6.30   0
  -6   3   5    7.49    6.42   0
   6   3  -5    5.69    6.43   0
  -6   3  -5    6.52    4.54   0
   7  -3  -5   94.03    5.98   0
  -7  -3   5  102.18    5.96   0
   7  -3   5  104.77    8.19   0
  -7   3   5  100.25    5.98   0
   7   3  -5   90.50    5.90   0
   7   3   5   89.56    8.30   0
  -7   3  -5   97.11    6.29   0
   7   3   5   97.04    6.41   0
  -7  -3  -5   97.93    8.30   0
   8  -3  -5   14.64    5.46   0
   8   3   5   14.69    5.60   0
   8  -3   5   18.18    7.61   0
  -8  -3   5   19.90    5.39   0
   8   3  -5   20.02    5.39   0
  -8   3   5   20.45    5.42   0
   8   3   5   16.13    7.70   0
  -8   3  -5   19.71    5.52   0
  -8  -3  -5   19.16    7.60   0
  -9  -3  -5  197.32    8.79   0
   9  -3  -5  169.15    8.43   0
   9  -3   5  191.95    8.67   0
  -9  -3   5  193.03    6.49   0
  -9   3   5  189.56    8.39   0
  -9   3  -5  191.73    8.83   0
   9   3  -5  186.65    6.46   0
   9   3   5  181.02    6.91   0
   9   3   5  195.74    6.88   0
 -10  -3  -5    0.75    6.22   0
  10  -3  -5    0.98    6.22   0
  10  -3   5    3.53    6.22   0
 -10  -3   5   -1.61    6.20   0
  10   3   5    0.99    8.77   0
  10   3   5    0.63    6.20   0
 -10   3   5   -0.84    8.72   0
 -10   3  -5    1.45    6.21   0
  10   3  -5    3.00    8.79   0
 -11  -3  -5   78.33    9.29   0
  11  -3  -5   63.82    9.13   0
 -11   3  -5   71.11    6.72   0
  11  -3   5   71.72    9.26   0
 -11  -3   5   63.18    9.00   0
 -11   3   5   69.61    9.03   0
  11   3  -5   75.00    9.05   0
  11   3   5   70.47    6.74   0
  11   3   5   71.14    9.22   0
 -12  -3  -5    8.07    7.33   0
  12  -3  -5   14.05    7.24   0
  12  -3   5    7.12    7.32   0
 -12  -3   5   11.45    7.21   0
  12   3  -5    4.50   10.36   0
 -12   3  -5    9.18   10.40   0
 -12   3   5    8.22   10.25   0
  12   3   5    9.57   10.22   0
  12   3   5   11.17    7.30   0
 -13  -3  -5    3.94   10.34   0
  13  -3  -5    6.18    7.22   0
  13  -3   5   -3.83    7.42   0
  13   3   5   -1.91    7.28   0
 -13   3  -5   -1.16    7.38   0
 -13   3   5   -2.75    7.35   0
  13   3  -5   -6.46   10.44   0
 -13  -3   5    1.52    7.33   0
  13   3   5    4.51   10.33   0
   1   4  -5   11.39    5.75   0
  -1   4   5    5.35    5.89   0
   1   4   5    8.85    8.15   0
   1  -4  -5    8.73    8.10   0
   1  -4   5    7.53    8.10   0
   1  -4   5    7.89    5.73   0
  -1   4  -5   12.18    8.15   0
  -1  -4   5    5.93    8.19   0
  -1  -4  -5    6.79    8.12   0
  -1   4  -5    8.73    5.70   0
   1   4  -5    9.53    5.93   0
  -1  -4   5   10.85    8.17   0
   1   4   5    6.93    5.69   0
   2  -4   5   74.38    8.44   0
  -2   4  -5   64.85    8.43   0
   2   4  -5   68.81    6.14   0
   2  -4  -5   66.37    8.37   0
  -2  -4  -5   70.34    6.49   0
   2   4   5   62.90    6.41   0
  -2   4  -5   84.55    6.72   0
   2   4   5   70.23    8.56   0
   2  -4   5   81.07    6.48   0
  -2  -4  -5   67.95    8.61   0
   2   4  -5   69.21    6.32   0
  -2  -4   5   68.36    6.23   0
  -2   4   5   72.57    8.51   0
  -3   4   5   55.49    5.85   0
  -3  -4  -5   53.30    6.01   0
  -3   4  -5   57.31    7.83   0
   3  -4  -5   54.66    5.78   0
   3   4   5   55.27    5.93   0
  -3   4  -5   60.15    8.04   0
   3   4  -5   54.60    5.78   0
  -3  -4  -5   57.92    6.01   0
   3   4   5   60.89    7.96   0
   3  -4   5   55.84    5.84   0
   3   4  -5   57.00    5.88   0
  -3  -4   5   57.32    5.75   0
  -4  -4   5   -0.01    6.83   0
  -4  -4  -5    1.98    4.81   0
   4  -4  -5    1.88    4.89   0
   4  -4   5    2.09    4.84   0
   4   4   5    1.17    6.84   0
   4   4  -5    4.50    6.91   0
  -4   4  -5    1.66    7.00   0
   4   4   5    2.67    4.89   0
   4   4  -5    3.09    5.01   0
  -4  -4  -5    2.80    6.94   0
  -4   4  -5    1.03    6.83   0
  -4   4   5    2.93    4.97   0
  -5   4  -5   -2.94    6.58   0
  -5  -4   5   -1.63    4.55   0
   5   4   5   -1.39    6.46   0
  -5  -4  -5    1.49    6.37   0
   5  -4   5   -3.19    6.43   0
   5   4  -5    0.73    4.56   0
   5   4  -5    2.05    6.46   0
   5   4   5    2.64    6.46   0
   5  -4  -5    1.02    4.52   0
  -5   4  -5    1.21    4.43   0
  -5   4   5    5.55    6.48   0
  -6  -4   5   20.26    6.30   0
   6  -4  -5   17.59    6.30   0
   6  -4   5   17.10    6.35   0
   6   4  -5   17.68    6.38   0
   6   4   5   16.79    4.69   0
  -6  -4  -5   18.03    6.40   0
  -6   4  -5   19.48    4.61   0
   6   4   5   18.01    4.71   0
  -6   4   5   13.17    4.64   0
   6   4  -5   18.69    4.65   0
  -6   4  -5   16.64    4.68   0
   7  -4  -5   -1.90    5.35   0
  -7  -4   5   -1.26    7.53   0
   7   4  -5    0.32    5.34   0
   7  -4   5    3.78    7.38   0
   7   4   5    2.27    7.50   0
  -7   4   5   -4.12    7.63   0
   7   4  -5   -2.95    5.35   0
  -7  -4  -5   -1.05    5.29   0
   7   4   5    2.56    7.60   0
  -7   4  -5   -0.96    7.59   0
   8  -4  -5    0.85    5.31   0
  -8  -4   5   -3.70    5.29   0
   8   4  -5    2.05    5.30   0
   8   4   5    0.19    5.34   0
  -8  -4  -5    1.04    5.33   0
   8   4  -5    1.38    7.55   0
   8  -4   5   -1.32    5.33   0
  -8   4   5   -0.10    5.34   0
   8   4   5    1.23    7.55   0
  -8   4  -5    1.02    5.39   0
   9  -4  -5   -2.79    5.25   0
  -9  -4   5    3.27    7.39   0
   9  -4   5   -0.57    5.27   0
   9   4  -5   -0.25    5.29   0
  -9   4   5    3.09    7.41   0
   9   4  -5   -0.76    5.29   0
   9   4   5   -0.18    5.25   0
   9   4   5   -1.39    5.31   0
  -9   4  -5    1.08    5.32   0
  -9  -4  -5    0.26    7.42   0
  10  -4  -5   65.98    6.62   0
 -10  -4   5   70.14    9.03   0
  10   4   5   70.66    6.79   0
  10  -4   5   73.76    6.73   0
 -10   4  -5   69.58    9.30   0
  10   4  -5   74.91    9.13   0
  10   4   5   73.19    9.23   0
 -10   4   5   76.36    9.09   0
  10   4  -5   70.30    6.57   0
 -10  -4  -5   70.75    9.34   0
  11   4   5   -2.60    8.82   0
  11  -4  -5    3.19    8.80   0
 -11  -4   5   -2.33    6.16   0
  11  -4   5    1.93    8.69   0
 -11   4   5    1.20    6.23   0
 -11   4  -5   -3.62    6.26   0
  11   4  -5   -5.11    6.33   0
  11   4   5    2.13    8.73   0
  11   4  -5    0.35    6.16   0
 -11  -4  -5    0.80    6.20   0
  12   4  -5    0.30   10.22   0
 -12  -4   5   -1.99    7.24   0
  12  -4   5    1.27   10.23   0
  12  -4  -5    7.25    7.18   0
 -12   4  -5    1.30    7.23   0
 -12   4   5    3.83    7.22   0
  12   4  -5   -4.50    7.19   0
  12   4   5    0.36   10.17   0
  12   4   5    2.55   10.30   0
 -12  -4  -5    0.52    7.22   0
 -13  -4   5    0.24    8.39   0
  13  -4  -5    2.35    8.38   0
  13   4  -5    6.75    8.36   0
  13   4   5    4.88   11.74   0
  13  -4   5    2.38   11.84   0
 -13   4  -5    8.03   11.85   0
  13   4  -5    2.35    8.37   0
 -13   4   5    5.13    8.29   0
  13   4   5    4.46    8.44   0
 -13  -4  -5    5.60    8.37   0
   1   5  -5   10.95    7.73   0
  -1  -5  -5    9.39    7.58   0
  -1   5   5   10.27    5.28   0
  -1   5   5   12.02    5.50   0
  -1  -5   5    8.32    5.40   0
  -1  -5   5    9.72    5.40   0
   1   5   5   10.51    5.45   0
   1  -5   5    8.72    5.35   0
   1  -5  -5   10.67    7.57   0
  -1   5  -5    6.99    7.57   0
   1  -5   5   10.73    5.38   0
  -1   5  -5    8.80    5.50   0
   1   5   5    8.15    5.34   0
   1   5  -5    9.51    7.56   0
   2  -5   5  173.34    8.45   0
   2   5  -5  157.77    6.42   0
  -2   5   5  161.54    8.45   0
  -2   5  -5  161.58    6.60   0
   2  -5  -5  156.10    6.50   0
  -2  -5  -5  165.35    6.89   0
   2   5   5  148.53    8.51   0
  -2   5  -5  177.11    6.76   0
   2   5   5  167.87    8.60   0
  -2  -5  -5  153.39    6.83   0
   2   5  -5  165.88    6.62   0
   2  -5   5  162.30    8.41   0
  -2  -5   5  171.70    8.23   0
  -2  -5   5  148.31    6.38   0
  -3   5   5   10.89    5.04   0
   3  -5   5    9.03    4.86   0
   3   5  -5   10.26    4.95   0
   3  -5  -5   14.89    6.91   0
  -3   5  -5   11.50    7.07   0
  -3  -5  -5   11.92    4.88   0
   3   5   5    9.95    6.93   0
  -3  -5   5   12.06    4.92   0
   3   5   5    8.65    4.96   0
  -3  -5  -5    8.43    5.01   0
  -3   5  -5   14.73    6.84   0
   3   5  -5   13.95    5.03   0
   4   5   5   28.97    5.01   0
   4   5   5   33.28    6.83   0
  -4   5  -5   35.75    6.88   0
   4  -5  -5   34.08    4.88   0
  -4   5  -5   31.15    6.69   0
   4  -5   5   32.45    4.95   0
  -4  -5   5   31.40    6.69   0
   4   5  -5   32.91    4.96   0
   4   5  -5   32.73    4.85   0
  -4  -5  -5   30.58    5.01   0
  -4  -5  -5   31.69    6.78   0
  -4   5   5   29.77    6.84   0
   5   5   5    7.51    4.53   0
  -5   5  -5    5.94    6.44   0
  -5  -5  -5    7.23    4.47   0
   5  -5  -5    5.32    4.61   0
   5   5  -5    7.95    4.51   0
   5   5  -5    7.65    4.48   0
   5  -5   5    6.90    6.28   0
  -5   5  -5    8.43    4.44   0
   5   5   5    8.41    6.44   0
  -5  -5   5   10.94    4.51   0
  -5   5   5   10.21    4.56   0
  -6  -5   5   87.44    5.93   0
  -6   5  -5   84.00    6.17   0
  -6  -5  -5   89.05    8.18   0
   6  -5   5   93.70    8.05   0
   6   5  -5   79.70    5.93   0
   6  -5  -5   79.94    5.89   0
   6   5   5   87.73    6.27   0
   6   5   5   88.88    6.17   0
   6   5  -5   89.68    8.03   0
  -6   5  -5   87.38    6.00   0
  -6   5   5   91.07    5.90   0
  -7  -5   5   46.90    7.69   0
   7  -5  -5   37.29    5.55   0
   7  -5   5   36.98    7.78   0
  -7  -5  -5   38.41    5.71   0
   7   5  -5   38.28    7.78   0
   7   5   5   36.28    7.93   0
   7   5   5   35.44    7.83   0
  -7   5  -5   42.45    5.61   0
   7   5  -5   36.26    5.61   0
  -7   5   5   38.71    5.54   0
  -7   5  -5   37.19    7.95   0
  -8  -5   5  104.44    5.93   0
   8  -5  -5  105.96    5.94   0
   8  -5   5  101.70    6.13   0
  -8  -5  -5  108.87    8.24   0
   8   5   5  107.82    6.24   0
   8   5  -5   93.09    8.09   0
   8   5   5  104.37    8.24   0
  -8   5   5  102.41    6.00   0
   8   5  -5  104.49    5.98   0
  -8   5  -5  108.19    6.15   0
  -9  -5   5   95.28    5.89   0
   9  -5  -5   99.94    5.85   0
   9   5   5   99.46    8.13   0
   9  -5   5  100.31    8.11   0
   9   5   5  101.28    6.19   0
  -9   5  -5  108.65    8.11   0
   9   5  -5  106.55    5.88   0
  -9  -5  -5  103.92    6.12   0
  -9   5   5  101.58    7.85   0
   9   5  -5  103.14    7.89   0
 -10  -5   5   29.29    6.34   0
  10   5  -5   23.54    8.88   0
  10  -5  -5   31.01    6.36   0
  10  -5   5   27.14    8.97   0
  10   5  -5   30.47    6.41   0
  10   5   5   29.42    8.98   0
 -10   5   5   28.05    6.43   0
 -10  -5  -5   32.94    8.95   0
  10   5   5   31.19    6.39   0
 -10   5  -5   29.81    6.47   0
 -11  -5   5   -1.44    6.25   0
  11  -5  -5    3.44    6.25   0
 -11   5   5   10.31    8.78   0
  11  -5   5    3.06    6.23   0
 -11   5  -5    3.89    8.82   0
  11   5   5    5.99    6.18   0
  11   5   5    2.34    8.80   0
 -11  -5  -5    8.21    6.21   0
  11   5  -5   -1.90    8.81   0
  11   5  -5    2.26    8.68   0
 -12  -5   5    8.86    7.21   0
  12  -5   5    7.91   10.30   0
 -12   5  -5    2.58    7.39   0
  12   5   5    8.45    7.25   0
  12   5  -5    3.87    7.24   0
  12  -5  -5    5.43    7.29   0
 -12   5   5   12.29   10.19   0
  12   5  -5    3.15    7.29   0
  12   5   5    9.85    7.27   0
 -12  -5  -5    7.62   10.31   0
  13   5   5    3.99    8.35   0
 -13  -5   5   -0.77    8.28   0
  13   5  -5    1.13    8.36   0
  13  -5  -5   -2.56    8.47   0
  13  -5   5   -3.26   11.90   0
  13   5  -5    7.69    8.25   0
 -13   5  -5    3.52    8.42   0
 -13   5   5    1.63    8.32   0
 -13  -5  -5    1.86   11.89   0
  13   5   5   -0.64    8.40   0
   1  -6  -5   47.12    7.12   0
  -1  -6   5   53.44    7.06   0
   1  -6   5   50.12    7.03   0
  -1   6   5   49.10    7.18   0
  -1  -6  -5   48.38    7.16   0
   1   6   5   45.79    5.34   0
  -1   6  -5   43.62    5.33   0
  -1   6  -5   45.43    5.33   0
  -1   6   5   43.73    5.16   0
   1   6  -5   49.20    5.19   0
   1  -6   5   44.18    7.10   0
  -1  -6   5   43.66    5.20   0
   1   6  -5   45.26    7.07   0
  -1  -6  -5   44.15    5.31   0
   1   6   5   45.74    7.05   0
   2  -6   5   30.18    6.85   0
   2   6  -5   29.79    6.84   0
  -2   6   5   30.06    6.89   0
  -2   6  -5   33.84    6.74   0
  -2  -6   5   26.93    4.99   0
  -2  -6  -5   31.10    6.87   0
   2   6   5   28.40    6.78   0
   2  -6  -5   29.24    4.98   0
  -2   6  -5   31.79    5.05   0
  -2  -6   5   30.98    6.73   0
  -2  -6  -5   31.86    4.94   0
   2   6  -5   30.24    5.04   0
   2  -6   5   29.47    4.99   0
   2   6   5   32.37    5.07   0
  -2   6   5   28.24    6.70   0
  -3   6   5   41.18    4.98   0
  -3  -6  -5   41.02    6.75   0
   3   6  -5   35.79    6.75   0
  -3  -6   5   39.35    4.95   0
  -3   6  -5   37.62    5.01   0
   3   6   5   36.81    6.72   0
  -3  -6   5   39.46    4.85   0
   3  -6   5   37.17    6.70   0
   3   6   5   42.10    5.10   0
   3  -6  -5   37.90    4.91   0
   3   6  -5   39.58    6.83   0
  -3  -6  -5   37.51    6.78   0
  -3   6  -5   38.15    4.92   0
  -4   6   5   10.75    6.39   0
  -4  -6  -5    8.64    4.57   0
  -4  -6   5   11.15    4.49   0
  -4   6  -5   13.26    4.47   0
   4   6  -5   10.45    4.54   0
   4  -6  -5   12.19    6.36   0
   4  -6   5   12.15    6.32   0
  -4   6  -5    9.34    4.53   0
   4   6   5   10.41    6.41   0
   4   6  -5    9.74    4.58   0
  -4  -6  -5   10.75    6.35   0
   4   6   5   12.83    6.26   0
  -5   6  -5   14.03    5.39   0
   5   6   5   14.75    7.62   0
  -5   6  -5   11.74    5.56   0
   5   6  -5   15.68    7.10   0
   5  -6  -5   14.54    5.47   0
   5   6  -5   10.14    5.41   0
   5  -6   5   16.89    7.59   0
   5   6   5   14.82    5.47   0
  -5  -6   5   12.28    5.38   0
  -5  -6  -5   13.41    5.56   0
  -5   6   5   11.28    5.49   0
  -5  -6  -5   14.42    7.60   0
  -6   6  -5    5.24    7.60   0
   6  -6  -5    1.13    5.35   0
   6   6   5    2.03    5.37   0
  -6  -6  -5    5.15    7.42   0
   6   6  -5    1.60    7.59   0
   6  -6   5    6.76    5.26   0
  -6   6  -5    3.95    5.35   0
   6   6   5    0.39    5.41   0
   6   6  -5    1.80    7.59   0
  -6  -6   5    0.90    5.32   0
  -6   6   5    4.24    7.58   0
  -7   6  -5   52.46    5.84   0
   7   6   5   53.92    7.85   0
   7  -6  -5   50.73    5.74   0
   7   6  -5   49.36    5.74   0
  -7  -6  -5   52.12    5.79   0
   7  -6   5   50.23    5.72   0
   7   6   5   54.52    7.93   0
   7   6  -5   47.92    5.65   0
  -7   6   5   61.55    7.81   0
  -7  -6   5   57.25    7.80   0
  -7   6  -5   55.25    7.73   0
  -8   6  -5    3.83    5.16   0
  -8   6   5    3.36    7.37   0
   8  -6  -5    0.13    5.24   0
  -8  -6  -5    4.17    5.16   0
   8  -6   5    0.28    5.23   0
   8   6   5   -0.01    7.51   0
   8   6  -5    2.49    5.28   0
   8   6  -5    5.46    5.17   0
   8   6   5    2.61    5.22   0
  -8   6  -5    0.62    5.32   0
  -8  -6   5    3.48    7.34   0
   9   6   5   -2.13    6.28   0
   9  -6  -5    0.06    8.74   0
  -9   6  -5   -0.94    8.69   0
  -9  -6  -5   -1.26    6.26   0
   9  -6   5   -0.55    6.13   0
  -9   6  -5    1.86    6.16   0
   9   6  -5    2.56    6.09   0
   9   6   5    1.63    8.67   0
   9   6  -5   -2.32    6.15   0
  -9   6   5   -0.32    6.17   0
  -9  -6   5   -3.50    6.13   0
 -10  -6  -5   15.17    8.80   0
  10  -6  -5   13.84    6.23   0
  10   6  -5   19.10    6.15   0
  10   6   5   12.13    6.24   0
  10  -6   5   11.79    6.27   0
 -10   6   5   15.99    6.19   0
  10   6  -5   15.58    8.84   0
  10   6   5   15.38    6.35   0
 -10   6  -5   11.31    8.83   0
 -10   6  -5   14.68    6.25   0
 -10  -6   5   13.62    8.71   0
 -11  -6   5   16.74    7.19   0
  11   6  -5   13.97    7.25   0
 -11  -6  -5   19.17   10.27   0
  11  -6  -5   21.27    7.26   0
  11  -6   5   13.85    7.27   0
  11   6  -5   14.44    7.38   0
  11   6   5   15.58    7.34   0
 -11   6   5   17.90    7.18   0
  11   6   5   14.08    7.26   0
 -11   6  -5   12.22   10.32   0
  12  -6  -5    4.13    7.28   0
 -12  -6  -5    1.77    7.25   0
 -12   6   5    4.45   10.21   0
 -12   6  -5   -0.33    7.29   0
  12   6  -5   -2.99    7.34   0
  12   6   5    0.14    7.29   0
  12   6  -5   -1.69    7.21   0
  12   6   5   -0.61   10.28   0
 -12  -6   5   -3.12   10.19   0
  12  -6   5   -1.16   10.33   0
  -1   7   5    5.69    4.49   0
   1  -7   5    7.10    4.53   0
   1   7   5    6.19    4.45   0
  -1  -7  -5    8.86    6.35   0
  -1   7   5    5.68    4.60   0
  -1   7  -5    4.54    4.56   0
  -1   7  -5    7.52    4.59   0
   1  -7  -5    6.33    4.57   0
  -1  -7  -5    4.40    4.57   0
   1   7   5    8.46    4.52   0
   1  -7   5   11.69    6.33   0
   1   7  -5    6.10    4.60   0
  -1  -7   5    7.30    4.50   0
  -1  -7   5    8.69    4.42   0
   1   7  -5    7.77    4.45   0
   2   7  -5    0.36    4.43   0
  -2  -7  -5    1.20    4.42   0
  -2   7   5   -0.09    4.58   0
  -2  -7   5   -1.15    6.27   0
  -2  -7   5    2.93    4.35   0
  -2   7  -5   -0.36    4.35   0
  -2   7   5    2.94    6.17   0
   2   7   5   -0.88    4.45   0
  -2   7  -5    1.17    6.34   0
   2   7   5    0.82    6.31   0
   2  -7  -5    2.30    4.41   0
   2  -7   5    4.44    4.37   0
   2   7  -5   -0.16    6.31   0
  -2  -7  -5   -2.70    6.34   0
   2  -7   5    0.45    4.47   0
  -3   7  -5   36.53    6.48   0
  -3  -7   5   36.53    4.77   0
  -3   7   5   41.21    4.80   0
   3   7  -5   40.07    6.51   0
   3   7   5   38.99    4.83   0
   3  -7  -5   37.70    4.75   0
  -3   7  -5   38.76    4.88   0
  -3  -7   5   39.91    4.79   0
   3   7   5   44.83    6.57   0
   3  -7   5   40.31    4.84   0
  -3  -7  -5   38.94    6.62   0
   3   7  -5   42.80    6.46   0
  -3   7   5   38.16    6.40   0
  -3  -7  -5   37.55    4.89   0
  -4   7   5   25.09    5.54   0
   4  -7   5   19.62    5.44   0
   4   7  -5   17.08    7.69   0
  -4   7  -5   21.01    5.59   0
   4  -7  -5   20.38    5.49   0
  -4  -7  -5   23.08    7.62   0
   4   7   5   21.16    5.54   0
  -4  -7   5   21.69    5.47   0
  -4   7  -5   21.18    5.44   0
   4   7  -5   20.13    5.58   0
  -4  -7  -5   23.70    5.49   0
   4   7   5   23.27    7.55   0
  -5   7   5    2.34    5.48   0
  -5   7  -5    6.98    5.33   0
  -5  -7   5    6.53    5.29   0
   5  -7  -5    5.13    5.38   0
   5   7  -5    7.05    7.54   0
  -5   7  -5    6.05    7.55   0
   5   7  -5    5.72    7.57   0
   5   7   5    6.41    5.40   0
   5  -7   5    3.19    5.41   0
  -5  -7  -5    6.92    7.54   0
   5   7   5    7.58    5.43   0
  -5  -7  -5    7.12    5.43   0
  -6  -7  -5  124.09    6.25   0
  -6   7  -5  115.55    8.30   0
   6   7   5  116.21    6.28   0
   6   7  -5  120.63    8.11   0
  -6  -7   5  122.55    6.13   0
   6  -7  -5  109.55    6.02   0
   6   7  -5  119.38    6.11   0
   6  -7   5  109.50    6.16   0
   6   7   5  119.82    6.35   0
  -6   7  -5  118.77    6.18   0
  -6   7   5  121.99    6.13   0
  -7   7  -5   21.10    7.68   0
  -7  -7  -5   26.67    5.43   0
   7  -7  -5   28.61    7.46   0
   7   7   5   20.96    7.71   0
   7   7  -5   29.50    7.49   0
   7  -7   5   23.07    5.47   0
  -7   7  -5   29.47    7.53   0
   7   7  -5   25.30    5.47   0
   7   7   5   26.63    5.59   0
  -7  -7   5   27.12    5.32   0
  -7   7   5   25.71    5.46   0
   8   7  -5   18.61    7.35   0
  -8   7  -5   17.40    8.12   0
   8   7   5   14.95    5.27   0
   8  -7  -5   13.78    8.18   0
  -8  -7  -5   18.10    7.36   0
  -8  -7   5   14.01    5.24   0
   8  -7   5   16.79    5.25   0
   8   7  -5   16.52    8.08   0
   8   7   5   12.03    8.25   0
  -8   7   5   17.16    5.28   0
  -8   7  -5   17.58    5.33   0
   9   7  -5    3.44    6.12   0
   9  -7  -5    3.32    6.20   0
  -9  -7   5   -2.36    6.15   0
   9  -7   5    2.39    6.09   0
  -9  -7  -5    3.18    8.73   0
   9   7   5    1.11    6.18   0
   9   7  -5   -1.61    8.72   0
   9   7   5   -1.33    6.16   0
  -9   7  -5    4.63    8.71   0
  -9   7   5    2.79    6.21   0
  -9   7  -5    3.77    8.73   0
  10  -7  -5   -1.67    6.18   0
  10  -7   5    0.27    6.12   0
 -10  -7   5    7.11    5.94   0
 -10  -7  -5   -2.19    6.15   0
  10   7  -5    0.90    6.17   0
 -10   7  -5    1.31    8.71   0
  10   7   5    0.69    6.18   0
  10   7  -5    3.23    8.69   0
  10   7   5    1.09    8.63   0
 -10   7   5   -1.04    8.76   0
 -10   7  -5   -1.14    8.69   0
  11  -7  -5    0.36    7.27   0
  11   7  -5    2.97    7.15   0
  11  -7   5    3.96    7.15   0
 -11  -7  -5    2.57    7.20   0
 -11   7  -5    2.49    7.20   0
  11   7   5    0.55    7.25   0
  11   7  -5    3.54    7.24   0
 -11   7  -5   -0.58   10.25   0
  11   7   5    0.28   10.22   0
 -11  -7   5    9.21   10.10   0
 -11   7   5    3.81    7.16   0
  12  -7  -5    3.10    8.46   0
 -12   7  -5    3.12    8.36   0
  12   7  -5   -0.89    8.43   0
 -12   7  -5    2.48   11.84   0
 -12  -7  -5    5.42   11.85   0
  12   7  -5   -0.62    8.45   0
  12   7   5   12.44    8.18   0
 -12   7   5    3.34   11.77   0
  12  -7   5   -8.12   11.96   0
  12   7   5    8.65   11.79   0
 -12  -7   5    4.80    8.35   0
   1   8   5   13.09    6.96   0
  -1   8   5   13.38    4.61   0
  -1  -8  -5   19.29    4.56   0
  -1  -8  -5   20.46    6.31   0
  -1   8   5   15.80    4.49   0
   1   8  -5   18.48    4.53   0
   1   8   5   17.24    4.57   0
   1  -8  -5   12.27    6.28   0
  -1   8  -5   16.45    4.55   0
  -1   8  -5   14.43    7.00   0
   1   8  -5   15.84    4.57   0
  -1  -8   5   15.41    4.63   0
  -1  -8   5   18.92    6.29   0
   1  -8   5   19.09    4.55   0
   1  -8   5   14.57    4.54   0
  -2  -8   5    9.97    5.31   0
  -2   8   5   10.24    7.56   0
  -2   8  -5    6.90    5.35   0
  -2   8  -5    7.68    5.50   0
   2   8   5    6.17    7.57   0
   2   8   5    6.90    7.51   0
   2  -8  -5    8.05    5.36   0
   2  -8   5    9.45    7.56   0
  -2  -8  -5    7.29    5.43   0
   2   8  -5    6.72    7.60   0
  -2   8   5    7.76    7.50   0
  -2  -8   5    8.20    5.43   0
  -2  -8  -5    6.59    5.41   0
   2  -8   5    9.58    5.25   0
   2   8  -5   10.53    7.54   0
   3  -8   5    7.45    7.53   0
  -3   8  -5    3.74    5.27   0
   3   8  -5    8.19    5.35   0
  -3   8   5    5.76    7.61   0
  -3   8   5    4.51    5.24   0
  -3  -8   5    7.25    7.39   0
   3  -8  -5    4.52    7.48   0
   3   8  -5    2.39    5.38   0
  -3   8  -5    5.56    5.40   0
   3   8   5    3.90    5.44   0
  -3  -8  -5    6.52    5.39   0
  -3  -8  -5    6.10    7.50   0
  -3  -8   5    5.69    7.61   0
   3   8   5    5.31    7.49   0
  -4   8   5   18.21    5.45   0
   4   8   5   13.45    7.66   0
  -4   8   5   12.92    5.41   0
  -4  -8  -5   16.45    7.61   0
  -4   8  -5   16.58    5.49   0
   4  -8  -5   13.30    5.45   0
   4   8   5   16.39    5.52   0
  -4  -8   5   11.96    5.41   0
  -4  -8  -5   11.77    5.55   0
  -4   8  -5   13.51    5.41   0
  -4  -8   5   11.67    7.67   0
   4   8  -5   14.97    5.46   0
   4   8  -5   15.54    5.38   0
   4  -8   5   19.93    7.59   0
  -5   8   5   23.50    5.47   0
   5  -8  -5   25.09    5.41   0
  -5   8   5   20.49    5.50   0
   5   8   5   21.54    7.63   0
  -5   8  -5   26.10    7.70   0
   5   8  -5   17.91    7.69   0
   5  -8   5   20.70    5.50   0
  -5  -8   5   22.57    7.54   0
   5   8   5   25.48    7.76   0
  -5  -8  -5   23.74    5.52   0
  -5   8  -5   21.15    5.48   0
  -5  -8  -5   22.26    5.55   0
   5   8  -5   20.94    5.44   0
  -6   8   5    6.22    5.26   0
  -6   8  -5    0.58    7.54   0
   6   8   5    2.05    5.37   0
  -6  -8  -5    2.98    7.57   0
  -6   8  -5    2.80    5.30   0
   6   8  -5    1.75    5.31   0
   6  -8  -5    2.85    5.27   0
   6   8  -5    4.71    5.29   0
   6  -8   5    6.96    7.41   0
   6   8   5    5.85    5.32   0
  -6  -8   5    3.29    7.40   0
  -6  -8  -5    3.43    5.18   0
  -7  -8  -5   44.44    5.60   0
  -7   8  -5   46.88    7.60   0
   7   8   5   47.57    7.73   0
   7   8   5   39.34    5.49   0
   7  -8  -5   36.34    5.48   0
   7   8  -5   36.15    7.71   0
   7  -8   5   42.33    5.45   0
  -7  -8   5   41.11    5.52   0
   7   8  -5   47.95    5.45   0
  -7   8  -5   41.54    5.47   0
  -7   8   5   35.91    7.47   0
  -8   8  -5   14.63    6.16   0
  -8  -8  -5    8.89    8.73   0
  -8  -8   5   12.89    8.65   0
   8  -8   5   12.59    6.13   0
   8   8  -5   10.16    6.25   0
   8   8   5   11.27    6.24   0
   8   8   5   10.55    6.30   0
  -8   8  -5    7.74    6.28   0
   8  -8  -5    7.33    6.27   0
   8   8  -5   11.78    6.20   0
  -8   8   5    2.28    8.69   0
   9   8   5    0.90    6.15   0
   9   8  -5    4.43    6.07   0
  -9  -8  -5   -0.06    6.23   0
  -9  -8   5    0.73    8.61   0
  -9   8   5   -1.50    6.18   0
   9  -8  -5    2.21    6.19   0
  -9   8  -5    1.27    8.73   0
   9  -8   5    0.23    6.16   0
   9   8  -5    3.59    6.13   0
   9   8   5    0.05    8.78   0
  -9   8  -5    1.41    6.26   0
 -10   8  -5   -0.40    7.16   0
  10  -8  -5    5.67   10.13   0
  10   8   5    1.26    7.14   0
  10  -8   5   -0.24    7.15   0
  10   8   5   -0.92   10.30   0
  10   8  -5   -1.85   10.14   0
 -10  -8   5    0.89    7.14   0
  10   8  -5   -3.73    7.20   0
 -10  -8  -5   -1.63   10.19   0
 -10   8   5    3.56    7.27   0
 -10   8  -5   -1.68    7.24   0
  11   8   5   -0.02    7.25   0
  11  -8  -5    5.70    7.21   0
 -11  -8  -5   -1.98   10.32   0
  11  -8   5    1.45    7.22   0
  11   8   5   -3.89   10.32   0
  11   8  -5    4.87   10.25   0
 -11   8  -5    4.43    7.27   0
 -11  -8   5   -4.84   10.24   0
  11   8  -5    3.83    7.24   0
 -11   8   5    0.56   10.19   0
 -11   8  -5   -2.25   10.33   0
   1  -9   5   55.14    7.88   0
   1   9   5   62.70    5.75   0
  -1   9   5   66.79    7.86   0
   1   9   5   62.14    7.96   0
   1   9  -5   57.98    5.78   0
  -1   9  -5   62.07    5.77   0
  -1   9   5   56.83    7.68   0
   1  -9   5   63.05    7.82   0
  -1  -9  -5   64.40    7.79   0
   1   9  -5   59.28    5.69   0
  -1  -9   5   59.00    7.91   0
  -1   9  -5   58.53    5.73   0
  -1  -9  -5   62.87    5.67   0
  -1  -9   5   66.54    5.68   0
   1  -9  -5   56.23    5.83   0
   2   9  -5   23.79    5.53   0
  -2   9   5   22.03    7.61   0
   2   9   5   28.84    7.70   0
   2   9   5   26.83    5.48   0
  -2  -9  -5   25.26    5.50   0
   2  -9   5   26.06    7.68   0
   2  -9  -5   21.19    5.58   0
  -2   9  -5   22.53    5.59   0
  -2  -9  -5   23.46    5.50   0
  -2   9   5   26.20    7.67   0
  -2   9  -5   28.96    5.42   0
  -2  -9   5   17.33    7.78   0
   2  -9   5   26.36    7.63   0
  -2  -9   5   27.71    5.42   0
   2   9  -5   25.70    5.43   0
   3   9  -5  167.30    6.32   0
   3  -9   5  169.20    6.42   0
  -3   9  -5  167.01    6.35   0
  -3   9   5  176.45    6.43   0
  -3  -9   5  180.38    8.45   0
   3  -9  -5  177.82    8.31   0
  -3   9  -5  175.65    6.43   0
   3   9   5  180.87    8.51   0
  -3  -9  -5  176.79    6.55   0
  -3  -9   5  175.41    8.34   0
   3   9   5  175.09    8.36   0
  -3   9   5  169.58    6.38   0
  -3  -9  -5  165.13    6.55   0
   3   9  -5  171.51    6.36   0
   4   9  -5   -0.34    5.23   0
  -4  -9  -5    0.16    7.42   0
  -4   9   5   -0.48    5.32   0
  -4   9   5   -0.73    5.20   0
  -4  -9   5   -1.12    5.34   0
   4   9  -5   -4.52    7.51   0
  -4  -9   5    0.05    7.38   0
  -4   9  -5    3.03    5.23   0
   4  -9  -5    3.64    7.49   0
  -4  -9  -5   -1.60    7.51   0
   4  -9   5    2.96    7.40   0
   4   9   5    0.76    5.26   0
   4   9   5    2.30    5.29   0
  -4   9  -5    4.04    5.18   0
   5   9   5   -0.92    7.42   0
  -5   9   5   -2.21    7.45   0
   5   9   5   -3.14    7.44   0
   5   9  -5    4.19    5.25   0
  -5   9   5   10.15    7.27   0
  -5  -9   5    5.05    5.07   0
   5  -9  -5    1.33    5.26   0
   5  -9   5   -0.94    7.40   0
  -5   9  -5   -1.35    5.24   0
   5   9  -5    0.39    5.24   0
  -5  -9  -5   -0.06    5.39   0
  -5   9  -5   -1.62    5.27   0
  -5  -9  -5   -0.53    5.24   0
  -6   9   5    6.62    5.20   0
   6   9  -5   10.44    5.27   0
  -6   9  -5    5.27    7.46   0
   6   9   5   12.29    7.32   0
  -6   9   5    9.42    7.31   0
  -6   9  -5    7.84    5.21   0
   6   9  -5    8.08    5.22   0
   6  -9  -5    8.18    5.25   0
  -6  -9  -5    5.46    7.39   0
  -6  -9   5   14.71    5.11   0
   6  -9   5   10.72    7.34   0
  -6  -9  -5    9.09    5.29   0
   6   9   5   10.85    7.37   0
  -7   9  -5   16.03    6.27   0
   7   9   5   14.04    6.24   0
   7   9   5   12.28    8.78   0
  -7   9  -5   10.82    6.32   0
   7  -9  -5    7.19    8.74   0
   7   9  -5   11.49    6.28   0
  -7  -9   5   15.92    6.15   0
   7   9  -5   10.47    8.67   0
   7  -9   5   13.11    8.80   0
  -7  -9  -5   11.93    6.24   0
  -7   9   5    9.52    6.24   0
  -7   9   5   15.21    6.24   0
  -8   9  -5    7.17    8.72   0
  -8   9  -5    5.69    6.23   0
   8   9  -5    7.39    6.21   0
  -8  -9  -5    5.99    8.77   0
   8  -9  -5    0.60    6.22   0
   8  -9   5    8.17    8.73   0
  -8  -9   5    2.51    6.20   0
   8   9   5    7.08    6.16   0
   8   9  -5    5.29    6.19   0
  -8   9   5    5.17    6.15   0
   8   9   5    4.52    6.19   0
  -9  -9  -5    0.77    7.17   0
   9  -9  -5    7.22    7.19   0
   9   9   5   -0.81   10.16   0
   9  -9   5    3.63    7.11   0
   9   9   5   -0.19    7.20   0
  -9  -9   5    0.15    9.47   0
   9   9  -5   -2.23    7.21   0
   9   9  -5    6.49    7.09   0
  -9   9  -5    0.20    7.21   0
  -9   9   5    3.18    9.38   0
  -9   9  -5    2.31    9.53   0
 -10   9   5    9.35    7.29   0
 -10  -9  -5    8.82   10.28   0
  10   9   5    9.53   10.28   0
  10  -9  -5   16.24   10.25   0
  10   9  -5   10.44    7.28   0
 -10   9  -5    6.78    7.32   0
  10  -9   5   11.75   10.21   0
  10   9   5    4.97    7.32   0
 -10  -9   5   14.55    7.12   0
  10   9  -5    0.35   10.33   0
 -10   9  -5    4.14    7.37   0
 -11  -9   5    5.60   11.75   0
  11  -9  -5    5.41    8.42   0
  11  -9   5    5.73   11.83   0
 -11   9  -5   10.53    8.39   0
  11   9   5   12.98    8.36   0
  11   9  -5    4.17    8.39   0
  11   9  -5    4.03    8.43   0
  11   9   5    2.65   11.94   0
 -11   9  -5   13.15    8.32   0
 -11   9   5    4.50    8.39   0
 -11  -9  -5   12.24   11.89   0
   1  10   5   15.61    5.43   0
   1  10   5   17.73    5.39   0
   1 -10   5   12.33    5.55   0
  -1 -10   5   14.69    5.35   0
  -1  10  -5   13.07    7.57   0
  -1 -10   5   21.63    7.59   0
  -1  10  -5   15.08    7.57   0
  -1 -10  -5   13.77    5.51   0
   1 -10   5   14.13    5.42   0
   1  10  -5   12.94    5.38   0
   1  10  -5   16.51    7.53   0
  -1  10   5   17.16    5.34   0
   1 -10  -5   14.22    5.44   0
  -1  10   5   16.99    7.64   0
  -2 -10   5   57.72    5.71   0
  -2 -10  -5   66.23    5.63   0
  -2  10   5   56.12    5.72   0
   2  10  -5   55.20    5.62   0
  -2  10  -5   59.17    5.69   0
  -2  10  -5   62.14    5.64   0
  -2  10   5   53.93    5.72   0
   2 -10  -5   57.89    7.79   0
   2  10   5   60.05    5.68   0
   2 -10   5   58.61    7.83   0
  -2 -10  -5   57.82    7.84   0
  -2 -10   5   60.79    7.70   0
   2  10   5   61.88    7.86   0
   2  10  -5   56.78    7.71   0
   2 -10   5   58.81    7.85   0
   3  10  -5   12.63    5.22   0
  -3  10   5   10.56    5.20   0
  -3  10  -5    2.70    7.44   0
  -3 -10  -5    5.93    7.34   0
  -3  10  -5    6.96    5.31   0
  -3 -10   5   10.17    5.31   0
   3  10   5   11.91    5.34   0
   3 -10   5   10.95    5.32   0
   3  10  -5    0.06    7.53   0
   3 -10  -5    6.37    5.29   0
  -3 -10  -5   11.47    7.48   0
   3  10   5    9.05    5.28   0
  -3  10   5   13.50    7.38   0
  -3 -10   5    6.56    5.28   0
  -4  10  -5    7.65    7.35   0
  -4 -10   5    3.01    7.26   0
   4  10  -5    4.00    5.20   0
  -4  10  -5    6.78    5.15   0
  -4  10   5    0.58    5.26   0
  -4 -10  -5    3.09    5.21   0
   4  10   5    3.99    5.19   0
  -4  10   5    1.69    5.16   0
   4 -10  -5    8.25    7.30   0
   4 -10   5    4.89    5.16   0
   4  10  -5   -1.70    5.25   0
  -4 -10  -5    3.25    7.41   0
  -4 -10   5    5.24    5.24   0
   4  10   5    4.15    5.23   0
   5  10   5    7.83    6.31   0
  -5  10   5   17.02    6.22   0
   5  10  -5   13.04    6.13   0
  -5 -10  -5   14.28    6.23   0
  -5  10  -5   10.83    8.83   0
  -5 -10  -5   16.80    8.84   0
  -5 -10   5   10.77    6.17   0
   5 -10  -5    9.62    6.26   0
   5  10  -5   12.40    6.26   0
   5  10   5   13.84    6.19   0
  -5  10  -5   14.82    6.24   0
  -5  10   5   12.72    8.69   0
   5 -10   5   11.40    6.23   0
  -6  10   5   10.94    8.64   0
   6  10   5    4.60    8.78   0
  -6  10  -5    5.91    6.18   0
  -6  10  -5    6.87    6.19   0
   6  10  -5    1.03    8.75   0
  -6 -10   5    3.49    6.07   0
   6 -10  -5    7.54    6.17   0
  -6 -10  -5    8.10    6.26   0
  -6 -10  -5    5.18    8.74   0
   6 -10   5    8.63    6.14   0
   6  10   5    6.58    6.24   0
   6  10  -5    4.40    6.06   0
  -6  10   5    8.53    8.61   0
  -7  10   5    2.62    6.06   0
  -7  10  -5   -1.19    6.21   0
   7  10   5    3.32    6.15   0
   7  10  -5   -1.28    6.14   0
   7 -10  -5   -5.73    8.74   0
  -7 -10   5    2.90    6.08   0
  -7  10  -5    3.93    6.18   0
   7  10   5    4.38    8.70   0
  -7 -10  -5    0.63    8.71   0
   7 -10   5   -0.98    8.74   0
   7  10  -5   -1.75    8.65   0
  -7  10   5   -0.33    8.66   0
  -8  10  -5   -4.97    6.24   0
  -8 -10  -5    1.49    9.45   0
  -8  10   5    3.82    9.47   0
  -8  10  -5    6.22    6.02   0
   8  10   5    3.12    9.45   0
   8  10  -5   -3.15    7.26   0
   8 -10  -5   -1.32    6.19   0
  -8 -10   5   -0.37    6.15   0
   8 -10   5    1.66    7.17   0
   8  10   5   -1.01    9.47   0
   8  10  -5    0.24    6.12   0
  -8  10   5    3.82    9.39   0
   9  10   5    2.69    7.30   0
  -9  10  -5    5.01   10.19   0
   9 -10  -5    4.53    7.24   0
  -9  10   5    0.61   10.28   0
   9  10  -5    1.34    7.22   0
   9 -10   5    5.98    7.23   0
  -9 -10   5    5.54   10.19   0
   9  10   5    4.42    7.21   0
   9  10  -5    3.85    7.20   0
  -9 -10  -5   -1.60   10.32   0
  -9  10   5    0.35    7.26   0
  -9  10  -5    4.02    7.24   0
 -10  10  -5   14.42   11.86   0
  10  10  -5   24.42    8.28   0
  10 -10  -5   21.48    8.33   0
 -10 -10   5   20.79    8.35   0
  10  10   5   20.60    8.41   0
  10  10   5   15.21   11.23   0
 -10  10   5   18.51    8.37   0
 -10  10   5   16.98    8.36   0
  10  10  -5   24.41    8.33   0
 -10  10  -5   18.17    8.46   0
 -10 -10  -5   15.39   11.93   0
  10 -10   5   21.07    8.39   0
   1 -11   5   25.73    5.46   0
  -1  11  -5   26.64    5.29   0
   1 -11   5   24.54    5.32   0
   1  11  -5   23.75    5.36   0
  -1 -11   5   25.32    7.45   0
  -1 -11   5   23.29    5.32   0
  -1  11  -5   26.54    5.34   0
  -1  11   5   22.22    7.50   0
   1  11   5   21.25    7.45   0
   1  11   5   20.63    5.51   0
   1  11  -5   22.55    7.43   0
   1 -11  -5   25.57    7.50   0
  -1 -11  -5   24.15    5.42   0
  -1  11   5   19.19    5.32   0
   2 -11  -5   10.43    5.36   0
  -2  11   5   12.40    5.32   0
  -2  11  -5   15.88    5.23   0
   2 -11   5    9.89    7.30   0
   2  11   5   12.37    7.41   0
  -2  11  -5    9.27    5.25   0
   2  11   5   13.36    5.25   0
   2  11  -5   11.55    5.30   0
  -2 -11   5   14.99    7.35   0
  -2  11   5    9.38    7.45   0
   2 -11   5    9.73    7.47   0
  -2 -11  -5    7.15    7.51   0
  -2 -11  -5   14.50    5.25   0
  -2 -11   5   10.15    5.31   0
   2  11  -5    8.90    5.33   0
   3  11  -5   41.49    6.31   0
   3 -11   5   35.67    9.01   0
  -3  11  -5   42.65    6.36   0
  -3  11  -5   41.28    6.39   0
  -3  11   5   36.44    6.37   0
  -3  11   5   36.06    6.43   0
   3  11   5   31.99    6.37   0
   3 -11  -5   39.57    6.41   0
   3  11  -5   41.50    6.28   0
   3  11   5   37.72    6.37   0
  -3 -11   5   31.17    8.81   0
  -3 -11  -5   41.57    6.50   0
  -3 -11   5   36.79    6.40   0
  -3 -11  -5   36.45    6.42   0
  -4 -11   5    3.56    6.18   0
  -4  11   5    1.52    8.61   0
   4  11  -5   -0.79    6.18   0
  -4  11   5   -3.44    8.73   0
  -4  11  -5    3.15    6.26   0
  -4  11  -5    4.88    6.11   0
   4  11   5    2.16    8.69   0
   4 -11  -5    3.94    6.10   0
   4 -11   5    2.41    6.14   0
  -4 -11  -5    1.89    6.13   0
   4  11   5    2.42    6.15   0
  -4 -11  -5    1.47    8.79   0
  -4 -11   5    2.67    6.10   0
   4  11  -5    7.50    8.68   0
   5  11  -5    2.26    6.10   0
  -5  11   5    6.60    8.68   0
  -5 -11   5    3.06    8.58   0
   5  11  -5    3.62    8.78   0
  -5  11  -5   -0.90    6.13   0
   5  11   5    8.36    8.60   0
  -5 -11   5    5.05    6.11   0
   5  11   5    0.92    8.61   0
   5 -11  -5    3.10    6.16   0
   5 -11   5   -6.33    6.29   0
  -5  11   5    3.80    6.10   0
  -5 -11  -5    3.93    6.20   0
  -5 -11  -5   -0.75    6.13   0
  -5  11  -5   -1.47    8.70   0
  -6  11   5   -7.25    8.64   0
   6  11   5    3.69    6.12   0
  -6  11  -5   -1.09    6.13   0
  -6 -11   5    0.72    6.02   0
  -6  11  -5   -0.88    6.14   0
   6 -11   5   -1.48    6.14   0
   6  11  -5    1.51    8.77   0
   6  11   5    2.15    6.16   0
   6  11  -5   -3.75    6.09   0
  -6 -11  -5   -1.14    6.18   0
  -6  11   5    4.59    6.06   0
  -6 -11  -5    0.92    8.78   0
   6 -11  -5   -0.28    6.13   0
  -7  11   5    7.32   10.16   0
  -7  11   5    4.98    7.03   0
  -7  11  -5    3.38    7.15   0
   7  11   5   -0.34    7.18   0
  -7 -11   5    2.32    7.08   0
   7  11  -5    2.97    7.17   0
   7 -11  -5   -1.85    7.16   0
  -7 -11  -5   -2.83   10.18   0
   7 -11   5    4.24    7.17   0
  -7  11  -5   -2.02    7.21   0
   7  11  -5   -2.07   10.10   0
   7  11   5   -0.69    7.15   0
  -8  11  -5    2.29    7.20   0
   8  11   5   -2.17   10.24   0
  -8 -11   5    6.59   10.09   0
   8 -11  -5    6.11    7.20   0
   8  11  -5   -1.62    7.29   0
  -8  11  -5    1.04   10.17   0
   8 -11   5    2.97    7.22   0
   8  11   5   -5.88    7.28   0
   8  11  -5    3.47    7.21   0
  -8  11   5    3.24    7.23   0
  -8 -11  -5   -1.70    7.23   0
  -8  11   5    3.69   10.08   0
  -9  11  -5   -0.23    7.38   0
  -9  11   5    3.09    7.26   0
  -9 -11   5    1.74   11.05   0
   9  11  -5    8.85    7.31   0
  -9  11  -5    4.04    8.28   0
   9 -11  -5    5.86    8.38   0
   9  11   5   -3.83   11.19   0
   9  11  -5    2.33    8.28   0
   9 -11   5    3.67   11.04   0
   9  11   5   -1.63   11.15   0
  -9 -11  -5    1.80    7.32   0
  -9  11   5    6.47    7.23   0
  -1 -12   5   14.68    6.13   0
  -1  12   5   12.27    6.25   0
  -1  12   5   10.83    6.32   0
   1  12   5   12.05    8.79   0
   1  12   5   14.36    6.23   0
  -1  12  -5   10.97    6.24   0
   1 -12   5   11.56    8.83   0
   1  12  -5   10.31    6.26   0
   1  12  -5   10.38    6.29   0
  -1 -12  -5    8.12    8.89   0
  -1 -12   5    5.43    6.37   0
   1 -12   5    9.76    8.84   0
  -1  12  -5    9.88    6.28   0
   1 -12  -5    9.25    8.90   0
  -2 -12  -5   49.21    6.44   0
   2 -12   5   44.29    6.44   0
  -2 -12   5   54.75    6.40   0
   2  12   5   51.60    8.89   0
  -2  12   5   54.15    8.85   0
  -2  12   5   47.04    6.41   0
  -2 -12   5   50.69    6.41   0
  -2  12  -5   51.37    6.37   0
   2  12  -5   39.84    6.40   0
   2 -12  -5   46.66    6.50   0
  -2 -12  -5   46.45    9.06   0
  -2  12  -5   50.99    6.38   0
   2  12   5   44.26    6.46   0
   2 -12   5   44.12    9.04   0
   2  12  -5   42.59    9.03   0
   3  12  -5   -3.13    8.70   0
  -3  12  -5    1.62    6.20   0
   3  12   5   -0.77    8.64   0
  -3 -12   5    4.87    6.07   0
  -3  12   5    4.12    6.15   0
   3 -12  -5    2.64    6.18   0
  -3 -12  -5   -0.83    6.23   0
  -3  12   5    4.05    6.12   0
  -3  12  -5   -3.97    8.78   0
   3  12  -5    7.95    8.67   0
   3 -12   5   -1.14    6.28   0
  -3 -12   5   -2.19    6.23   0
  -3 -12  -5   -0.91    8.78   0
   3  12   5    1.44    6.11   0
  -4 -12   5    1.72    6.17   0
   4  12   5    0.51    6.20   0
   4  12  -5    2.09    6.11   0
   4  12  -5    2.42    6.13   0
  -4  12   5   -0.18    6.17   0
  -4  12   5    5.85    6.07   0
  -4 -12  -5    1.18    6.21   0
   4  12   5    2.15    6.12   0
  -4  12  -5    2.13    8.69   0
   4 -12   5    4.11    6.13   0
   4 -12  -5    3.57    6.12   0
  -4  12  -5   10.38    8.68   0
  -4 -12  -5   -1.14    8.69   0
  -4 -12   5    2.91    8.67   0
  -5  12  -5    0.59    6.16   0
  -5  12   5    0.41    6.10   0
  -5  12   5   -1.54    6.13   0
  -5 -12   5    4.77    8.71   0
   5  12  -5    0.48    6.26   0
  -5  12  -5   -1.36    6.19   0
   5 -12  -5    6.41    8.74   0
   5 -12   5    1.70    6.14   0
   5  12   5   -1.98    8.74   0
   5  12  -5   -2.38    8.72   0
  -5 -12  -5    0.90    6.14   0
  -5 -12  -5    4.27    6.14   0
  -5 -12   5    5.08    6.02   0
   5  12   5    1.00    6.11   0
  -6  12   5   11.62    7.11   0
  -6 -12   5    5.51   10.10   0
   6  12   5    7.40   10.18   0
  -6  12  -5    4.13    7.31   0
   6  12  -5    8.94    7.24   0
   6 -12  -5    3.09   10.27   0
   6  12   5    5.82    7.21   0
   6 -12   5    4.44   10.22   0
   6  12  -5    6.41    7.15   0
  -6  12   5    5.23    7.28   0
  -6 -12  -5    6.28    7.29   0
  -6  12  -5    7.97    7.17   0
  -6 -12  -5    4.57    7.25   0
  -7  12   5    4.69    7.26   0
  -7  12  -5    0.95    7.25   0
  -7 -12   5    7.83    7.17   0
  -7 -12  -5    4.38    7.21   0
   7  12  -5    6.11    7.15   0
  -7 -12  -5   -0.15    7.32   0
   7 -12  -5    2.73    7.18   0
  -7  12   5    3.15    7.24   0
   7  12   5    6.21   10.24   0
   7  12   5    0.02   10.33   0
   7 -12   5    1.86    7.24   0
  -7  12  -5    1.97    7.22   0
   7  12  -5    1.83    7.21   0
   8  12  -5   -4.55    8.38   0
  -8  12  -5    1.06   11.12   0
  -8 -12   5    1.33    7.22   0
  -8  12   5   -1.56    8.30   0
   8  12   5   -1.24   11.81   0
   8 -12  -5   -0.46   11.82   0
   8  12  -5   -0.26    8.27   0
   8  12   5   -0.74   11.73   0
   8 -12   5    3.70    8.33   0
  -8 -12  -5    1.48    8.28   0
  -8  12  -5    8.64   11.00   0
  -8  12   5   -1.02   11.02   0
  -1  13   5   22.11    8.69   0
   1  13  -5   19.95    6.19   0
  -1  13   5   21.33    6.17   0
   1  13  -5   19.23    8.79   0
   1  13   5   13.56    8.83   0
  -1  13  -5   12.50    8.79   0
   1  13   5   19.81    6.22   0
  -1 -13  -5   17.66    6.33   0
   1 -13   5   23.72    6.19   0
   1 -13  -5   18.15    6.24   0
  -1  13  -5   14.46    6.28   0
   1 -13   5   17.79    8.73   0
  -1 -13   5   22.87    8.69   0
  -1 -13   5   19.20    6.37   0
   2  13   5   22.73    6.29   0
  -2 -13   5   27.19    6.21   0
  -2  13   5   26.50    6.22   0
   2  13   5   28.31    8.82   0
   2  13  -5   23.96    6.34   0
  -2 -13   5   28.62    6.39   0
   2 -13   5   21.54    6.27   0
  -2  13  -5   25.88    6.34   0
   2 -13  -5   24.18    6.29   0
  -2 -13  -5   28.33    6.35   0
   2 -13   5   25.55    6.31   0
  -2 -13  -5   26.43    8.96   0
  -2  13  -5   26.32    6.25   0
  -2  13   5   30.94    8.72   0
   2  13  -5   16.93    8.94   0
   3  13  -5   44.24    9.64   0
  -3  13  -5   46.06    9.65   0
   3 -13  -5   37.97    9.73   0
  -3  13  -5   40.50    6.38   0
   3  13   5   40.00    9.63   0
  -3  13   5   41.55    7.40   0
  -3 -13   5   49.88    7.35   0
   3  13   5   47.03    7.33   0
  -3 -13   5   46.23    6.28   0
  -3  13   5   40.97    7.44   0
   3 -13   5   46.09    7.46   0
  -3 -13  -5   45.44    7.49   0
   3  13  -5   47.63    9.58   0
  -3 -13  -5   40.78    9.67   0
  -4 -13   5   -0.46    7.25   0
  -4  13   5   -3.00    7.25   0
   4  13  -5    5.89   10.17   0
  -4 -13  -5    2.19    7.29   0
  -4  13  -5    6.02    7.12   0
   4 -13  -5    4.55    7.27   0
  -4  13  -5   -6.23    7.27   0
   4  13   5    1.22   10.23   0
  -4 -13   5   -2.82    7.34   0
  -4  13   5    1.20   10.17   0
   4  13  -5    1.64    7.28   0
   4 -13   5    3.76    7.17   0
  -4 -13  -5    2.47    7.15   0
   4  13   5   -5.57   10.26   0
  -5 -13   5   17.67    7.24   0
  -5 -13  -5   18.29    7.41   0
   5  13  -5   21.83   10.31   0
  -5  13  -5   13.21    7.35   0
  -5  13  -5   11.00   10.34   0
  -5  13   5   14.51    7.31   0
  -5  13   5   15.82    7.22   0
  -5 -13  -5   17.30    7.26   0
   5  13  -5   18.17    7.28   0
   5  13   5   14.69    7.31   0
   5 -13   5   18.96   10.32   0
  -5 -13   5   12.46    7.41   0
   5 -13  -5   15.75    7.29   0
   5  13   5   19.01   10.33   0
   6  13  -5   15.72   10.36   0
  -6  13   5   27.18   10.29   0
  -6  13  -5   20.68    7.36   0
  -6  13  -5   18.16    7.37   0
   6  13   5   16.46   10.31   0
   6  13   5   15.21    7.30   0
  -6 -13   5   18.14    7.28   0
   6 -13  -5   16.71    7.37   0
   6 -13   5    7.50   10.41   0
  -6  13   5   20.62   10.33   0
   6  13  -5   15.04    7.32   0
  -6 -13  -5   19.05   10.37   0
  -6 -13  -5   11.06    7.47   0
  -7 -13   5    8.84    8.29   0
   7  13  -5    8.95    8.41   0
  -7  13   5   12.47    8.42   0
  -7  13  -5   14.08   11.81   0
   7  13   5   10.80    8.39   0
   7  13  -5   15.22   11.77   0
  -7 -13  -5   11.65    8.37   0
   7  13   5    8.81   11.88   0
   7 -13  -5    8.47   11.83   0
   7 -13   5    8.61    8.40   0
  -7 -13  -5    8.34    8.46   0
  -7  13   5    8.94    8.34   0
  -7  13  -5    8.59    8.40   0
  -1  14   5    3.94   10.19   0
  -1 -14   5    3.30    7.26   0
  -1  14   5    7.76   10.22   0
  -1  14  -5   -0.96    7.22   0
  -1 -14   5    4.16   10.15   0
   1  14  -5    0.53    7.21   0
   1  14   5   -5.30   10.21   0
   1 -14   5   -2.83    7.21   0
  -1 -14  -5    2.70    7.23   0
  -1  14  -5    0.22    7.24   0
   1 -14  -5    1.56    7.29   0
   1 -14   5    1.83   10.27   0
   1  14  -5    3.88    7.16   0
   1  14   5   -2.08    7.24   0
  -2  14   5    3.31   10.29   0
  -2 -14   5   -1.49   10.33   0
  -2  14   5    5.50   10.26   0
  -2  14  -5    3.89    7.19   0
   2  14   5    6.30    7.19   0
   2  14  -5   -1.48    7.16   0
  -2  14  -5    8.35    7.16   0
   2 -14  -5    6.36    7.31   0
   2 -14   5    5.13    7.24   0
  -2 -14  -5    3.71   10.28   0
   2  14   5    2.41    7.27   0
  -2 -14   5    1.90    7.25   0
   2  14  -5    5.97    7.23   0
   3  14  -5    1.12    7.36   0
  -3 -14   5    2.62    7.28   0
  -3  14  -5    2.19    7.31   0
   3  14   5    6.28   10.26   0
  -3  14   5    6.65    7.28   0
  -3  14  -5    5.55    7.30   0
   3 -14   5    9.71   10.33   0
   3  14   5    9.70   10.21   0
  -3 -14  -5    6.10    7.36   0
  -3 -14  -5    7.69    7.20   0
   3  14  -5    3.44    7.33   0
   3 -14  -5   -1.05   10.30   0
  -3 -14   5    6.53   10.34   0
  -3  14   5    0.66    7.33   0
  -4 -14   5   11.40    7.32   0
  -4 -14  -5    7.80   10.41   0
   4  14  -5   -2.83   10.39   0
  -4 -14  -5   16.27   10.25   0
  -4 -14   5    3.65    7.39   0
   4 -14  -5   10.20    7.35   0
   4  14  -5    4.91   10.43   0
   4  14   5    9.49    7.35   0
  -4  14   5    5.89    7.32   0
  -4  14  -5   12.41   10.29   0
   4 -14   5    5.11    7.42   0
  -4  14  -5    4.20   10.37   0
  -4  14   5    8.50    7.28   0
   4  14   5    9.80    7.31   0
   5  14   5   22.52   11.91   0
  -5 -14  -5   19.15    8.48   0
  -5 -14   5   23.88    8.38   0
  -5  14   5   30.98   11.86   0
   5  14  -5   19.40   11.95   0
  -5  14  -5   21.36   11.88   0
   5 -14   5   26.87    8.45   0
   5  14   5   18.93    8.49   0
   5 -14  -5   21.04    8.48   0
  -5  14   5   15.65    8.54   0
  -5  14  -5   24.55    8.51   0
   5  14  -5   25.83   11.86   0
  -5 -14   5   26.64    8.48   0
  -5 -14  -5   20.58   11.91   0
  -1 -15   5    0.29    8.27   0
   1 -15   5    1.46   11.81   0
   1 -15   5    6.19   11.67   0
  -1 -15  -5    2.84   11.76   0
  -1  15   5   -3.76    8.33   0
   1  15   5    4.30    8.24   0
  -1  15  -5    0.14    8.32   0
   1  15   5   -3.84    8.36   0
   1 -15  -5   -1.03    8.32   0
  -1  15  -5   -1.62    8.27   0
   1  15  -5   -0.30   11.67   0
  -1  15   5   -5.07    8.29   0
  -1 -15   5    0.52   11.87   0
   1  15  -5   -1.61    8.37   0
  -2 -15   5    9.12   11.73   0
  -2  15   5    6.63   11.77   0
  -2 -15   5   -2.43    8.46   0
  -2  15   5    0.71    8.31   0
   2  15   5    5.26    8.38   0
   2  15  -5    1.87    8.33   0
  -2  15  -5    0.83   11.81   0
   2 -15   5    6.41    8.37   0
   2  15   5    6.62    8.34   0
  -2 -15  -5   13.88   11.83   0
  -2  15  -5    4.00    8.32   0
   2 -15  -5    5.87    8.42   0
   2  15  -5   -0.10   11.78   0
  -3  15   5    1.68    8.35   0
   3  15  -5   -6.01    8.41   0
   3  15   5    3.20    8.32   0
  -3  15   5   -0.60    8.38   0
  -3 -15  -5   -4.93    8.38   0
  -3  15  -5   -1.19    8.39   0
  -3 -15  -5    0.85    8.43   0
  -3 -15   5    0.47    8.30   0
   0   0  -6  936.26   17.34   0
   0   0   6  922.64   17.26   0
   2   0  -6    4.81    5.64   0
  -2   0   6    3.49    8.01   0
   4   0   6  350.22   14.99   0
  -4   0  -6  349.44   15.12   0
   4   0  -6  324.48    7.75   0
  -4   0   6  359.55    8.01   0
   6   0   6  784.04   13.81   0
  -6   0  -6  808.24   13.97   0
   6   0  -6  787.20    9.09   0
  -6   0   6  824.02    9.39   0
  -8   0   6    2.73    7.43   0
   8   0   6    2.01    5.25   0
   8   0  -6    3.35    5.34   0
  -8   0  -6    0.50    7.50   0
  10   0   6   19.98    6.38   0
 -10   0  -6   20.18    8.98   0
 -10   0   6   24.26    6.18   0
  10   0  -6   20.76    6.25   0
  12   0   6    8.33   10.25   0
 -12   0  -6   13.71    7.21   0
 -12   0   6    3.16    7.33   0
  12   0  -6   17.88    7.22   0
   0  -1   6   23.71    7.99   0
   0  -1  -6   25.23    8.09   0
   0   1  -6   24.44    6.04   0
   0   1   6   24.78    6.00   0
   0   1  -6   24.29    5.97   0
  -1   1   6  104.47    8.95   0
   1  -1   6  105.15    9.61   0
  -1   1  -6  108.16    9.83   0
  -1   1  -6  105.59    9.75   0
  -1  -1   6  109.97    8.89   0
   1   1  -6  101.99    6.89   0
   1   1   6  106.10   10.36   0
   1  -1  -6  100.90    6.99   0
  -1  -1  -6  107.97   11.86   0
  -2   1  -6   26.46    8.73   0
   2   1  -6   27.91    8.24   0
  -2  -1   6   26.44    6.07   0
   2  -1   6   26.40   10.45   0
  -2   1  -6   25.91   10.43   0
  -2   1   6   24.95    6.10   0
   2  -1  -6   25.92    5.97   0
   3   1  -6  119.53    6.84   0
   3  -1   6  119.47   12.14   0
  -3  -1   6  124.14    6.87   0
  -3   1   6  134.76    6.89   0
  -3   1  -6  119.71   12.26   0
   3  -1  -6  119.07    8.95   0
  -3   1  -6  125.87   12.43   0
   4   1  -6  121.55    6.26   0
  -4   1  -6  124.79    9.61   0
   4  -1   6  125.89    9.55   0
  -4  -1   6  132.66    8.39   0
  -4   1  -6  126.37    9.64   0
  -4   1   6  126.92    8.41   0
   4   1   6  116.75   10.04   0
  -4  -1  -6  126.79   11.56   0
   4  -1  -6  119.60    6.36   0
   4   1   6  122.29   11.40   0
  -5  -1  -6   13.86    6.96   0
  -5   1   6   16.68    6.97   0
  -5   1  -6   14.29    7.06   0
  -5  -1   6   16.00    4.94   0
   5   1  -6   14.10    6.88   0
   5   1   6   11.64    6.95   0
   5  -1   6   14.03    6.95   0
   5  -1  -6   13.18    4.88   0
   5   1   6   13.10    6.98   0
  -6  -1  -6  169.16    8.53   0
   6  -1   6  166.57    8.36   0
  -6  -1   6  175.28    5.94   0
   6   1   6  159.07    8.47   0
   6   1  -6  174.57    7.37   0
  -6   1   6  182.04    5.91   0
   6   1   6  162.88    8.53   0
   6  -1  -6  164.23    7.36   0
  -6   1  -6  165.70    6.98   0
   7  -1   6   12.95    7.64   0
  -7  -1  -6   10.94    7.71   0
   7   1  -6    8.78    5.50   0
  -7  -1   6   14.37    5.50   0
  -7   1  -6   10.52    7.82   0
  -7   1   6   14.00    5.54   0
   7  -1  -6    8.17    5.47   0
   7   1   6   12.79    7.67   0
   8  -1   6   87.08    8.22   0
  -8  -1  -6   91.81    8.29   0
  -8  -1   6   83.83    5.90   0
  -8   1  -6   85.69    6.30   0
  -8   1   6   96.96    7.99   0
   8   1  -6   83.18    5.86   0
   8  -1  -6   83.55    5.89   0
   8   1   6   85.31    6.23   0
   9   1   6   12.89    7.53   0
   9  -1   6   13.00    5.32   0
  -9  -1  -6   13.52    7.54   0
   9   1  -6   12.30    7.51   0
  -9   1   6   13.69    5.31   0
  -9  -1   6   15.96    7.44   0
  -9   1  -6   13.07    5.46   0
   9  -1  -6   14.65    5.35   0
  10   1  -6   27.99    6.36   0
 -10   1   6   29.18    8.75   0
  10  -1   6   21.07    6.45   0
 -10  -1  -6   25.87    6.50   0
  10   1   6   23.75    8.86   0
 -10  -1   6   28.29    6.31   0
 -10   1  -6   27.20    6.39   0
  10  -1  -6   24.66    6.35   0
  11   1   6   33.38    6.41   0
  11  -1   6   31.36    6.46   0
 -11  -1  -6   34.99    8.89   0
 -11  -1   6   33.09    6.30   0
 -11   1  -6   29.79    6.51   0
 -11   1   6   31.09    6.30   0
  11   1  -6   31.40    8.91   0
  11  -1  -6   24.76    6.44   0
  12  -1  -6    6.68    7.38   0
  12   1   6   11.75   10.30   0
 -12   1   6   14.12   10.29   0
 -12  -1  -6    8.36   10.32   0
 -12  -1   6   14.86    7.22   0
 -12   1  -6   11.28    7.29   0
  12  -1   6   10.94   10.36   0
  12   1  -6   10.98    7.31   0
  12   1   6   10.32    7.28   0
  13  -1  -6   19.41    7.43   0
  13   1  -6   22.74    7.45   0
  13   1   6   18.69   10.57   0
  13   1   6   19.21    7.37   0
  13  -1   6   15.81   10.59   0
 -13  -1  -6   20.32   10.54   0
 -13  -1   6   19.11    7.36   0
 -13   1  -6   21.24   10.51   0
 -13   1   6   12.66    7.50   0
   0  -2  -6  269.34    9.35   0
   0   2  -6  282.94   10.62   0
   0  -2   6  283.45   10.68   0
   0   2  -6  294.64    9.15   0
   0   2   6  283.31    9.41   0
  -1  -2   6   19.54    8.10   0
   1  -2   6   18.48    8.01   0
  -1   2  -6   17.84    8.18   0
   1  -2  -6   17.08    5.87   0
  -1   2   6   18.56    8.22   0
   1  -2   6   17.89    8.24   0
  -1  -2  -6   19.12    8.19   0
   1   2   6   18.47    8.22   0
  -1   2  -6   20.30    8.12   0
   1   2   6   18.59    8.10   0
   1   2  -6   18.60    5.87   0
   1   2  -6   17.30    8.10   0
   2  -2  -6  692.94   11.09   0
   2   2  -6  733.63   11.09   0
  -2  -2   6  751.67   12.63   0
   2   2   6  697.64   18.31   0
  -2   2  -6  737.85   16.05   0
   2  -2   6  710.14   15.75   0
  -2   2  -6  681.19   15.57   0
   2   2  -6  688.93   10.86   0
   2  -2   6  678.11   15.45   0
  -2   2   6  712.20   12.62   0
   2   2   6  682.27   17.88   0
  -2  -2  -6  686.97   18.19   0
   3  -2  -6 1041.19   12.00   0
  -3   2  -6 1053.63   17.25   0
  -3  -2   6 1097.72   12.20   0
  -3  -2  -6 1109.85   22.66   0
   3  -2   6 1040.86   17.87   0
   3   2   6 1060.63   21.50   0
  -3   2  -6 1086.45   18.22   0
   3   2  -6 1065.09   12.02   0
  -3   2   6 1102.47   12.34   0
   3   2   6 1073.16   22.40   0
   4  -2  -6   23.99    7.43   0
   4   2  -6   27.15    5.34   0
  -4  -2  -6   25.83    7.57   0
  -4   2  -6   25.15    7.44   0
   4   2   6   25.28    7.74   0
   4   2   6   24.82    7.68   0
  -4  -2   6   26.70    5.39   0
  -4   2   6   28.49    5.40   0
   4  -2   6   27.55    7.56   0
  -4   2  -6   25.20    7.69   0
   5  -2  -6    7.47    4.75   0
  -5  -2   6    7.07    6.74   0
  -5   2  -6    8.54    6.77   0
   5   2   6    8.24    6.79   0
  -5   2   6    7.06    4.91   0
   5  -2   6    9.26    6.71   0
   5   2   6    6.46    6.76   0
  -5   2  -6    9.17    6.60   0
  -5  -2  -6    7.97    6.70   0
   5   2  -6    7.90    6.71   0
   6  -2  -6    6.04    6.34   0
   6   2  -6    4.57    4.49   0
   6  -2   6    4.71    6.29   0
  -6  -2   6    5.15    4.53   0
  -6   2  -6    5.53    4.46   0
   6   2   6    5.86    6.25   0
   6   2   6    6.20    6.32   0
  -6  -2  -6    6.23    4.51   0
  -6   2   6    2.51    4.60   0
  -7  -2  -6   26.46    7.83   0
   7   2   6   24.92    5.63   0
   7  -2   6   26.18    7.82   0
  -7  -2   6   25.35    5.51   0
   7   2  -6   24.46    5.55   0
  -7   2   6   27.38    5.55   0
   7  -2  -6   21.52    7.75   0
  -7   2  -6   27.30    7.84   0
   7   2   6   24.65    7.82   0
   8  -2  -6  197.33    6.50   0
  -8  -2   6  196.47    6.52   0
  -8  -2  -6  197.65    9.14   0
   8   2   6  187.80    7.19   0
   8  -2   6  195.27    8.95   0
   8   2   6  190.89    7.21   0
   8   2  -6  198.65    6.49   0
  -8   2  -6  193.13    7.24   0
  -8   2   6  203.17    6.56   0
   9  -2  -6  128.31    8.11   0
  -9  -2  -6  139.15    8.53   0
  -9   2   6  127.13    8.09   0
   9  -2   6  125.57    6.48   0
   9   2   6  130.82    6.60   0
  -9   2  -6  130.95    6.58   0
   9   2   6  132.32    8.43   0
   9   2  -6  123.30    6.13   0
  -9  -2   6  134.89    6.13   0
  10  -2  -6   15.46    6.40   0
 -10   2  -6   18.68    8.93   0
 -10  -2  -6   17.32    8.94   0
 -10  -2   6   25.45    8.75   0
  10  -2   6   20.51    8.87   0
  10   2   6   18.50    8.88   0
  10   2  -6   16.67    6.35   0
 -10   2   6   18.32    6.26   0
  10   2   6   17.10    8.88   0
  11  -2  -6   -0.45    6.22   0
 -11   2   6    2.95    6.15   0
  11   2  -6   -1.85    8.79   0
  11  -2   6    0.52    8.71   0
  11   2   6   -1.00    6.24   0
 -11  -2  -6   -1.88    8.85   0
 -11   2  -6    2.12    8.77   0
 -11  -2   6   -0.71    6.14   0
  11   2   6    0.26    8.71   0
  12  -2  -6  106.67    7.81   0
 -12  -2  -6  108.58    8.01   0
  12   2  -6  111.58   10.81   0
 -12  -2   6  109.07    7.82   0
  12  -2   6  101.95   10.84   0
 -12   2  -6  109.69   11.05   0
  12   2   6  112.37   10.98   0
  12   2   6  118.60   10.83   0
 -12   2   6   99.28   10.73   0
 -13  -2   6  254.38    8.80   0
  13   2  -6  254.46    8.73   0
  13  -2  -6  254.57    8.80   0
 -13  -2  -6  268.33   12.01   0
  13   2   6  266.84   12.01   0
  13  -2   6  262.60    9.30   0
 -13   2   6  242.01    8.86   0
 -13   2  -6  250.60    9.13   0
  13   2   6  254.66    9.20   0
   0   3   6  564.70   11.15   0
   0   3  -6  556.75   12.13   0
   0  -3  -6  571.62   12.68   0
   0   3   6  556.97   11.09   0
   0  -3   6  595.87   12.43   0
   0   3  -6  588.32   11.04   0
   0  -3   6  555.66   12.23   0
  -1   3   6    7.51    5.87   0
   1   3   6    6.20    5.85   0
   1   3  -6    5.04    5.96   0
   1  -3  -6    5.20    8.22   0
   1   3   6    5.88    5.71   0
   1   3  -6    7.97    8.15   0
  -1   3  -6    4.11    8.25   0
  -1  -3  -6    6.52    8.11   0
   1  -3   6    8.00    5.71   0
  -1  -3   6    5.39    5.86   0
  -1   3  -6    6.13    8.14   0
   1  -3   6    7.42    5.70   0
   2  -3  -6  316.82    8.33   0
   2  -3   6  335.65   11.08   0
   2   3   6  319.51   11.68   0
   2   3  -6  330.95    9.99   0
  -2   3  -6  331.96    9.63   0
   2   3   6  321.58   10.05   0
  -2   3  -6  325.43   10.98   0
   2   3  -6  344.59    8.41   0
   2  -3   6  314.87    9.25   0
  -2  -3  -6  333.20   11.83   0
  -2   3   6  341.25   10.23   0
  -2  -3   6  347.46    8.37   0
   3   3   6  206.86   10.17   0
  -3   3   6  222.89    7.12   0
  -3  -3   6  229.86    8.92   0
   3  -3  -6  209.41    7.03   0
   3  -3   6  206.99    7.98   0
   3   3  -6  221.92    7.23   0
   3   3  -6  205.66    6.89   0
   3   3   6  205.67   10.10   0
  -3   3  -6  216.85    9.76   0
  -3  -3  -6  219.64   10.22   0
  -3  -3  -6  196.68    8.55   0
  -3   3  -6  213.97    9.59   0
  -4   3  -6   82.99    7.87   0
  -4   3  -6   84.27    7.67   0
   4   3  -6   86.86    5.66   0
   4  -3  -6   78.86    5.54   0
   4   3   6   80.92    7.97   0
   4  -3   6   79.74    7.73   0
   4   3  -6   76.25    7.44   0
  -4  -3   6   87.09    5.69   0
  -4   3   6   84.28    5.63   0
   4   3   6   81.96    7.93   0
  -4  -3  -6   85.56    7.97   0
   5  -3  -6   44.34    4.90   0
  -5   3  -6   44.60    5.17   0
  -5  -3   6   48.41    5.00   0
  -5   3  -6   43.76    7.02   0
  -5  -3  -6   47.76    6.94   0
  -5   3   6   47.66    6.88   0
   5  -3   6   42.63    6.95   0
   5   3   6   42.34    7.05   0
   5   3  -6   42.46    4.92   0
   5   3   6   41.88    5.35   0
   6  -3  -6   -1.63    6.32   0
   6  -3   6    1.75    6.21   0
   6   3  -6   -2.81    6.23   0
   6   3   6    0.13    6.27   0
  -6  -3   6    2.48    4.36   0
  -6  -3  -6    1.32    6.19   0
   6   3   6    1.64    6.22   0
  -6   3   6    2.10    4.44   0
  -6   3  -6   -0.12    4.48   0
  -6   3  -6   -0.56    6.14   0
   7  -3  -6    9.77    5.42   0
   7  -3   6    9.46    7.59   0
  -7   3  -6    7.31    7.69   0
  -7  -3  -6    8.20    7.58   0
  -7   3   6    8.64    5.43   0
   7   3   6    8.82    7.67   0
  -7  -3   6    7.84    5.45   0
   7   3   6   11.66    7.52   0
   7   3  -6    9.98    5.37   0
   8  -3  -6    3.89    5.35   0
  -8  -3  -6    0.02    5.34   0
  -8  -3   6    1.35    5.35   0
  -8   3   6    4.15    5.30   0
   8   3  -6    0.06    7.55   0
   8   3   6    1.52    7.46   0
   8  -3   6    2.36    5.31   0
  -8   3  -6    1.51    5.39   0
   8   3   6    4.55    7.42   0
   9   3   6   93.48    6.24   0
   9  -3  -6   93.01    5.94   0
   9   3   6  101.44    8.30   0
  -9  -3   6  103.31    5.96   0
   9  -3   6  101.54    8.20   0
   9   3  -6   93.62    5.81   0
  -9   3  -6   95.76    8.38   0
  -9   3   6   99.38    5.92   0
  -9  -3  -6  101.95    8.24   0
 -10   3  -6   27.24    6.47   0
  10  -3  -6   31.39    8.90   0
 -10  -3   6   32.07    6.36   0
  10  -3   6   27.90    9.03   0
  10   3   6   28.84    6.48   0
 -10   3   6   23.36    6.33   0
  10   3   6   25.74    9.00   0
  10   3  -6   32.28    6.33   0
 -10  -3  -6   27.00    9.07   0
  11  -3  -6   48.14    6.70   0
 -11  -3   6   51.17    9.05   0
 -11   3   6   57.87    6.65   0
  11   3   6   60.69    9.15   0
  11  -3   6   55.85    9.31   0
 -11   3  -6   55.38    6.78   0
  11   3   6   63.48    9.19   0
  11   3  -6   55.32    6.56   0
 -11  -3  -6   61.87    6.72   0
  12   3   6    5.86   10.13   0
  12   3  -6   -3.63    7.29   0
 -12  -3   6    0.86    7.28   0
 -12   3   6    9.46    7.27   0
 -12   3  -6    2.68   10.41   0
  12  -3   6    5.86   10.36   0
  12  -3  -6    0.40    7.37   0
  12   3   6    1.78    7.29   0
 -12  -3  -6    5.48    7.23   0
  13   3   6   62.20    8.84   0
  13   3  -6   62.70    8.71   0
  13  -3  -6   69.09    8.65   0
 -13  -3   6   70.49    8.66   0
  13  -3   6   67.63   12.18   0
 -13   3  -6   62.59    8.85   0
 -13   3   6   69.55    8.68   0
 -13  -3  -6   69.58   12.27   0
  13   3   6   65.44    8.82   0
   0   4  -6 3049.23   21.11   0
   0   4   6 3070.64   21.25   0
   0  -4   6 3097.28   20.02   0
   0  -4   6 2959.73   20.51   0
   0  -4  -6 2954.20   21.86   0
   0   4   6 2937.51   21.45   0
   0   4  -6 2950.66   19.75   0
  -1   4   6  248.00    7.91   0
   1   4  -6  258.48    7.78   0
   1   4  -6  250.93    7.67   0
  -1   4  -6  250.63    9.64   0
   1  -4  -6  251.50    7.72   0
  -1   4  -6  255.34    8.05   0
   1  -4   6  256.92    9.66   0
  -1  -4   6  267.51    9.40   0
  -1  -4  -6  240.69    9.97   0
   1  -4   6  234.98    7.75   0
   1   4   6  255.44    9.95   0
   1   4   6  243.41    8.09   0
  -1  -4   6  235.66    7.46   0
  -2   4   6   11.36    5.47   0
  -2  -4  -6   11.80    7.48   0
   2  -4  -6   12.56    7.48   0
   2   4   6   10.97    7.32   0
   2   4   6   10.13    5.42   0
   2  -4   6   10.25    5.30   0
  -2   4  -6    9.10    7.57   0
   2   4  -6   11.56    7.50   0
   2   4  -6    9.23    5.49   0
  -2  -4  -6    9.92    5.41   0
   2  -4   6   12.33    7.52   0
  -2  -4   6   14.53    7.38   0
  -2   4  -6    7.43    5.38   0
  -3   4  -6   20.02    5.15   0
   3   4   6   20.13    5.25   0
   3  -4  -6   23.21    5.15   0
  -3   4  -6   20.65    5.24   0
   3   4  -6   19.80    5.13   0
  -3  -4   6   18.33    7.11   0
   3   4  -6   22.35    5.19   0
  -3   4   6   22.81    5.22   0
  -3  -4  -6   21.18    7.12   0
  -3  -4  -6   20.10    5.28   0
   3   4   6   23.07    7.08   0
   3  -4   6   21.95    7.10   0
  -4  -4   6   33.98    4.97   0
   4   4   6   30.45    6.96   0
   4  -4  -6   29.65    6.81   0
  -4   4  -6   33.89    5.07   0
   4   4  -6   32.47    4.94   0
   4  -4   6   31.79    6.85   0
  -4   4  -6   28.79    5.03   0
  -4  -4  -6   34.51    7.04   0
  -4  -4  -6   32.55    5.11   0
   4   4  -6   35.79    6.86   0
   4   4   6   31.48    6.93   0
  -4   4   6   37.30    6.82   0
  -5   4  -6   22.39    4.70   0
  -5  -4   6   21.77    4.59   0
  -5  -4  -6   21.25    6.49   0
  -5   4   6   26.37    6.42   0
   5   4  -6   22.55    6.48   0
   5   4   6   19.26    4.79   0
   5   4  -6   19.11    6.44   0
   5  -4   6   18.75    6.47   0
   5   4   6   22.51    4.76   0
  -5   4  -6   22.49    6.45   0
   5  -4  -6   19.83    6.40   0
   6   4  -6   68.84    5.87   0
  -6  -4   6   72.71    7.86   0
   6   4  -6   69.45    5.72   0
  -6   4   6   67.28    5.83   0
  -6  -4  -6   71.00    6.00   0
   6  -4   6   64.14    8.01   0
   6   4   6   67.92    8.09   0
   6  -4  -6   65.12    5.74   0
  -6   4  -6   67.57    5.94   0
   6   4   6   68.17    8.12   0
  -6   4  -6   66.89    6.06   0
  -7   4  -6   -0.84    7.48   0
  -7  -4   6   -2.38    7.52   0
  -7   4   6    3.84    5.29   0
   7  -4  -6   -2.68    7.57   0
   7   4   6    1.19    5.32   0
   7   4  -6    3.53    7.56   0
   7   4   6    1.55    7.47   0
   7   4  -6    2.94    5.37   0
  -7  -4  -6    0.75    5.26   0
  -7   4  -6    2.37    5.35   0
   7  -4   6    3.97    5.25   0
   8  -4   6   -0.83    7.48   0
   8  -4  -6   -4.36    5.33   0
   8   4   6   -0.99    7.38   0
  -8   4  -6   -7.77    7.64   0
  -8  -4  -6    0.14    5.27   0
   8   4  -6   -2.62    5.33   0
  -8   4   6    1.74    5.28   0
   8   4  -6    1.02    5.24   0
   8   4   6   -1.48    7.55   0
  -8  -4   6    2.87    5.24   0
   9   4  -6  126.84    6.07   0
   9  -4  -6  124.58    6.10   0
  -9  -4   6  141.81    8.00   0
  -9  -4  -6  132.84    6.48   0
   9  -4   6  121.28    6.35   0
   9   4   6  124.95    8.42   0
   9   4  -6  124.91    6.11   0
  -9   4   6  126.57    8.06   0
  -9   4  -6  130.33    6.43   0
   9   4   6  131.10    8.33   0
  10  -4  -6  234.48    7.67   0
 -10  -4  -6  230.45    8.15   0
 -10  -4   6  251.94    9.86   0
  10  -4   6  246.11   10.29   0
  10   4   6  232.61    8.08   0
 -10   4  -6  240.23   10.43   0
  10   4  -6  224.03    7.60   0
  10   4   6  239.82   10.50   0
  10   4  -6  229.29    7.63   0
 -10   4   6  238.16    9.86   0
  11  -4  -6  431.78   10.54   0
 -11  -4   6  402.94    8.21   0
  11   4   6  395.02    8.96   0
  11  -4   6  383.01    9.00   0
  11   4  -6  384.91    8.31   0
 -11   4   6  420.64   10.49   0
 -11   4  -6  371.87    8.87   0
  11   4   6  403.11    8.99   0
  11   4  -6  386.12    8.18   0
 -11  -4  -6  420.37   11.31   0
  12   4   6    8.25    7.35   0
  12   4  -6    1.52   10.34   0
  12  -4  -6    6.92    7.37   0
  12  -4   6    4.89   10.40   0
 -12  -4   6    8.47    7.26   0
 -12   4   6    7.93   10.25   0
 -12  -4  -6    8.15    7.36   0
 -12   4  -6    3.53    7.35   0
  12   4  -6   11.62   10.24   0
  12   4   6    3.88   10.32   0
 -13  -4   6    4.54    8.28   0
  13  -4  -6   -2.81   11.89   0
  13   4  -6   -6.65    8.41   0
 -13   4  -6    7.89   11.76   0
  13   4  -6   -1.18   11.86   0
  13  -4   6    4.26   11.87   0
 -13   4   6    2.03   11.75   0
  13   4   6    0.08    8.36   0
  13   4   6    3.45   11.87   0
 -13  -4  -6    5.96    8.33   0
   0  -5   6  577.67    9.24   0
   0   5   6  543.00    9.38   0
   0  -5  -6  533.38   10.68   0
   0   5  -6  564.30    9.21   0
   0  -5   6  522.84   10.33   0
   0   5  -6  526.11    9.02   0
   0   5   6  521.22    9.21   0
   1   5  -6    1.14    7.07   0
  -1   5   6    1.29    7.15   0
   1   5  -6    0.99    7.22   0
   1  -5  -6    1.16    7.08   0
   1   5   6    1.28    7.12   0
  -1  -5   6   -0.60    5.04   0
   1  -5   6    1.56    4.99   0
   1  -5   6    1.20    7.00   0
   1   5   6    2.10    6.94   0
  -1  -5   6    0.88    4.98   0
  -1   5  -6    0.35    5.08   0
  -1   5  -6    2.16    7.02   0
  -1  -5  -6    0.82    4.99   0
  -1   5   6    3.56    4.92   0
  -2  -5  -6  138.72    8.08   0
  -2   5   6  134.67    7.94   0
  -2   5  -6  131.97    8.00   0
   2   5  -6  132.97    5.91   0
   2  -5  -6  128.68    5.98   0
   2  -5   6  134.64    6.26   0
  -2   5  -6  127.35    6.05   0
   2   5  -6  132.70    6.08   0
   2  -5   6  133.05    7.81   0
  -2  -5  -6  126.35    6.35   0
  -2  -5   6  142.94    7.74   0
   2   5   6  123.82    7.94   0
  -2  -5   6  136.15    7.73   0
   2   5   6  136.14    8.17   0
  -3   5   6   71.35    5.33   0
  -3   5  -6   65.78    5.40   0
  -3  -5   6   66.84    5.26   0
   3  -5  -6   66.05    7.05   0
   3   5  -6   69.05    6.98   0
  -3   5  -6   68.66    5.58   0
  -3  -5  -6   66.90    5.51   0
   3   5   6   71.19    7.24   0
   3  -5   6   70.87    7.18   0
  -3  -5  -6   73.43    5.55   0
   3   5   6   66.20    7.22   0
   3   5  -6   72.78    5.28   0
   4   5   6   44.09    5.08   0
  -4  -5   6   45.91    4.92   0
  -4   5  -6   44.36    6.81   0
   4  -5  -6   41.36    6.69   0
   4   5  -6   44.51    6.63   0
  -4  -5  -6   46.47    6.75   0
   4  -5   6   44.01    6.78   0
  -4   5  -6   44.11    4.94   0
   4   5   6   47.57    5.10   0
  -4  -5  -6   42.06    6.83   0
   4   5  -6   47.99    6.70   0
  -4   5   6   47.59    6.76   0
  -5   5  -6  103.53    5.67   0
   5  -5  -6  112.77    5.24   0
  -5   5  -6  105.93    5.50   0
   5   5   6  104.46    7.28   0
   5   5  -6  105.78    5.31   0
   5   5  -6  110.23    5.22   0
   5  -5   6  106.08    7.14   0
   5   5   6  114.81    7.30   0
  -5   5   6  113.51    5.35   0
  -5  -5  -6  110.34    7.23   0
  -5  -5   6  116.12    6.90   0
  -6  -5   6  112.09    6.00   0
  -6   5  -6  107.18    8.35   0
  -6  -5  -6  107.17    8.28   0
   6   5  -6  111.84    8.10   0
   6   5   6  107.73    8.40   0
   6  -5  -6  116.92    7.97   0
   6  -5   6  107.94    6.28   0
  -6   5  -6  106.98    8.27   0
   6   5   6  110.27    6.51   0
  -6   5   6  109.63    5.98   0
   6   5  -6  113.42    6.06   0
  -7  -5  -6  134.59    8.50   0
  -7  -5   6  132.59    8.10   0
   7   5   6  128.59    8.45   0
   7   5  -6  129.76    8.13   0
   7  -5   6  125.28    6.35   0
  -7   5  -6  121.83    8.32   0
   7   5   6  128.04    6.51   0
   7   5  -6  124.57    6.18   0
   7  -5  -6  125.30    8.17   0
  -7   5   6  135.89    8.22   0
  -7   5  -6  131.86    8.43   0
  -8  -5   6   53.15    5.61   0
  -8   5  -6   53.85    5.73   0
   8  -5  -6   53.49    5.74   0
   8   5   6   53.45    5.85   0
   8   5  -6   53.98    5.66   0
   8  -5   6   52.75    7.89   0
  -8  -5  -6   51.06    5.87   0
   8   5   6   53.30    7.99   0
   8   5  -6   49.64    7.83   0
  -8   5   6   53.47    5.71   0
  -8   5  -6   54.17    7.98   0
   9  -5  -6   41.60    9.16   0
   9  -5   6   46.85    9.25   0
  -9   5   6   47.12    9.07   0
  -9  -5   6   42.80    6.53   0
   9   5   6   47.02    6.65   0
  -9   5  -6   44.28    6.71   0
   9   5   6   47.44    6.66   0
   9   5  -6   44.38    9.01   0
  -9  -5  -6   49.57    9.25   0
  -9   5  -6   46.05    6.69   0
   9   5  -6   47.55    6.50   0
 -10  -5   6   30.81    6.37   0
  10  -5   6   31.47    6.44   0
  10  -5  -6   30.30    8.93   0
 -10   5  -6   34.33    8.97   0
  10   5   6   35.63    6.46   0
  10   5   6   37.28    8.84   0
  10   5  -6   34.06    8.95   0
 -10  -5  -6   31.09    9.05   0
 -10   5   6   27.60    6.41   0
  10   5  -6   36.98    8.89   0
 -11   5   6   67.88    7.67   0
  11  -5  -6   72.08   10.38   0
  11   5   6   76.21   10.63   0
 -11  -5   6   69.90    7.50   0
  11   5   6   68.77    7.63   0
  11   5  -6   64.34    9.80   0
  11  -5   6   70.34   10.67   0
 -11  -5  -6   69.66   10.66   0
 -11   5  -6   73.15   10.64   0
  11   5  -6   67.30    7.61   0
 -12  -5   6    4.37    7.28   0
  12  -5   6    7.64    7.35   0
 -12   5  -6    9.88   10.35   0
  12   5  -6    8.54    7.31   0
 -12   5   6    4.52    7.30   0
 -12  -5  -6   12.49    7.39   0
  12   5   6    8.81   10.37   0
  12   5   6    4.94   10.52   0
  12   5  -6    6.78   10.24   0
  12  -5  -6   14.62    7.24   0
   0   6  -6   -0.27    4.59   0
   0  -6   6    1.04    6.46   0
   0   6   6   -0.38    4.46   0
   0   6   6   -0.41    4.64   0
   0  -6  -6    2.64    6.43   0
   0   6  -6   -0.28    4.64   0
   0  -6   6   -3.58    6.58   0
  -1  -6   6   13.55    4.76   0
  -1   6   6   14.95    4.83   0
  -1   6  -6   11.89    6.65   0
   1  -6   6   16.54    6.48   0
   1   6   6   14.79    4.84   0
  -1   6   6   12.45    4.66   0
   1  -6  -6   13.41    6.65   0
  -1  -6   6   14.42    4.68   0
  -1   6  -6   12.96    4.83   0
   1  -6   6   13.81    4.84   0
   1   6  -6   13.31    4.75   0
  -1  -6  -6   14.55    4.75   0
   1   6   6   17.67    6.50   0
   1   6  -6   12.62    4.79   0
  -2   6   6  165.54    7.53   0
   2   6  -6  155.29    5.83   0
   2  -6   6  159.52    7.56   0
   2   6   6  147.42    7.51   0
   2  -6  -6  154.53    5.83   0
  -2  -6  -6  154.30    6.15   0
  -2   6  -6  153.71    6.11   0
  -2  -6   6  155.15    5.81   0
  -2  -6  -6  147.15    6.19   0
  -2  -6   6  149.87    7.34   0
   2  -6   6  145.38    7.49   0
  -2   6   6  141.78    5.70   0
   2   6   6  157.58    7.76   0
  -2   6  -6  149.74    6.00   0
   2   6  -6  153.32    5.82   0
  -3   6   6  613.33    8.44   0
   3   6   6  592.31    9.40   0
  -3   6  -6  609.65   10.15   0
  -3  -6  -6  602.56   10.57   0
   3   6  -6  591.36    9.48   0
   3   6   6  625.03   10.70   0
   3   6  -6  604.74    8.41   0
  -3  -6  -6  613.84    9.58   0
   3  -6   6  592.21    8.90   0
  -3   6  -6  626.70   10.35   0
  -3  -6   6  635.54    9.65   0
   3  -6  -6  592.45    8.41   0
  -4   6   6  166.14    7.32   0
  -4  -6   6  159.47    7.23   0
   4  -6  -6  156.16    5.64   0
   4   6  -6  150.90    7.21   0
   4   6   6  155.14    6.15   0
  -4  -6  -6  161.07    7.63   0
  -4   6  -6  154.45    7.47   0
   4  -6   6  145.32    5.83   0
   4   6  -6  155.24    5.68   0
  -4   6  -6  142.42    5.82   0
  -4  -6  -6  144.21    7.63   0
   4   6   6  145.58    5.98   0
   5   6   6    7.84    5.42   0
  -5  -6   6    6.01    5.43   0
   5   6   6    8.59    7.60   0
  -5   6  -6    4.18    5.55   0
   5  -6  -6    8.00    7.60   0
   5   6  -6    1.87    5.44   0
  -5   6  -6    9.91    7.49   0
   5  -6   6    7.41    5.36   0
  -5  -6  -6    6.45    7.51   0
  -5  -6  -6    5.57    7.65   0
   5   6  -6    5.50    5.37   0
  -5   6   6    2.73    5.48   0
  -6  -6  -6  177.14    6.86   0
  -6   6  -6  168.83    8.61   0
   6  -6   6  171.39    6.68   0
   6  -6  -6  168.34    6.45   0
   6   6  -6  164.30    6.27   0
   6   6  -6  171.35    8.47   0
   6   6   6  167.56    8.85   0
  -6  -6   6  179.83    6.43   0
   6   6   6  177.31    8.80   0
  -6   6  -6  167.83    8.70   0
  -6   6   6  174.15    6.42   0
  -7   6  -6  759.55   10.17   0
  -7  -6  -6  780.92   12.11   0
   7   6   6  764.31   12.16   0
   7  -6   6  747.64   10.01   0
   7   6  -6  746.29    9.10   0
   7  -6  -6  776.72   10.88   0
   7   6   6  766.35   10.64   0
  -7   6  -6  770.01   11.63   0
   7   6  -6  771.07    9.17   0
  -7   6   6  747.36    9.20   0
  -7  -6   6  794.67   10.84   0
  -8   6  -6  325.72    7.74   0
  -8  -6  -6  343.07    7.97   0
  -8   6  -6  331.49    7.83   0
   8  -6   6  344.29    9.48   0
   8   6  -6  325.30    7.14   0
   8  -6  -6  324.40    9.03   0
   8   6   6  332.33    7.91   0
   8   6   6  338.51    9.65   0
   8   6  -6  325.46    7.09   0
  -8   6   6  328.40    9.05   0
  -8  -6   6  335.45    8.96   0
  -9   6  -6   -0.64    6.19   0
  -9   6  -6    1.45    8.83   0
   9  -6  -6    1.37    6.20   0
   9   6   6   -0.31    6.21   0
   9   6   6    2.89    6.20   0
   9   6  -6   -1.66    8.77   0
  -9   6   6    0.25    6.07   0
  -9  -6  -6    5.34    8.73   0
   9  -6   6    2.68    6.11   0
   9   6  -6    3.27    6.11   0
  -9  -6   6    1.61    6.13   0
 -10  -6   6   -3.35    6.12   0
 -10   6  -6   -4.50    6.24   0
  10   6  -6   -0.50    6.23   0
  10  -6  -6   -1.67    6.19   0
  10   6   6   -0.97    8.62   0
  10  -6   6    3.30    8.67   0
  10   6  -6   -1.43    6.22   0
  10   6   6    0.85    8.70   0
 -10   6  -6   -3.96    8.78   0
 -10  -6  -6   -0.75    6.20   0
 -10   6   6   -1.23    8.68   0
  11  -6   6    4.32   10.27   0
  11  -6  -6   11.34    7.17   0
 -11   6  -6    6.27    7.31   0
 -11  -6   6   12.38    7.18   0
 -11   6  -6    5.97    7.28   0
  11   6   6    4.11   10.26   0
 -11   6   6    8.17    7.30   0
  11   6  -6   21.30   10.13   0
  11   6   6    5.71    7.33   0
  11   6  -6   10.33   10.17   0
 -11  -6  -6    4.57    7.30   0
 -12   6  -6    3.99   11.00   0
  12   6   6    2.48    8.23   0
 -12   6   6    4.28    7.16   0
  12  -6   6   -0.28    7.31   0
  12   6  -6   -1.14    8.32   0
 -12  -6  -6    5.23   10.97   0
 -12   6  -6    2.57   11.10   0
  12  -6  -6    7.72    8.24   0
  12   6  -6   -0.22    8.35   0
  12   6   6    1.76   11.06   0
 -12  -6   6    3.47    7.24   0
   0  -7  -6   13.77    6.35   0
   0   7  -6   11.95    6.35   0
   0  -7   6   14.24    6.36   0
   0   7   6   11.56    6.48   0
   0  -7   6   12.70    4.48   0
   0   7   6   12.41    4.48   0
   0   7  -6   11.72    4.48   0
   1   7  -6   34.94    6.60   0
  -1  -7   6   37.91    4.76   0
  -1   7   6   38.48    4.76   0
   1  -7   6   39.58    4.79   0
   1   7   6   42.34    6.63   0
  -1   7  -6   36.44    6.54   0
   1  -7  -6   39.36    4.74   0
  -1  -7  -6   36.21    4.75   0
  -1   7  -6   36.56    4.79   0
   1  -7   6   37.38    6.56   0
  -1  -7   6   38.11    4.75   0
  -1   7   6   36.46    4.67   0
   1   7  -6   35.65    6.51   0
   1   7   6   36.46    4.80   0
  -2   7   6   -0.45    6.17   0
  -2   7  -6    3.78    6.15   0
   2  -7   6    0.70    4.45   0
   2  -7  -6    2.75    4.38   0
  -2  -7  -6    1.50    6.24   0
  -2   7   6   -0.01    6.30   0
   2  -7   6   -0.62    4.45   0
  -2  -7   6    3.92    6.15   0
   2   7  -6    3.76    4.44   0
   2   7  -6    2.63    4.39   0
  -2  -7   6    0.30    4.43   0
   2   7   6    1.37    6.27   0
  -2  -7  -6    2.05    4.41   0
   2   7   6    0.57    4.33   0
  -2   7  -6    0.96    6.27   0
   3   7  -6  334.60    7.33   0
  -3  -7   6  335.88    7.40   0
  -3   7   6  345.65    9.17   0
   3  -7  -6  336.48    7.43   0
  -3  -7  -6  344.88    8.03   0
  -3   7  -6  352.21    7.77   0
   3   7   6  363.01    9.74   0
   3   7   6  339.09    7.88   0
   3   7  -6  352.85    7.44   0
  -3   7   6  363.22    9.37   0
  -3  -7   6  363.17    9.29   0
  -3  -7  -6  337.05    7.83   0
  -3   7  -6  346.16    9.39   0
   3  -7   6  327.94    7.65   0
  -4   7   6   80.80    6.01   0
  -4   7  -6   78.51    5.97   0
   4  -7   6   78.59    6.10   0
   4   7  -6   76.92    5.81   0
   4  -7  -6   79.01    5.87   0
   4   7   6   96.10    8.25   0
  -4  -7  -6   77.61    6.10   0
  -4  -7   6   81.26    5.89   0
   4   7   6   75.92    6.03   0
  -4  -7  -6   80.78    6.10   0
  -4   7  -6   80.33    8.02   0
   4   7  -6   84.80    8.10   0
   5   7   6  178.31    6.90   0
  -5   7  -6  183.21    8.75   0
   5   7  -6  185.03    6.49   0
  -5  -7  -6  190.78    6.90   0
  -5  -7   6  202.33    8.58   0
  -5   7  -6  185.20    8.74   0
   5   7   6  197.53    8.97   0
   5   7  -6  183.74    6.56   0
   5  -7  -6  198.07    8.48   0
  -5  -7  -6  183.89    8.87   0
   5  -7   6  190.74    6.81   0
  -5   7   6  192.91    8.62   0
   6  -7   6    4.11    7.74   0
  -6   7  -6    1.27    5.49   0
   6   7   6    4.42    7.76   0
   6   7  -6    0.10    7.71   0
   6   7   6    1.62    7.74   0
   6  -7  -6    1.21    7.73   0
  -6  -7  -6    2.60    5.41   0
  -6   7  -6    1.97    5.35   0
  -6  -7   6    2.89    7.66   0
   6   7  -6    0.92    5.49   0
  -6   7   6    4.57    5.41   0
  -7  -7  -6  194.81    6.88   0
  -7  -7   6  194.50    6.41   0
  -7   7  -6  198.75    6.72   0
   7   7   6  190.67    6.79   0
   7  -7  -6  191.88    6.41   0
   7   7   6  182.10    6.73   0
   7   7  -6  197.71    8.32   0
   7  -7   6  186.22    6.66   0
  -7   7   6  172.82    6.30   0
   7   7  -6  185.43    8.23   0
  -7   7  -6  168.72    6.56   0
   8   7   6   30.17    6.40   0
   8   7   6   32.07    8.90   0
  -8  -7  -6   30.43    8.83   0
   8  -7  -6   28.22    6.39   0
   8   7  -6   24.81    8.88   0
  -8   7  -6   28.22    6.43   0
  -8   7   6   28.13    8.81   0
  -8  -7   6   28.87    6.27   0
   8   7  -6   27.31    6.31   0
   8  -7   6   28.86    8.88   0
  -8   7  -6   27.68    6.39   0
   9   7   6   34.23    6.36   0
  -9   7   6   26.44    6.34   0
   9  -7  -6   37.67    8.82   0
  -9   7  -6   32.10    6.34   0
  -9   7  -6   30.34    9.02   0
   9   7  -6   27.26    8.83   0
   9  -7   6   33.35    6.36   0
   9   7  -6   32.48    8.89   0
  -9  -7   6   33.63    6.27   0
  -9  -7  -6   30.91    6.43   0
   9   7   6   33.45    8.87   0
  10   7  -6    1.45    6.18   0
 -10   7  -6    1.22    7.13   0
  10  -7   6   -1.79    9.53   0
 -10   7  -6   -3.39    9.52   0
 -10  -7  -6    2.04    9.44   0
  10   7   6    1.38    6.22   0
  10   7  -6    5.04    7.23   0
  10  -7  -6    1.89    7.22   0
 -10   7   6    0.95    9.38   0
  10   7   6    0.90    6.13   0
 -10  -7   6    3.43    9.39   0
 -11  -7  -6    1.65   10.24   0
  11  -7  -6    3.75    7.21   0
  11  -7   6    1.60   10.21   0
  11   7  -6   -1.52    7.34   0
  11   7  -6   -0.83    7.31   0
  11   7   6   -3.60    7.32   0
 -11   7   6   -3.77    7.34   0
 -11   7  -6   -2.83    7.27   0
  11   7   6    2.10    7.15   0
 -11   7  -6    3.08   10.19   0
 -11  -7   6    2.36    7.23   0
  12   7   6   -1.25   11.86   0
  12   7  -6    0.88   11.78   0
  12  -7  -6    8.63    8.41   0
  12  -7   6    3.41    8.38   0
 -12  -7  -6   -0.56   11.91   0
  12   7  -6    5.49    8.38   0
  12   7   6    7.86   11.80   0
 -12   7  -6    3.41    8.46   0
 -12  -7   6   -1.48    8.37   0
 -12   7  -6    3.52    8.41   0
   0   8   6   46.70    5.67   0
   0   8   6   53.06    7.86   0
   0  -8   6   51.13    5.71   0
   0  -8   6   49.32    5.70   0
   0   8  -6   49.98    7.67   0
   0  -8  -6   49.86    5.68   0
   0   8  -6   52.21    5.61   0
   1   8   6   47.65    7.69   0
  -1   8   6   44.12    5.62   0
  -1  -8  -6   36.73    7.93   0
  -1   8   6   42.61    5.75   0
   1   8  -6   42.99    7.76   0
  -1  -8   6   51.58    7.71   0
  -1   8  -6   45.60    5.75   0
   1   8   6   46.08    5.78   0
  -1  -8   6   44.33    5.62   0
   1   8  -6   44.89    5.65   0
   1  -8  -6   44.34    5.64   0
  -1   8  -6   47.66    5.62   0
   1  -8   6   45.94    7.84   0
   1  -8   6   43.06    7.82   0
   2   8  -6   19.20    5.48   0
  -2   8  -6   18.10    7.66   0
   2   8  -6   15.66    5.43   0
  -2  -8  -6   17.61    5.41   0
  -2   8   6   17.52    5.53   0
  -2  -8   6   19.24    7.68   0
   2  -8  -6   17.08    7.60   0
   2   8   6   17.62    5.37   0
  -2   8   6   17.59    5.38   0
  -2  -8  -6   16.01    5.43   0
   2   8   6   20.86    7.71   0
   2  -8   6   16.96    7.66   0
  -2   8  -6   15.49    5.50   0
  -2  -8   6   17.13    7.57   0
   2  -8   6   15.27    5.46   0
  -3  -8  -6   70.81    5.76   0
  -3  -8   6   67.18    5.80   0
  -3   8  -6   64.68    5.88   0
  -3  -8   6   66.13    5.75   0
   3  -8   6   59.97    5.81   0
   3   8  -6   65.27    5.81   0
   3   8   6   69.99    8.05   0
  -3   8  -6   66.83    7.81   0
  -3   8   6   60.83    7.96   0
   3   8   6   61.62    5.80   0
  -3  -8  -6   61.97    8.08   0
   3   8  -6   65.45    5.71   0
  -3   8   6   61.80    5.67   0
   3  -8  -6   64.14    5.73   0
  -4   8  -6  787.76    9.77   0
  -4   8   6  821.37    9.43   0
   4  -8   6  824.93   11.51   0
  -4   8   6  778.93    9.34   0
   4   8  -6  790.87   10.85   0
  -4   8  -6  804.41   11.53   0
   4  -8  -6  790.45   10.92   0
   4   8   6  793.34   10.13   0
  -4  -8  -6  826.05   10.35   0
   4   8  -6  795.45    9.37   0
   4   8   6  773.66   10.06   0
  -4  -8  -6  787.64   10.17   0
  -4  -8   6  787.91    9.34   0
   5   8  -6  828.63   11.03   0
   5   8   6  856.57   12.02   0
  -5   8  -6  874.92   11.70   0
  -5   8  -6  829.84   10.13   0
   5  -8  -6  815.01    9.49   0
   5  -8   6  827.54   10.05   0
  -5   8   6  859.35   11.08   0
   5   8   6  875.31   12.06   0
   5   8  -6  829.35    9.38   0
  -5  -8  -6  809.64   10.50   0
  -5  -8   6  855.95    9.46   0
  -5  -8  -6  857.21   10.55   0
  -6   8  -6   86.61    5.95   0
   6   8   6   77.99    6.01   0
  -6  -8   6   87.07    5.80   0
  -6  -8  -6   85.89    8.12   0
   6  -8  -6   88.70    5.88   0
   6   8   6   88.03    6.02   0
  -6   8  -6   89.13    7.96   0
  -6  -8  -6   80.01    5.93   0
   6   8  -6   85.97    7.89   0
   6   8  -6   85.39    7.91   0
   6  -8   6   84.94    5.98   0
  -6   8   6   91.31    5.75   0
  -7   8  -6   34.64    6.46   0
   7   8   6   39.01    6.51   0
   7  -8  -6   41.20    8.94   0
   7   8   6   40.83    9.03   0
  -7   8  -6   40.70    6.44   0
  -7  -8   6   40.27    8.77   0
   7  -8   6   40.30    8.95   0
   7   8  -6   40.24    8.95   0
  -7  -8  -6   34.82    6.52   0
   7   8  -6   34.05    6.42   0
  -7   8   6   37.38    6.37   0
  -8   8  -6    5.56    8.70   0
  -8  -8   6    0.35    6.11   0
  -8   8  -6    2.25    6.25   0
   8  -8  -6    0.73    8.77   0
   8   8  -6   -3.48    8.65   0
   8   8   6    3.37    8.74   0
   8  -8   6    0.96    8.71   0
   8   8   6    1.25    6.21   0
   8   8  -6    4.52    6.21   0
  -8   8   6    1.51    8.67   0
  -8  -8  -6    5.69    8.69   0
   9   8  -6   -2.89    6.18   0
  -9   8  -6    0.14    6.14   0
   9   8   6   -0.43    6.12   0
  -9   8  -6    2.26    6.18   0
   9  -8  -6    3.91    8.77   0
   9   8   6    1.55    6.15   0
  -9  -8   6    2.85    6.06   0
   9  -8   6   -0.41    8.71   0
  -9   8   6    7.08    6.03   0
   9   8  -6   -2.89    8.79   0
  -9  -8  -6   -1.74    8.75   0
  10   8  -6    3.51   10.16   0
 -10  -8  -6    4.08    7.26   0
 -10   8   6    5.37    7.12   0
 -10   8  -6    3.57   10.21   0
  10  -8   6    4.21    7.23   0
 -10  -8   6   -5.55   10.26   0
  10   8   6    4.91   10.12   0
  10   8   6    4.22   10.25   0
  10  -8  -6    3.31    7.31   0
  10   8  -6    0.66    7.24   0
 -10   8  -6    5.18   10.21   0
 -11   8  -6   14.89    7.42   0
 -11  -8   6    1.17    7.38   0
  11  -8  -6    8.96    8.43   0
  11   8  -6    4.58    8.39   0
 -11  -8  -6   15.64   11.15   0
  11  -8   6   11.84    7.44   0
  11   8   6   11.37    7.36   0
  11   8   6    8.96   11.23   0
 -11   8  -6   12.90   11.13   0
 -11   8   6   14.68    7.34   0
  11   8  -6   11.36    8.28   0
   0  -9   6  489.79    8.06   0
   0   9  -6  477.00    7.97   0
   0  -9   6  448.61    7.80   0
   0   9  -6  461.43    8.04   0
   0  -9  -6  471.78    8.17   0
   0   9   6  486.32    8.28   0
   0   9   6  476.39    8.09   0
  -1  -9   6   57.91    5.67   0
   1   9   6   50.39    5.70   0
  -1   9  -6   49.96    5.71   0
  -1   9   6   61.17    5.81   0
   1   9  -6   53.80    5.69   0
  -1   9   6   57.17    7.75   0
   1  -9   6   54.58    5.81   0
   1   9   6   61.58    5.79   0
   1  -9  -6   50.65    5.75   0
   1   9  -6   57.85    7.78   0
   1  -9   6   58.77    5.72   0
  -1  -9  -6   54.98    5.78   0
  -1   9  -6   59.52    7.84   0
  -1  -9   6   53.91    7.92   0
   2   9  -6  177.18    6.49   0
  -2  -9  -6  181.86    6.59   0
   2  -9   6  184.67    6.53   0
   2  -9  -6  181.43    6.54   0
   2   9   6  182.82    8.58   0
  -2   9   6  187.98    6.62   0
  -2   9  -6  184.66    6.69   0
  -2  -9   6  184.17    6.61   0
  -2   9  -6  187.79    8.50   0
   2  -9   6  187.05    6.65   0
  -2  -9   6  181.93    8.44   0
  -2  -9  -6  180.87    6.70   0
   2   9  -6  193.78    8.43   0
  -2   9   6  184.93    8.47   0
   2   9   6  182.60    6.65   0
   3   9  -6   16.96    5.53   0
   3  -9   6   20.75    7.74   0
   3   9  -6   13.62    7.76   0
  -3   9   6   16.63    7.79   0
  -3  -9   6   16.54    5.46   0
   3  -9  -6   15.91    5.46   0
  -3   9  -6   22.33    5.51   0
  -3   9  -6   16.93    5.57   0
   3   9   6   17.65    5.55   0
  -3  -9   6   13.42    5.61   0
  -3  -9  -6   16.48    7.83   0
   3   9   6   21.30    7.73   0
  -3  -9  -6   16.43    5.58   0
  -3   9   6   11.03    5.53   0
  -4   9  -6   34.25    7.78   0
   4   9  -6   42.74    5.51   0
  -4   9  -6   35.94    7.74   0
  -4  -9   6   39.22    5.56   0
  -4   9   6   42.20    5.52   0
  -4  -9  -6   38.51    7.77   0
   4   9   6   44.02    5.71   0
   4   9   6   43.12    7.76   0
  -4  -9  -6   46.04    7.69   0
   4   9  -6   37.88    5.51   0
   4  -9  -6   39.39    5.55   0
  -4   9   6   39.94    5.60   0
   4  -9   6   39.33    5.66   0
  -4  -9   6   43.03    5.55   0
   5   9   6  104.61    6.07   0
   5   9  -6  110.89    5.84   0
  -5  -9  -6  115.12    6.06   0
  -5   9   6  113.97    5.90   0
   5   9  -6  109.43    8.06   0
  -5  -9   6  108.25    7.91   0
  -5   9   6  107.38    5.84   0
   5   9   6  118.11    8.13   0
   5  -9   6  109.50    6.09   0
  -5  -9  -6  111.36    6.08   0
  -5   9  -6  109.64    6.08   0
  -5   9  -6  106.50    8.02   0
   5  -9  -6  113.08    7.99   0
   6   9   6    3.87    8.74   0
   6  -9  -6    6.50    8.72   0
   6   9  -6    1.27    6.25   0
  -6  -9  -6    2.07    6.22   0
  -6  -9   6    2.68    8.62   0
   6  -9   6    1.99    6.26   0
  -6   9  -6    2.43    6.25   0
  -6   9   6    8.61    6.10   0
   6   9  -6    3.83    6.15   0
  -6   9  -6    5.30    8.71   0
   6   9   6    8.38    8.83   0
  -6   9   6    3.69    6.21   0
  -6  -9  -6    2.76    6.29   0
  -7   9  -6   11.20    6.17   0
   7   9   6    5.69    8.80   0
   7  -9   6    7.38    6.23   0
   7   9  -6   12.67    6.14   0
  -7   9   6   12.15    6.14   0
   7   9  -6   11.62    6.20   0
  -7  -9  -6    8.58    8.72   0
  -7  -9   6    7.17    6.12   0
   7  -9  -6    7.56    6.21   0
  -7   9  -6    8.18    6.26   0
   7   9   6   10.16    6.22   0
  -8   9  -6   11.96    6.29   0
  -8  -9  -6   11.60    6.20   0
   8  -9   6   11.05    6.28   0
   8   9  -6   11.75    6.13   0
  -8   9  -6   11.95    6.20   0
   8  -9  -6   18.42    8.73   0
   8   9   6   14.10    8.79   0
   8   9   6   12.71    8.75   0
  -8  -9   6   12.88    8.65   0
   8   9  -6   11.05    6.28   0
  -8   9   6    7.43    6.30   0
  -9  -9   6    2.67    7.25   0
   9   9  -6   -1.02    7.22   0
   9  -9  -6    5.21   10.19   0
  -9   9  -6   -3.66   10.19   0
   9  -9   6    4.95    7.24   0
   9   9   6    4.29    7.26   0
   9   9   6    4.99   10.14   0
   9   9  -6    3.36    7.23   0
  -9  -9  -6    3.86   10.18   0
  -9   9   6    1.75    7.18   0
  -9   9  -6    2.48   10.24   0
 -10  -9  -6   38.07    7.54   0
  10  -9   6   40.11    7.55   0
  10   9   6   42.96    7.50   0
  10  -9  -6   43.66    7.47   0
  10   9   6   44.89    7.53   0
 -10  -9   6   43.86   10.37   0
  10   9  -6   35.52    7.49   0
  10   9  -6   37.74    7.52   0
 -10   9  -6   36.87   10.64   0
 -10   9   6   44.88    7.39   0
 -10   9  -6   38.39    7.51   0
 -11   9  -6    1.91    8.50   0
 -11   9  -6    8.64    8.44   0
  11   9   6    4.27    8.45   0
   0  10  -6  105.32    7.93   0
   0 -10   6  102.30    5.96   0
   0 -10  -6  108.24    6.03   0
   0 -10   6  104.09    5.93   0
   0  10   6  104.86    6.05   0
   0  10  -6  100.31    5.97   0
   0  10   6   92.22    6.03   0
  -1 -10   6  555.65    8.22   0
   1  10  -6  554.16    8.14   0
  -1  10   6  605.62   10.23   0
  -1  10  -6  574.80    8.43   0
   1 -10   6  561.72    8.43   0
  -1 -10   6  588.53    8.49   0
   1  10  -6  558.13    8.22   0
   1 -10  -6  571.20   10.21   0
   1 -10   6  580.29    8.50   0
   1  10   6  566.58   10.14   0
  -1 -10  -6  567.09    8.64   0
  -1  10   6  566.65    8.51   0
   1  10   6  607.02   10.39   0
  -1  10  -6  586.89   10.10   0
  -2 -10  -6  809.24   11.23   0
  -2  10   6  787.13    9.39   0
  -2 -10  -6  793.66    9.81   0
  -2  10   6  748.56    9.10   0
  -2  10  -6  788.15    9.56   0
   2 -10  -6  790.59    9.45   0
   2  10   6  821.83    9.81   0
  -2 -10   6  787.65    9.22   0
   2  10   6  793.99   11.19   0
   2 -10   6  762.90    9.29   0
  -2  10  -6  809.57    9.49   0
   2 -10   6  820.77    9.57   0
   2  10  -6  753.38    9.18   0
  -2 -10   6  798.07    9.25   0
   2  10  -6  776.37    9.03   0
   3 -10  -6   15.85    7.48   0
  -3  10   6   10.37    7.48   0
   3  10  -6   10.16    5.31   0
   3 -10   6    9.23    7.51   0
  -3 -10   6    5.32    7.59   0
   3  10   6   12.27    7.51   0
  -3  10  -6   12.98    5.31   0
   3  10   6   19.17    7.46   0
   3  10  -6   14.17    5.32   0
  -3  10  -6   11.77    5.32   0
  -3 -10  -6   14.31    5.27   0
  -3 -10  -6   14.88    5.43   0
  -3  10   6   15.14    5.22   0
  -3 -10   6   18.37    7.34   0
   4 -10   6   15.21    7.47   0
  -4  10   6    8.25    5.29   0
  -4 -10  -6   17.40    5.29   0
  -4  10   6   15.06    5.25   0
  -4 -10   6   17.80    5.22   0
  -4 -10  -6   15.17    5.30   0
  -4  10  -6   13.44    5.28   0
  -4  10  -6   13.19    5.35   0
  -4 -10   6   17.41    5.33   0
   4  10   6   14.52    5.33   0
   4  10  -6   10.96    5.31   0
   4  10  -6   11.73    5.34   0
   4 -10  -6   13.79    5.30   0
   4  10   6   16.31    7.32   0
  -5  10  -6    5.60    6.08   0
  -5  10   6   -0.30    6.16   0
  -5  10   6   -1.01    6.14   0
  -5  10  -6   -2.10    6.22   0
   5  10  -6    3.26    8.75   0
   5  10  -6    3.60    6.18   0
  -5 -10  -6   -0.41    6.12   0
   5 -10  -6   -5.40    8.72   0
   5  10   6   -0.54    8.73   0
  -5 -10   6   -1.43    8.61   0
   5  10   6    5.42    8.67   0
   5 -10   6    3.55    8.74   0
  -5 -10  -6   -0.75    6.23   0
  -6  10   6    0.33    6.13   0
  -6 -10  -6    2.19    6.17   0
   6  10   6    0.95    8.64   0
  -6 -10   6   -2.56    6.15   0
   6  10  -6   -0.37    6.10   0
   6 -10  -6    5.81    8.70   0
  -6  10  -6    2.11    8.66   0
   6 -10   6    6.81    6.09   0
  -6  10  -6   -2.90    8.68   0
  -6 -10  -6    0.34    6.14   0
  -6  10   6   -0.28    6.13   0
   6  10   6    7.74    8.62   0
   6  10  -6   -4.83    6.20   0
   7  10   6   -0.89    6.18   0
   7  10  -6    2.75    6.08   0
   7  10   6   -2.93    6.21   0
   7 -10  -6   -2.38    6.18   0
   7  10  -6    2.92    6.15   0
  -7  10   6    2.65    6.17   0
  -7 -10   6    4.11    6.08   0
  -7 -10  -6    0.28    6.21   0
   7 -10   6   -1.79    6.23   0
  -7  10   6    1.00    6.15   0
  -7  10  -6    0.59    6.20   0
  -7  10  -6    2.82    6.11   0
  -8  10  -6   83.32    7.71   0
   8  10  -6   89.44    7.53   0
   8  10  -6   96.33    7.65   0
   8 -10  -6   95.91   10.52   0
   8  10   6   90.91    7.70   0
  -8  10   6   88.03    7.61   0
  -8 -10  -6   91.33   10.64   0
  -8  10  -6   92.39   10.57   0
   8  10   6   89.84    7.82   0
  -8 -10   6   84.45    7.49   0
  -8  10   6   99.69   10.50   0
   8 -10   6   84.89    7.71   0
  -9  10   6   41.84    7.48   0
   9  10  -6   52.75    7.43   0
  -9 -10  -6   46.68    7.55   0
   9  10   6   49.94    7.61   0
   9 -10   6   52.02   10.54   0
   9 -10  -6   51.29   10.51   0
   9  10  -6   55.92   10.43   0
  -9  10  -6   45.43    7.56   0
  -9 -10   6   38.32    7.60   0
  -9  10   6   39.74   10.49   0
   9  10   6   49.58   10.51   0
  -9  10  -6   50.65    7.60   0
  10 -10  -6   13.66    8.46   0
  10  10   6   12.04    8.43   0
 -10  10  -6   11.13   11.89   0
 -10 -10  -6   11.01   11.95   0
 -10  10  -6   13.19    8.44   0
  10 -10   6   14.60    8.42   0
 -10  10   6    6.47    8.47   0
 -10 -10   6   -1.14   11.87   0
  10  10   6   16.08   11.91   0
  10  10  -6   24.35   11.85   0
  10  10  -6    9.48    8.38   0
   0  11   6   83.51    6.76   0
   0  11   6   83.14    5.92   0
   0 -11  -6   88.72    8.80   0
   0  11  -6   78.10    5.82   0
   0 -11   6   80.27    5.92   0
   0  11  -6   80.91    8.83   0
   0 -11   6   90.10    6.89   0
  -1 -11   6    6.12    6.42   0
   1  11   6    6.10    6.32   0
  -1  11   6   11.85    8.32   0
   1  11   6   -1.56    6.47   0
  -1 -11   6    9.99    5.23   0
   1  11  -6    6.54    6.40   0
   1 -11  -6    0.25    6.47   0
  -1  11  -6    2.14    6.36   0
  -1  11   6    3.61    6.36   0
  -1  11  -6    2.32    6.39   0
   1  11  -6    2.30    6.39   0
  -1 -11  -6    7.36    8.42   0
   1 -11   6    5.57    8.23   0
   1 -11   6    4.48    6.36   0
  -2 -11   6  271.08    7.60   0
   2  11   6  274.42   10.03   0
  -2  11   6  257.81    7.58   0
  -2  11  -6  262.81    7.67   0
   2 -11   6  268.74    7.60   0
   2  11   6  274.42    7.72   0
   2 -11   6  281.26   10.02   0
  -2  11   6  258.04    7.58   0
   2  11  -6  272.83    9.85   0
  -2  11  -6  267.66    7.68   0
  -2 -11  -6  267.73    7.79   0
   2 -11  -6  264.74    7.65   0
  -2 -11   6  275.78    9.98   0
  -2 -11  -6  252.89    7.59   0
   2  11  -6  270.24    7.62   0
   3 -11   6   18.67    8.80   0
  -3  11   6   17.17    6.26   0
  -3 -11   6    9.75    6.32   0
  -3  11  -6   12.91    6.35   0
   3  11  -6   11.52    6.29   0
  -3 -11  -6   14.82    6.29   0
   3  11   6   19.53    8.75   0
  -3 -11  -6   15.67    8.90   0
   3 -11  -6   13.30    6.36   0
  -3 -11   6   19.71    6.16   0
   3  11   6   15.40    6.25   0
  -3  11   6   16.93    6.24   0
   3  11  -6   13.28    8.76   0
  -3  11  -6   11.29    6.32   0
   4  11   6   19.24    8.78   0
   4  11   6   20.61    6.26   0
  -4 -11  -6   20.46    6.31   0
  -4 -11  -6   21.06    6.33   0
  -4  11  -6   19.26    6.23   0
  -4  11  -6   18.81    8.83   0
   4  11  -6   24.40    8.79   0
   4 -11   6   18.28    6.31   0
   4  11  -6   22.01    6.22   0
   4 -11  -6   17.12    8.85   0
  -4  11   6   23.65    6.16   0
  -4  11   6   17.22    6.30   0
  -4 -11   6   21.34    8.70   0
  -4 -11   6   25.68    6.29   0
   5  11  -6   37.05    8.81   0
  -5  11   6   26.10    6.33   0
  -5 -11  -6   29.69    8.91   0
  -5  11  -6   30.20    8.85   0
  -5 -11   6   27.60    6.35   0
   5  11   6   31.81    6.38   0
  -5  11   6   30.99    6.36   0
   5 -11  -6   25.72    6.41   0
  -5  11  -6   30.77    6.30   0
  -5 -11  -6   26.80    9.03   0
   5  11  -6   33.14    6.28   0
   5  11   6   30.78    6.37   0
   5 -11   6   30.17    6.36   0
  -6  11   6    0.21    6.15   0
   6  11   6    1.53    6.14   0
   6  11  -6    5.43    8.65   0
   6  11  -6    1.83    6.11   0
  -6  11   6   -1.57    6.08   0
  -6 -11   6    2.69    6.03   0
   6 -11  -6   -3.76    8.76   0
   6 -11   6   -1.05    6.17   0
[truncated: 2,968,960 more chars]
