# Supplementary material for: Crystal structures of 2,3,8,9,14,15-hexa­methyl-5,6,11,12,17,18-hexa­aza­tri­naphthyl­ene and 2,3,8,9,14,15-hexa­phenyl-5,6,11,12,17,18-hexa­za­tri­naphthyl­ene di­chloro­methane disolvate
Source: Acta Crystallogr E Crystallogr Commun. 2018 Jan 16;74(Pt 2):167–71. doi: 10.1107/S2056989018000725 (PMC5956329; doi:10.1107/S2056989018000725)
Supplement: Supplementary file 2 [file e-74-00167-1sup2.hkl]

data_1                                                                          
_shelx_title ' C30H24N6 in Pbcn'                                                
_shelx_refln_list_code          4                                               
_shelx_F_calc_maximum      234.54                                               
_exptl_crystal_F_000       984.00                                               
_reflns_d_resolution_high  0.8051                                               
                                                                                
loop_                                                                           
 _space_group_symop_operation_xyz                                               
 'x, y, z'                                                                      
 '-x+1/2, -y+1/2, z+1/2'                                                        
 'x+1/2, -y+1/2, -z'                                                            
 '-x, y, -z+1/2'                                                                
 '-x, -y, -z'                                                                   
 'x-1/2, y-1/2, -z-1/2'                                                         
 '-x-1/2, y-1/2, z'                                                             
 'x, -y, z-1/2'                                                                 
                                                                                
_cell_length_a    11.6178                                                       
_cell_length_b    15.7762                                                       
_cell_length_c    12.8621                                                       
_cell_angle_alpha  90.000                                                       
_cell_angle_beta   90.000                                                       
_cell_angle_gamma  90.000                                                       
                                                                                
_shelx_F_squared_multiplier     1.000                                           
                                                                                
loop_                                                                           
 _refln_index_h                                                                 
 _refln_index_k                                                                 
 _refln_index_l                                                                 
 _refln_F_squared_calc                                                          
 _refln_F_squared_meas                                                          
 _refln_F_squared_sigma                                                         
 _refln_observed_status                                                         
   2   0   0       7499.24       7814.77       230.73 o                         
   4   0   0       5800.71       5692.46       270.24 o                         
   6   0   0       1911.28       1750.90        99.98 o                         
   8   0   0        119.94        136.77        20.67 o                         
  10   0   0       7712.52       7267.33       121.64 o                         
  12   0   0        509.26        520.16        29.75 o                         
  14   0   0         32.19         33.93        37.30 o                         
   3   1   0        744.32        800.38        26.34 o                         
   5   1   0        333.99        330.81        19.78 o                         
   7   1   0         31.02         26.81        18.61 o                         
   9   1   0         21.27         24.60        17.90 o                         
  11   1   0       1178.07       1217.65        24.63 o                         
  13   1   0          1.15         -3.33        24.33 o                         
   0   2   0       4266.86       4533.70       109.06 o                         
   2   2   0       8366.11       8173.88       165.72 o                         
   4   2   0       1972.17       1919.99        48.88 o                         
   6   2   0         50.92         54.63        17.70 o                         
   8   2   0          0.84          6.08        14.96 o                         
  10   2   0         99.40         88.02        18.18 o                         
  12   2   0        100.28        110.17        24.87 o                         
  14   2   0         23.69         10.57        28.20 o                         
   1   3   0        257.32        285.86        36.65 o                         
   3   3   0       1972.10       1883.17        37.02 o                         
   5   3   0        215.39        198.93        21.58 o                         
   7   3   0        555.43        520.80        18.77 o                         
   9   3   0          3.04         17.24        19.31 o                         
  11   3   0         86.15         90.66        22.90 o                         
  13   3   0          0.78         -1.59        26.41 o                         
   0   4   0       1135.42       1122.66        50.28 o                         
   2   4   0         77.08         71.30        29.56 o                         
   4   4   0       2736.26       2689.23        66.76 o                         
   6   4   0         24.70         10.29        19.31 o                         
   8   4   0         36.33         45.48        19.58 o                         
  10   4   0         78.65         80.85        16.66 o                         
  12   4   0         12.07         10.00        22.40 o                         
  14   4   0        207.28        200.02        38.50 o                         
   1   5   0          1.90          0.18        21.76 o                         
   3   5   0         97.09         93.39        28.15 o                         
   5   5   0        914.32        908.66        23.03 o                         
   7   5   0        148.04        135.07        14.75 o                         
   9   5   0        261.23        271.77        20.33 o                         
  11   5   0          0.01        -13.12        24.51 o                         
  13   5   0          0.06         10.14        24.50 o                         
   0   6   0       5798.52       5861.11        77.14 o                         
   2   6   0         17.30         26.89        29.08 o                         
   4   6   0       2143.70       2169.09        42.57 o                         
   6   6   0       4923.79       5061.22        55.54 o                         
   8   6   0          0.27         14.11        19.26 o                         
  10   6   0        132.48        136.12        21.17 o                         
  12   6   0         62.76         69.35        24.44 o                         
   1   7   0        440.40        399.22        23.37 o                         
   3   7   0          4.85         14.55        33.71 o                         
   5   7   0      12125.83      13256.23       352.38 o                         
   7   7   0       1518.52       1592.14        27.33 o                         
   9   7   0        287.06        313.60        17.89 o                         
  11   7   0          0.33          6.77        22.31 o                         
  13   7   0          0.01         14.29        33.12 o                         
   0   8   0         21.40         12.42        27.55 o                         
   2   8   0         83.51         48.58        26.97 o                         
   4   8   0       1043.43       1087.15        39.76 o                         
   6   8   0         25.15         18.89        19.93 o                         
   8   8   0         19.11         24.48        21.00 o                         
  10   8   0         82.49         77.95        22.67 o                         
  12   8   0          6.84          8.65        24.43 o                         
   1   9   0         51.91         45.20        18.30 o                         
   3   9   0       1000.23       1008.87        31.06 o                         
   5   9   0        165.06        176.93        24.97 o                         
   7   9   0         32.90         36.14        19.19 o                         
   9   9   0          1.31          1.86        20.72 o                         
  11   9   0          0.16          5.01        26.09 o                         
   0  10   0        579.13        570.84        33.98 o                         
   2  10   0        169.76        164.95        21.51 o                         
   4  10   0         59.24         48.09        33.89 o                         
   6  10   0        110.10        112.74        24.28 o                         
   8  10   0         63.09         68.17        19.82 o                         
  10  10   0         44.54         46.53        22.52 o                         
  12  10   0         66.23         61.30        30.57 o                         
   1  11   0       1249.50       1223.87        25.89 o                         
   3  11   0         44.76         25.75        27.93 o                         
   5  11   0          0.03        -16.80        23.83 o                         
   7  11   0          0.75          1.83        23.30 o                         
   9  11   0         27.35         34.66        31.54 o                         
  11  11   0        193.08        187.83        27.17 o                         
   0  12   0       7534.40       7204.68        57.88 o                         
   2  12   0       2067.15       2141.23        48.46 o                         
   4  12   0        101.30         88.46        24.23 o                         
   6  12   0         29.66         33.56        27.02 o                         
   8  12   0        255.41        301.17        32.74 o                         
  10  12   0        337.91        334.34        38.65 o                         
   1  13   0       9578.06       9573.08        72.94 o                         
   3  13   0         78.14         64.02        27.76 o                         
   5  13   0          3.42        -14.96        27.10 o                         
   7  13   0         71.05         87.81        32.33 o                         
   9  13   0        342.03        341.63        33.57 o                         
   0  14   0       2122.36       2196.39        40.65 o                         
   2  14   0       2150.82       2252.51        44.46 o                         
   4  14   0         27.12         41.90        31.84 o                         
   6  14   0         16.04         24.45        27.29 o                         
   8  14   0        114.79         96.61        32.86 o                         
  10  14   0        168.08        113.57        53.16 o                         
   1  15   0         25.26         27.27        25.20 o                         
   3  15   0          4.56         18.57        27.26 o                         
   5  15   0         48.26         37.00        32.03 o                         
   7  15   0          7.79         -8.03        37.12 o                         
   9  15   0         21.67         31.55        52.73 o                         
   0  16   0        337.88        329.87        33.93 o                         
   2  16   0          0.02          6.01        31.56 o                         
   4  16   0         14.11          8.73        39.02 o                         
   6  16   0          9.87         23.48        32.19 o                         
   8  16   0          7.99         20.66        43.19 o                         
   1  17   0         42.95         49.54        31.93 o                         
   3  17   0        208.28        262.18        29.88 o                         
   5  17   0         44.98         60.87        37.50 o                         
   7  17   0          3.08         -9.02        53.16 o                         
   0  18   0         10.73         21.94        37.23 o                         
   2  18   0          4.21          5.83        32.27 o                         
   4  18   0        102.08        102.21        33.24 o                         
   1  19   0          0.05          1.67        43.07 o                         
   3  19   0        143.25        161.20        38.09 o                         
   1   1   1       4143.19       4334.68        56.33 o                         
   2   1   1       3637.28       3655.97        65.41 o                         
   3   1   1      13029.30      12724.76       154.76 o                         
   4   1   1       5418.93       5303.83        76.45 o                         
   5   1   1        328.13        318.02        14.85 o                         
   6   1   1        939.60        995.30        20.93 o                         
   7   1   1        291.33        260.55        11.53 o                         
   8   1   1         15.01         11.15        10.29 o                         
   9   1   1          4.21          6.13        12.35 o                         
  10   1   1         80.69         79.05        12.37 o                         
  11   1   1        145.16        163.72        15.10 o                         
  12   1   1        111.20        106.67        14.95 o                         
  13   1   1         80.94         73.25        18.69 o                         
  14   1   1         18.30         27.28        21.40 o                         
   0   2   1       1122.48       1125.82        29.49 o                         
   1   2   1      13018.38      13507.60        75.76 o                         
   2   2   1       7197.83       7227.99       108.87 o                         
   3   2   1        776.14        677.21        18.06 o                         
   4   2   1          5.43          2.81        15.57 o                         
   5   2   1         36.02         34.42        14.33 o                         
   6   2   1        106.10         73.98        12.40 o                         
   7   2   1          0.86         -1.33        10.86 o                         
   8   2   1          0.25          2.86        11.95 o                         
   9   2   1        290.17        292.23        14.47 o                         
  10   2   1         32.03         38.71        14.20 o                         
  11   2   1         23.82          5.22        18.57 o                         
  12   2   1        132.01        106.95        15.47 o                         
  13   2   1         13.48          4.47        16.61 o                         
  14   2   1          1.91         -4.07        20.66 o                         
   1   3   1          5.92         18.91        17.33 o                         
   2   3   1         14.59          4.67        15.44 o                         
   3   3   1          3.99         -0.25        13.69 o                         
   4   3   1         28.89         25.03        13.29 o                         
   5   3   1          0.20         -1.58        15.16 o                         
   6   3   1         14.80         21.75        13.37 o                         
   7   3   1         19.79         14.64        11.24 o                         
   8   3   1          0.04          1.24        12.67 o                         
   9   3   1         14.23          3.38        12.68 o                         
  10   3   1          7.99         -0.99        13.53 o                         
  11   3   1          8.69         11.61        16.61 o                         
  12   3   1          2.33          7.70        15.82 o                         
  13   3   1         10.34          6.53        16.13 o                         
  14   3   1          1.35         18.40        19.85 o                         
   0   4   1        471.53        407.63        24.88 o                         
   1   4   1       1066.92        962.36        20.22 o                         
   2   4   1        114.11         89.85        14.57 o                         
   3   4   1        675.06        633.48        16.03 o                         
   4   4   1         14.60         11.09        13.77 o                         
   5   4   1         51.44         49.82        12.67 o                         
   6   4   1        483.12        462.85        13.02 o                         
   7   4   1         34.92         39.77        11.69 o                         
   8   4   1         24.72         20.28        12.75 o                         
   9   4   1         14.46         10.60        12.21 o                         
  10   4   1          0.05          2.96        13.93 o                         
  11   4   1         13.13          5.36        15.36 o                         
  12   4   1         48.98         38.78        14.78 o                         
  13   4   1          1.07          2.81        18.70 o                         
  14   4   1         41.06         16.96        38.15 o                         
   1   5   1       2158.81       2000.84        23.51 o                         
   2   5   1        971.14        951.56        23.93 o                         
   3   5   1        529.24        574.98        16.78 o                         
   4   5   1       3953.63       4043.41        48.32 o                         
   5   5   1        189.88        209.49        13.91 o                         
   6   5   1        346.90        399.85        12.93 o                         
   7   5   1        141.77        154.91        12.56 o                         
   8   5   1          1.25          4.70        13.17 o                         
   9   5   1          8.43         15.16        14.20 o                         
  10   5   1          4.02          4.88        13.40 o                         
  11   5   1         68.75         69.99        16.77 o                         
  12   5   1        390.37        414.82        17.10 o                         
  13   5   1          0.02         -5.25        18.09 o                         
   0   6   1        142.55        154.48        18.66 o                         
   1   6   1        648.66        661.60        18.61 o                         
   2   6   1        152.27        165.03        17.61 o                         
   3   6   1        765.74        785.42        20.35 o                         
   4   6   1        757.79        782.11        17.08 o                         
   5   6   1         96.61         89.27        13.23 o                         
   6   6   1       1013.75       1076.62        15.29 o                         
   7   6   1         70.16         72.67        14.12 o                         
   8   6   1        544.60        544.57        14.75 o                         
   9   6   1         89.25         85.97        13.75 o                         
  10   6   1        156.59        165.15        15.18 o                         
  11   6   1        204.07        197.10        15.22 o                         
  12   6   1         69.74         69.40        17.39 o                         
  13   6   1        118.38        118.45        17.72 o                         
   1   7   1        240.23        250.81        19.12 o                         
   2   7   1        870.59        934.69        23.23 o                         
   3   7   1        491.62        488.52        18.56 o                         
   4   7   1       1220.93       1388.55        24.14 o                         
   5   7   1        228.70        247.83        12.92 o                         
   6   7   1        798.85        822.40        14.55 o                         
   7   7   1         35.41         36.27        13.35 o                         
   8   7   1         12.83          6.17        13.14 o                         
   9   7   1        109.74        109.77        12.76 o                         
  10   7   1         22.48         27.53        14.26 o                         
  11   7   1         16.31         18.34        14.24 o                         
  12   7   1        316.75        348.04        19.37 o                         
  13   7   1         33.02         24.61        21.73 o                         
   0   8   1        701.83        681.90        22.37 o                         
   1   8   1        297.72        358.38        16.09 o                         
   2   8   1        632.95        636.84        19.26 o                         
   3   8   1        857.65        842.28        20.94 o                         
   4   8   1         50.05         34.28        15.72 o                         
   5   8   1         15.20         16.72        14.03 o                         
   6   8   1         85.39         78.50        14.09 o                         
   7   8   1        167.20        204.24        15.53 o                         
   8   8   1         64.75         63.49        14.35 o                         
   9   8   1         23.14         21.38        13.37 o                         
  10   8   1         23.09         29.85        15.20 o                         
  11   8   1        124.55        133.39        14.96 o                         
  12   8   1        166.11        164.67        17.66 o                         
  13   8   1          3.49          2.67        22.47 o                         
   1   9   1         97.60         88.48        12.02 o                         
   2   9   1         59.32         42.02        16.17 o                         
   3   9   1        134.06        121.25        18.81 o                         
   4   9   1          0.74          5.77        17.75 o                         
   5   9   1         57.03         61.71        17.22 o                         
   6   9   1         60.61         66.63        15.99 o                         
   7   9   1          0.09         -8.12        14.39 o                         
   8   9   1         40.46         38.72        13.67 o                         
   9   9   1          0.75          8.83        16.79 o                         
  10   9   1         24.51         24.72        15.84 o                         
  11   9   1          0.28          6.23        18.51 o                         
  12   9   1          1.26          0.18        17.31 o                         
   0  10   1         47.08         35.52        16.64 o                         
   1  10   1          6.70          5.35        12.61 o                         
   2  10   1          0.52         -0.24        13.35 o                         
   3  10   1         30.73         35.17        17.79 o                         
   4  10   1          2.18          3.62        17.96 o                         
   5  10   1         25.06         18.06        19.51 o                         
   6  10   1        130.78        120.31        19.79 o                         
   7  10   1          4.46          1.95        15.76 o                         
   8  10   1          3.68          5.62        18.39 o                         
   9  10   1          0.86          2.99        15.77 o                         
  10  10   1          3.35          4.95        15.15 o                         
  11  10   1          0.75          3.94        16.59 o                         
  12  10   1         12.60          0.86        20.64 o                         
   1  11   1        708.36        669.72        15.91 o                         
   2  11   1        674.08        669.84        21.80 o                         
   3  11   1          0.26         14.05        17.98 o                         
   4  11   1         19.50         18.42        18.12 o                         
   5  11   1         15.72         26.40        19.49 o                         
   6  11   1          7.57          7.11        20.93 o                         
   7  11   1          7.99          1.93        17.58 o                         
   8  11   1         20.56         25.74        20.93 o                         
   9  11   1        113.16        125.81        19.45 o                         
  10  11   1         36.36         33.92        20.10 o                         
  11  11   1          6.41          5.10        18.46 o                         
   0  12   1       1224.97       1181.14        25.46 o                         
   1  12   1        491.21        471.97        16.03 o                         
   2  12   1        127.19        123.98        16.94 o                         
   3  12   1        399.82        378.70        19.59 o                         
   4  12   1        355.80        352.52        19.45 o                         
   5  12   1         79.34         70.08        19.53 o                         
   6  12   1         56.41         48.47        19.13 o                         
   7  12   1         68.83         66.67        27.81 o                         
   8  12   1         21.27         38.99        20.88 o                         
   9  12   1         46.37         54.06        25.57 o                         
  10  12   1        100.51         94.09        26.84 o                         
  11  12   1         19.75         11.89        30.58 o                         
   1  13   1       3117.84       3158.87        33.64 o                         
   2  13   1        932.51        977.70        23.46 o                         
   3  13   1        483.24        489.25        20.05 o                         
   4  13   1        204.81        222.32        18.94 o                         
   5  13   1         34.65         24.72        16.65 o                         
   6  13   1        172.77        162.09        21.37 o                         
   7  13   1         38.83         40.00        22.62 o                         
   8  13   1         51.75         53.79        22.70 o                         
   9  13   1        374.72        381.77        27.23 o                         
  10  13   1         31.53         26.57        24.71 o                         
   0  14   1        206.56        202.66        17.00 o                         
   1  14   1       1952.92       1831.61        19.86 o                         
   2  14   1         65.74         61.21        17.92 o                         
   3  14   1         66.57         67.34        15.92 o                         
   4  14   1        404.49        418.66        22.33 o                         
   5  14   1        106.78        125.28        22.93 o                         
   6  14   1          4.95          4.84        22.54 o                         
   7  14   1        105.30        101.54        22.77 o                         
   8  14   1          0.79          9.94        24.16 o                         
   9  14   1        141.27        115.49        24.76 o                         
   1  15   1         64.69         62.65        16.62 o                         
   2  15   1        369.39        390.62        22.40 o                         
   3  15   1          6.98          4.03        18.35 o                         
   4  15   1          9.17          6.83        20.83 o                         
   5  15   1         32.21         39.69        24.76 o                         
   6  15   1         22.22          6.51        19.53 o                         
   7  15   1          1.68         -1.60        24.32 o                         
   8  15   1          1.97         -7.27        22.97 o                         
   9  15   1         15.45         28.23        30.40 o                         
   0  16   1          0.01         -0.23        22.36 o                         
   1  16   1          0.00          7.18        16.49 o                         
   2  16   1         10.87          5.01        22.42 o                         
   3  16   1          1.33          8.52        19.38 o                         
   4  16   1          9.47         15.27        22.52 o                         
   5  16   1          7.08          9.86        21.38 o                         
   6  16   1         26.97         27.72        24.57 o                         
   7  16   1          6.90         13.01        26.59 o                         
   8  16   1          0.16          9.46        28.12 o                         
   1  17   1         50.93         58.66        20.28 o                         
   2  17   1         28.26         40.12        24.39 o                         
   3  17   1          6.76          3.77        26.25 o                         
   4  17   1         75.79         97.26        26.50 o                         
   5  17   1         23.91         23.83        26.46 o                         
   6  17   1         14.95         -3.13        25.99 o                         
   7  17   1          0.33          7.13        52.97 o                         
   0  18   1          7.72          3.96        26.19 o                         
   1  18   1          6.68          4.03        26.29 o                         
   2  18   1         50.75         63.33        24.53 o                         
   3  18   1          0.33         -5.17        22.81 o                         
   4  18   1          7.67         14.75        27.13 o                         
   5  18   1        133.32        166.28        28.73 o                         
   1  19   1         19.30         22.10        30.54 o                         
   2  19   1         36.05         48.23        30.51 o                         
   3  19   1         77.11         88.32        28.89 o                         
   0   0   2       2178.13       2230.51        45.21 o                         
   1   0   2         33.60         28.75        20.29 o                         
   4   0   2       9084.45       9214.49       237.92 o                         
   5   0   2       2577.37       2601.40        63.68 o                         
   6   0   2         16.81         12.52        16.30 o                         
   7   0   2       7945.58       7891.56       159.04 o                         
   8   0   2       3424.76       3469.70        29.71 o                         
   9   0   2        109.05        141.71        21.69 o                         
  10   0   2         47.45         27.43        17.90 o                         
  11   0   2          7.00          2.95        19.45 o                         
  12   0   2        145.17        122.03        21.20 o                         
  13   0   2        850.31        804.84        28.68 o                         
  14   0   2        500.48        495.23        29.40 o                         
   1   1   2         84.58         91.53        15.06 o                         
   2   1   2       8610.18       8813.26        99.17 o                         
   3   1   2      14592.27      14707.77       205.03 o                         
   4   1   2       2178.89       2239.06        35.36 o                         
   5   1   2          7.86         14.18        16.30 o                         
   6   1   2         67.71         77.57        11.93 o                         
   7   1   2        854.66        804.20        13.99 o                         
   8   1   2        487.49        471.86        14.63 o                         
   9   1   2        213.07        216.16        14.30 o                         
  10   1   2         14.22         15.19        12.54 o                         
  11   1   2          4.75         14.60        15.23 o                         
  12   1   2         44.06         38.19        16.72 o                         
  13   1   2        115.48         89.93        18.17 o                         
  14   1   2        128.59        117.54        19.51 o                         
   0   2   2         32.75         22.71        20.43 o                         
   1   2   2       5711.66       5708.15        44.46 o                         
   2   2   2        164.50        154.32        13.29 o                         
   3   2   2        305.34        288.21        13.44 o                         
   4   2   2        305.31        344.33        14.12 o                         
   5   2   2        187.05        195.11        15.88 o                         
   6   2   2         38.36         46.94        12.95 o                         
   7   2   2        441.91        398.29        11.83 o                         
   8   2   2          0.35         -6.95        13.30 o                         
   9   2   2        100.47        105.69        12.89 o                         
  10   2   2          5.18          8.21        12.45 o                         
  11   2   2         26.30         10.25        15.36 o                         
  12   2   2          8.74          4.92        15.25 o                         
  13   2   2          2.41          6.75        17.19 o                         
  14   2   2          1.85         -4.79        18.69 o                         
   1   3   2         56.90         49.57        12.02 o                         
   2   3   2        856.81        832.14        15.81 o                         
   3   3   2        862.95        869.34        16.79 o                         
   4   3   2        450.28        471.07        14.81 o                         
   5   3   2        726.25        733.86        15.93 o                         
   6   3   2        173.82        166.52        13.02 o                         
   7   3   2         21.66         12.25        10.73 o                         
   8   3   2         25.16         29.95        13.24 o                         
   9   3   2          6.45         -1.21        12.21 o                         
  10   3   2        124.04        117.15        12.77 o                         
  11   3   2         23.63         32.50        16.00 o                         
  12   3   2          1.09         -0.05        15.84 o                         
  13   3   2          1.89         -4.65        15.71 o                         
  14   3   2         10.66          5.78        17.64 o                         
   0   4   2       7349.96       7386.62        84.19 o                         
   1   4   2       1908.22       1886.44        18.89 o                         
   2   4   2         82.79         81.99        11.78 o                         
   3   4   2        345.75        333.44        13.67 o                         
   4   4   2         44.50         38.13        14.31 o                         
   5   4   2        362.06        356.24        14.11 o                         
   6   4   2        451.76        395.81        12.48 o                         
   7   4   2        369.37        333.61        11.32 o                         
   8   4   2          4.64          5.47        12.68 o                         
   9   4   2         24.07         23.22        12.22 o                         
  10   4   2         57.92         57.06        13.11 o                         
  11   4   2        143.04        137.76        14.07 o                         
  12   4   2         20.28         25.58        13.35 o                         
  13   4   2          8.94         15.62        16.79 o                         
  14   4   2          3.12        -19.93        53.28 o                         
   1   5   2        407.43        356.81        13.02 o                         
   2   5   2        710.57        666.35        15.16 o                         
   3   5   2        124.88        113.16        14.60 o                         
   4   5   2         18.71          9.50        14.78 o                         
   5   5   2        113.82        116.97        12.28 o                         
   6   5   2        279.98        268.59        11.88 o                         
   7   5   2         34.50         38.90        10.77 o                         
   8   5   2         53.87         58.74        13.37 o                         
   9   5   2         12.35         19.53        12.63 o                         
  10   5   2         10.99         17.07        13.98 o                         
  11   5   2         31.60         27.74        15.40 o                         
  12   5   2          1.35         -5.37        16.18 o                         
  13   5   2        125.20        111.80        16.62 o                         
   0   6   2       1816.13       1784.92        27.57 o                         
   1   6   2        114.75        116.30        13.80 o                         
   2   6   2       4159.26       4463.48        40.10 o                         
   3   6   2       6271.21       6770.28        43.98 o                         
   4   6   2        151.90        166.54        13.28 o                         
   5   6   2         60.41         49.63        12.30 o                         
   6   6   2         30.14         32.37        10.72 o                         
   7   6   2        142.33        160.67        13.72 o                         
   8   6   2       1202.47       1235.54        15.02 o                         
   9   6   2        831.39        819.93        14.81 o                         
  10   6   2        113.17        116.44        16.23 o                         
  11   6   2          0.45          0.21        15.31 o                         
  12   6   2        635.68        685.45        20.03 o                         
  13   6   2       1543.10       1610.50        19.85 o                         
   1   7   2       1543.78       1789.13        19.47 o                         
   2   7   2       6653.47       7258.73        68.44 o                         
   3   7   2       1707.12       1930.22        21.53 o                         
   4   7   2       1272.60       1317.15        16.98 o                         
   5   7   2         63.91         81.40        11.59 o                         
   6   7   2        138.56        130.66        12.33 o                         
   7   7   2       1173.61       1164.79        15.86 o                         
   8   7   2       1076.47       1137.28        16.07 o                         
   9   7   2        253.67        259.63        14.26 o                         
  10   7   2        190.44        192.30        14.63 o                         
  11   7   2         11.25          7.84        15.36 o                         
  12   7   2       1452.38       1581.76        19.97 o                         
  13   7   2       1102.45       1166.01        21.86 o                         
   0   8   2        867.66        834.51        22.34 o                         
   1   8   2        966.28        919.34        16.00 o                         
   2   8   2         37.86         37.02        12.74 o                         
   3   8   2         13.08          8.69        14.04 o                         
   4   8   2         63.98         59.13        12.57 o                         
   5   8   2         35.05         27.52        11.45 o                         
   6   8   2         40.71         44.41        12.95 o                         
   7   8   2        310.94        315.47        13.72 o                         
   8   8   2         11.76         16.39        12.50 o                         
   9   8   2         15.07         24.56        15.18 o                         
  10   8   2         10.30          8.20        14.64 o                         
  11   8   2         91.01         83.08        14.65 o                         
  12   8   2         76.27         77.35        17.50 o                         
  13   8   2          0.19         11.22        52.72 o                         
   1   9   2         89.26         97.60        11.96 o                         
   2   9   2         17.46         18.71        12.65 o                         
   3   9   2          0.36          5.59        13.30 o                         
   4   9   2          1.10          4.67        13.94 o                         
   5   9   2          7.14          6.95        16.83 o                         
   6   9   2         97.21        101.59        15.08 o                         
   7   9   2          0.77          0.84        14.52 o                         
   8   9   2          8.98          9.10        13.36 o                         
   9   9   2          4.43         -1.60        15.89 o                         
  10   9   2          1.56         -1.86        14.61 o                         
  11   9   2         85.93         99.49        18.69 o                         
  12   9   2          5.80         -1.11        18.04 o                         
   0  10   2          1.70          3.86        15.07 o                         
   1  10   2        131.94        124.07        12.45 o                         
   2  10   2          1.08         -1.38        12.35 o                         
   3  10   2        392.15        395.52        15.45 o                         
   4  10   2        141.60        134.60        17.81 o                         
   5  10   2         18.79         17.06        19.33 o                         
   6  10   2          0.00          3.64        14.97 o                         
   7  10   2         42.38         29.11        15.61 o                         
   8  10   2         21.50         24.78        15.66 o                         
   9  10   2         76.70         81.10        17.26 o                         
  10  10   2          0.10         -0.31        15.36 o                         
  11  10   2          0.21          3.87        16.58 o                         
  12  10   2          9.03          6.87        20.64 o                         
   1  11   2         20.67         21.17        13.36 o                         
   2  11   2        364.16        364.70        17.00 o                         
   3  11   2        502.31        480.29        18.75 o                         
   4  11   2        274.48        271.03        18.99 o                         
   5  11   2         53.40         70.66        18.11 o                         
   6  11   2          0.90         -4.36        19.14 o                         
   7  11   2         14.43          1.69        19.25 o                         
   8  11   2        135.83        130.26        19.00 o                         
   9  11   2         35.43         34.21        18.34 o                         
  10  11   2          6.55         -6.52        20.06 o                         
  11  11   2          0.43          4.83        17.49 o                         
   0  12   2       1178.46       1134.97        24.87 o                         
   1  12   2        279.82        286.21        14.90 o                         
   2  12   2        351.21        342.81        16.25 o                         
   3  12   2       1542.00       1540.61        26.40 o                         
   4  12   2         59.41         68.21        19.59 o                         
   5  12   2        842.74        857.88        20.86 o                         
   6  12   2          3.58         12.86        18.92 o                         
   7  12   2          5.98          5.45        20.76 o                         
   8  12   2        375.04        387.74        22.05 o                         
   9  12   2         18.69         23.91        24.02 o                         
  10  12   2         22.60         34.18        22.89 o                         
  11  12   2         12.28         19.16        24.85 o                         
   1  13   2        231.62        209.26        14.09 o                         
   2  13   2       2932.58       2975.34        25.99 o                         
   3  13   2       3556.92       3602.85        40.95 o                         
   4  13   2       1996.70       2055.92        37.84 o                         
   5  13   2          9.02          8.94        18.62 o                         
   6  13   2        317.74        306.73        22.10 o                         
   7  13   2        325.68        270.43        21.65 o                         
   8  13   2        591.43        530.08        22.76 o                         
   9  13   2        109.77        102.65        26.57 o                         
  10  13   2          0.00         -7.13        26.14 o                         
   0  14   2        305.96        288.02        22.40 o                         
   1  14   2        764.69        767.07        16.05 o                         
   2  14   2        460.50        474.47        17.02 o                         
   3  14   2        427.68        441.86        20.16 o                         
   4  14   2        669.50        698.62        23.18 o                         
   5  14   2        575.37        576.46        21.37 o                         
   6  14   2         14.40          7.88        19.51 o                         
   7  14   2         47.38         39.58        21.13 o                         
   8  14   2         70.18         63.39        24.53 o                         
   9  14   2        147.37        127.48        26.88 o                         
   1  15   2          6.43          1.22        16.36 o                         
   2  15   2          4.21          6.25        21.41 o                         
   3  15   2        225.55        231.07        20.33 o                         
   4  15   2          0.41         -0.01        20.76 o                         
   5  15   2         39.98         39.05        19.53 o                         
   6  15   2          0.36         -8.61        22.57 o                         
   7  15   2          1.72          2.50        20.38 o                         
   8  15   2         82.07         76.33        23.13 o                         
   9  15   2          5.24         -1.33        30.55 o                         
   0  16   2         46.57         58.74        21.43 o                         
   1  16   2          8.94          6.01        17.32 o                         
   2  16   2          7.61          6.98        20.79 o                         
   3  16   2        119.56        119.90        21.08 o                         
   4  16   2          0.29         -5.85        20.74 o                         
   5  16   2         10.41         20.06        22.61 o                         
   6  16   2          6.02          9.32        21.53 o                         
   7  16   2         28.93         22.26        26.76 o                         
   8  16   2         28.15         29.35        30.59 o                         
   1  17   2        160.68        198.84        21.66 o                         
   2  17   2          2.74          2.63        28.65 o                         
   3  17   2          4.14          3.89        21.47 o                         
   4  17   2         12.28          6.08        21.50 o                         
   5  17   2         21.72         28.58        24.42 o                         
   6  17   2         72.31         69.95        28.32 o                         
   0  18   2          9.58         15.53        27.93 o                         
   1  18   2          2.76          3.20        23.58 o                         
   2  18   2        117.58        136.85        27.04 o                         
   3  18   2         34.60         47.65        23.17 o                         
   4  18   2          0.02         -4.75        26.00 o                         
   5  18   2         15.88         16.78        26.55 o                         
   1  19   2          4.84         11.41        28.83 o                         
   2  19   2        114.09        135.08        24.31 o                         
   1   1   3       1238.19       1117.28        14.53 o                         
   2   1   3      13788.85      13577.39       162.44 o                         
   3   1   3         81.16         97.84        11.41 o                         
   4   1   3          2.11          3.66        12.39 o                         
   5   1   3        292.93        292.79        12.26 o                         
   6   1   3       1128.53       1088.51        13.95 o                         
   7   1   3       1566.65       1552.69        14.81 o                         
   8   1   3       1090.99       1110.94        15.24 o                         
   9   1   3          2.04         -0.97        12.67 o                         
  10   1   3        110.13        109.33        12.31 o                         
  11   1   3         33.32         33.28        14.72 o                         
  12   1   3         77.14         73.64        13.86 o                         
  13   1   3         34.17         15.40        15.74 o                         
  14   1   3        119.12        115.34        18.40 o                         
   0   2   3       2606.32       2373.87        35.84 o                         
   1   2   3          2.32          3.27        11.07 o                         
   2   2   3         38.98         34.68        11.55 o                         
   3   2   3        966.58       1001.91        14.96 o                         
   4   2   3       4209.74       4246.28        37.04 o                         
   5   2   3       1403.56       1448.28        18.07 o                         
   6   2   3        591.41        621.71        14.13 o                         
   7   2   3        265.18        242.33        11.47 o                         
   8   2   3          0.01          5.75        11.94 o                         
   9   2   3          3.13          9.09        13.09 o                         
  10   2   3          4.90          3.68        12.47 o                         
  11   2   3          0.20          1.47        13.34 o                         
  12   2   3          1.41        -16.64        17.38 o                         
  13   2   3          3.86          0.72        16.18 o                         
  14   2   3          4.28         17.32        19.95 o                         
   1   3   3        112.35        109.66        10.71 o                         
   2   3   3         12.42          5.21        11.12 o                         
   3   3   3          7.46          9.41        10.79 o                         
   4   3   3          0.28          6.16        12.12 o                         
   5   3   3         70.64         70.79        11.85 o                         
   6   3   3         28.12         37.97        10.54 o                         
   7   3   3         13.71         11.15         9.97 o                         
   8   3   3          1.17         -1.78        11.93 o                         
   9   3   3         12.94         26.63        12.65 o                         
  10   3   3          6.25          1.05        12.38 o                         
  11   3   3          0.80          2.76        14.65 o                         
  12   3   3          0.13          7.55        14.62 o                         
  13   3   3          0.25          9.88        20.45 o                         
   0   4   3       3717.04       3459.56        53.50 o                         
   1   4   3        576.49        535.45        12.44 o                         
   2   4   3        755.97        751.83        13.42 o                         
   3   4   3         26.47         14.38        11.98 o                         
   4   4   3         19.69         19.04        12.05 o                         
   5   4   3        229.42        202.58        12.15 o                         
   6   4   3          3.55         -2.92        11.30 o                         
   7   4   3         75.66         60.74        10.79 o                         
   8   4   3         22.42         24.32        13.26 o                         
   9   4   3          4.63          1.99        11.86 o                         
  10   4   3         20.61         11.83        12.03 o                         
  11   4   3        189.13        206.19        14.60 o                         
  12   4   3         54.71         48.47        17.57 o                         
  13   4   3          2.31          7.77        15.73 o                         
   1   5   3        103.60        122.51        11.47 o                         
   2   5   3        769.70        773.24        13.82 o                         
   3   5   3          2.36          0.97        11.88 o                         
   4   5   3          2.91          1.57        10.34 o                         
   5   5   3         11.05          7.41        11.30 o                         
   6   5   3         45.77         43.82        11.18 o                         
   7   5   3        594.19        612.76        13.88 o                         
   8   5   3        110.30        115.64        12.55 o                         
   9   5   3       1181.94       1190.82        15.91 o                         
  10   5   3          0.63          6.16        14.29 o                         
  11   5   3        412.17        446.04        17.63 o                         
  12   5   3         60.72         59.77        17.36 o                         
  13   5   3          4.83         -0.27        16.88 o                         
   0   6   3       3490.03       3595.98        33.83 o                         
   1   6   3         34.54         39.92        11.86 o                         
   2   6   3       1883.14       2088.22        17.79 o                         
   3   6   3       1365.58       1346.16        15.18 o                         
   4   6   3        484.14        523.96        12.83 o                         
   5   6   3        303.42        281.70        11.55 o                         
   6   6   3          4.50          3.48        10.91 o                         
   7   6   3         58.63         57.25        13.36 o                         
   8   6   3         17.82         13.71        12.27 o                         
   9   6   3        606.81        616.84        14.15 o                         
  10   6   3        163.45        182.04        15.22 o                         
  11   6   3        364.96        357.58        15.79 o                         
  12   6   3          9.92         19.12        16.78 o                         
  13   6   3        407.66        419.63        19.46 o                         
   1   7   3          8.63          7.89        11.36 o                         
   2   7   3         34.93         41.76        11.38 o                         
   3   7   3        357.49        388.57        12.28 o                         
   4   7   3        100.25         77.15        10.96 o                         
   5   7   3          6.25         11.05        10.18 o                         
   6   7   3          2.38         13.65        13.61 o                         
   7   7   3        347.03        356.57        14.08 o                         
   8   7   3         15.15         14.77        13.15 o                         
   9   7   3       1046.32       1066.75        15.16 o                         
  10   7   3          0.37          5.84        15.27 o                         
  11   7   3        365.37        373.25        15.75 o                         
  12   7   3         26.41         35.41        17.44 o                         
  13   7   3         30.51         27.45        20.10 o                         
   0   8   3        877.98        902.62        21.14 o                         
   1   8   3       1762.08       1915.28        16.39 o                         
   2   8   3        449.49        427.04        12.42 o                         
   3   8   3          0.08          2.80        10.27 o                         
   4   8   3        137.59        140.51        11.34 o                         
   5   8   3          0.06          0.44        10.59 o                         
   6   8   3         32.10         32.24        13.76 o                         
   7   8   3        294.02        293.01        13.04 o                         
   8   8   3         43.61         36.19        13.03 o                         
   9   8   3         92.68         90.36        15.01 o                         
  10   8   3         98.14        104.63        13.98 o                         
  11   8   3        128.71        129.03        16.38 o                         
  12   8   3        161.20        144.73        18.38 o                         
   1   9   3        174.63        171.64        11.53 o                         
   2   9   3          7.15          2.68        10.02 o                         
   3   9   3          2.22          3.22        11.24 o                         
   4   9   3         19.54         24.30        12.16 o                         
   5   9   3         45.40         49.16        13.61 o                         
   6   9   3         19.71         12.06        13.29 o                         
   7   9   3         22.55         21.99        13.56 o                         
   8   9   3          2.74          7.76        12.97 o                         
   9   9   3         25.01         38.13        15.82 o                         
  10   9   3         40.08         38.37        14.72 o                         
  11   9   3         16.79         23.68        19.41 o                         
  12   9   3         35.63         39.75        19.20 o                         
   0  10   3        177.22        157.26        15.86 o                         
   1  10   3          1.50          1.38        10.14 o                         
   2  10   3         25.52         29.17        10.32 o                         
   3  10   3         11.98         10.28        15.09 o                         
   4  10   3          4.95         -0.35        15.33 o                         
   5  10   3          2.64          0.37        14.33 o                         
   6  10   3          8.72         10.39        14.37 o                         
   7  10   3         16.35         20.41        13.22 o                         
   8  10   3          3.61          5.30        15.19 o                         
   9  10   3         11.94         10.04        16.07 o                         
  10  10   3          0.09         -3.34        17.73 o                         
  11  10   3          7.37         11.05        17.90 o                         
  12  10   3          2.63          4.63        26.33 o                         
   1  11   3          1.64          0.31        13.10 o                         
   2  11   3         90.12         93.42        13.30 o                         
   3  11   3          8.37          4.24        17.24 o                         
   4  11   3       1009.59       1063.03        18.15 o                         
   5  11   3        213.87        218.80        14.45 o                         
   6  11   3        111.68         97.14        13.45 o                         
   7  11   3         88.35         95.24        17.33 o                         
   8  11   3          0.17         -1.82        17.09 o                         
   9  11   3          0.13         -5.11        17.23 o                         
  10  11   3          8.19          2.77        17.33 o                         
  11  11   3          4.89         -1.73        19.33 o                         
   0  12   3         13.07          3.38        17.82 o                         
   1  12   3        139.70        130.12        13.00 o                         
   2  12   3        337.75        328.38        15.03 o                         
   3  12   3        525.41        486.34        17.03 o                         
   4  12   3        118.69        107.70        15.42 o                         
   5  12   3         56.21         42.23        15.86 o                         
   6  12   3        321.09        348.03        20.63 o                         
   7  12   3        330.12        336.29        18.25 o                         
   8  12   3         10.16          8.82        17.24 o                         
   9  12   3         21.35         24.86        19.85 o                         
  10  12   3          2.23          6.42        20.61 o                         
  11  12   3          9.02         -9.14        52.97 o                         
   1  13   3          5.72          4.88        12.21 o                         
   2  13   3        171.97        157.98        13.92 o                         
   3  13   3        119.39        131.56        15.36 o                         
   4  13   3       2482.08       2558.31        41.02 o                         
   5  13   3        367.50        420.86        21.35 o                         
   6  13   3       1010.59        999.24        23.63 o                         
   7  13   3          6.46          9.85        18.39 o                         
   8  13   3        185.89        195.13        26.54 o                         
   9  13   3          4.21          4.78        22.90 o                         
  10  13   3          0.81        -13.86        24.71 o                         
   0  14   3         13.43         12.12        15.37 o                         
   1  14   3        105.28         99.38        13.40 o                         
   2  14   3        235.34        214.48        17.15 o                         
   3  14   3         20.66         12.69        17.65 o                         
   4  14   3       1104.06       1024.64        21.70 o                         
   5  14   3         74.48         60.30        21.25 o                         
   6  14   3        517.57        492.97        22.26 o                         
   7  14   3         45.03         51.52        22.90 o                         
   8  14   3          2.47         13.07        22.74 o                         
   9  14   3        113.91        114.49        24.03 o                         
   1  15   3         95.14        103.48        15.89 o                         
   2  15   3         15.04         11.53        17.96 o                         
   3  15   3         13.85         11.13        22.39 o                         
   4  15   3         86.73         92.48        19.79 o                         
   5  15   3         85.69        103.15        19.65 o                         
   6  15   3         43.98         45.02        24.29 o                         
   7  15   3        115.18        113.41        21.88 o                         
   8  15   3         31.64         24.48        27.82 o                         
   0  16   3         15.80         25.47        22.37 o                         
   1  16   3          6.28          5.77        17.03 o                         
   2  16   3          0.25          7.47        20.19 o                         
   3  16   3         27.40         32.61        19.54 o                         
   4  16   3          3.80         20.02        24.13 o                         
   5  16   3          1.18         -2.44        22.76 o                         
   6  16   3          2.68         -7.51        24.46 o                         
   7  16   3          7.41         15.58        25.88 o                         
   1  17   3         14.27         18.83        20.74 o                         
   2  17   3         10.25          6.61        26.32 o                         
   3  17   3          2.64          7.57        26.14 o                         
   4  17   3          0.98         -2.65        22.84 o                         
   5  17   3          3.61         11.42        24.55 o                         
   6  17   3          5.85          0.70        28.25 o                         
   0  18   3          3.54          0.28        26.45 o                         
   1  18   3        184.71        222.55        22.33 o                         
   2  18   3         37.29         35.35        26.73 o                         
   3  18   3          0.15         -2.51        23.00 o                         
   4  18   3          0.51         10.23        28.02 o                         
   1  19   3        229.17        320.09        25.35 o                         
   0   0   4      10174.08      10136.72       217.81 o                         
   1   0   4       2085.55       2113.15        30.73 o                         
   2   0   4        721.61        646.67        17.68 o                         
   3   0   4        222.84        209.99        16.52 o                         
   4   0   4       2584.48       2639.19        41.34 o                         
   5   0   4      55007.98      60397.87       784.27 o                         
   6   0   4      12086.76      11780.16       184.92 o                         
   7   0   4       3327.00       3459.52        35.09 o                         
   8   0   4        242.33        239.91        18.96 o                         
   9   0   4        241.80        240.20        15.82 o                         
  10   0   4        472.23        455.53        16.16 o                         
  11   0   4         18.85         15.44        18.36 o                         
  12   0   4          1.59         -5.54        19.35 o                         
  13   0   4         14.06         14.77        20.45 o                         
   1   1   4          0.14         -0.48         9.52 o                         
   2   1   4         21.40         31.93        10.56 o                         
   3   1   4         50.30         34.05        10.77 o                         
   4   1   4       1393.29       1453.45        19.68 o                         
   5   1   4        307.46        284.98        12.22 o                         
   6   1   4       6558.97       6490.37        64.08 o                         
   7   1   4        629.47        638.03        11.76 o                         
   8   1   4          0.01         -2.08        12.78 o                         
   9   1   4          0.25          7.17        11.46 o                         
  10   1   4         45.97         51.24        10.77 o                         
  11   1   4          5.90          0.50        13.35 o                         
  12   1   4         22.97         28.12        14.78 o                         
  13   1   4         10.29          7.09        15.66 o                         
   0   2   4         27.02         27.33        13.45 o                         
   1   2   4        328.98        311.72        10.57 o                         
   2   2   4        297.13        279.05        11.16 o                         
   3   2   4        178.78        203.24        10.85 o                         
   4   2   4        365.23        406.53        13.22 o                         
   5   2   4        213.10        205.20        12.25 o                         
   6   2   4        320.84        312.49        11.00 o                         
   7   2   4        229.18        249.44        10.40 o                         
   8   2   4        131.95        131.84        11.54 o                         
   9   2   4        126.07        121.38        12.08 o                         
  10   2   4         42.01         39.54        11.71 o                         
  11   2   4         29.31         30.86        14.23 o                         
  12   2   4          1.41         -5.62        14.53 o                         
  13   2   4         53.86         54.67        15.82 o                         
   1   3   4       1438.28       1437.66        17.32 o                         
   2   3   4       2665.25       2659.74        21.85 o                         
   3   3   4          1.41          2.29        12.06 o                         
   4   3   4         13.13         10.18        10.85 o                         
   5   3   4         33.60         28.16        10.62 o                         
   6   3   4         18.13         31.35        10.20 o                         
   7   3   4         54.09         51.16         9.93 o                         
   8   3   4          1.03          3.77        11.51 o                         
   9   3   4         35.74         42.42        11.15 o                         
  10   3   4         39.53         34.17        11.68 o                         
  11   3   4          3.32         -4.27        13.73 o                         
  12   3   4         64.55         63.54        15.65 o                         
  13   3   4         11.84         11.24        16.74 o                         
   0   4   4        111.21        113.75        14.59 o                         
   1   4   4        212.36        213.39        10.73 o                         
   2   4   4        841.23        871.74        12.84 o                         
   3   4   4        903.85        855.90        14.04 o                         
   4   4   4         36.31         27.89         9.90 o                         
   5   4   4        172.06        148.28        10.32 o                         
   6   4   4        173.55        167.52        10.47 o                         
   7   4   4         51.79         60.03        12.03 o                         
   8   4   4         82.91         83.44        11.38 o                         
   9   4   4        386.55        380.55        12.64 o                         
  10   4   4         36.86         44.24        13.47 o                         
  11   4   4         10.66         14.15        13.71 o                         
  12   4   4         16.72         22.58        16.05 o                         
  13   4   4          1.37         -8.57        15.76 o                         
   1   5   4         42.42         53.49        11.81 o                         
   2   5   4        404.77        451.59        12.49 o                         
   3   5   4        343.44        355.34        11.34 o                         
   4   5   4         11.00         13.82        10.28 o                         
   5   5   4          1.54          3.07        10.45 o                         
   6   5   4        117.60        111.11         9.97 o                         
   7   5   4          0.17         -2.97        12.71 o                         
   8   5   4          3.42          1.24        11.20 o                         
   9   5   4          4.95         -0.11        11.41 o                         
  10   5   4        415.07        449.67        15.72 o                         
  11   5   4          0.42         -3.78        13.86 o                         
  12   5   4          0.49          6.85        16.09 o                         
  13   5   4         43.76         26.07        18.10 o                         
   0   6   4      17059.99      18947.54       154.39 o                         
   1   6   4       1511.11       1573.85        14.68 o                         
   2   6   4         76.70         67.42        10.97 o                         
   3   6   4        134.52        133.76        10.30 o                         
   4   6   4        178.49        206.71        10.73 o                         
   5   6   4        132.37        136.58        10.68 o                         
   6   6   4        433.65        429.67        12.25 o                         
   7   6   4          9.49          9.59        11.48 o                         
   8   6   4          0.33         -6.31        11.79 o                         
   9   6   4        818.97        808.30        13.66 o                         
  10   6   4       1344.16       1483.55        17.48 o                         
  11   6   4       2443.21       2509.18        33.19 o                         
  12   6   4         58.07         41.72        16.86 o                         
  13   6   4          8.49         10.48        19.91 o                         
   1   7   4       9110.90       9859.38        58.40 o                         
   2   7   4        225.31        232.44        10.51 o                         
   3   7   4        198.67        212.79        10.54 o                         
   4   7   4         19.03         17.28         9.69 o                         
   5   7   4         27.23         32.84         9.33 o                         
   6   7   4          6.87         11.33        11.12 o                         
   7   7   4        109.62        118.22        11.70 o                         
   8   7   4         55.08         58.74        11.81 o                         
   9   7   4       1551.51       1687.25        17.85 o                         
  10   7   4       4885.65       5183.30        36.07 o                         
  11   7   4        163.87        191.93        15.78 o                         
  12   7   4        758.50        761.00        17.67 o                         
   0   8   4        160.61        151.88        13.88 o                         
   1   8   4         61.46         37.68         9.91 o                         
   2   8   4        293.20        317.28        11.27 o                         
   3   8   4         84.10         83.77        10.93 o                         
   4   8   4        177.79        174.71         9.93 o                         
   5   8   4         34.13         23.50        12.29 o                         
   6   8   4         36.32         37.76        11.54 o                         
   7   8   4          8.62         17.19        12.16 o                         
   8   8   4         91.19         95.05        12.20 o                         
   9   8   4        264.63        271.72        14.98 o                         
  10   8   4         21.48         30.30        13.14 o                         
  11   8   4         33.45         26.46        16.65 o                         
  12   8   4          0.02        -11.98        16.39 o                         
   1   9   4         83.58         71.65         9.62 o                         
   2   9   4        455.59        428.14        11.80 o                         
   3   9   4        130.38        122.43        10.29 o                         
   4   9   4          6.27          4.60        12.23 o                         
   5   9   4         16.40         14.94        12.23 o                         
   6   9   4          3.54         -1.63        12.10 o                         
   7   9   4         16.05         17.46        11.60 o                         
   8   9   4        267.34        275.84        13.95 o                         
   9   9   4         29.71         35.10        13.77 o                         
  10   9   4         81.93         82.36        13.91 o                         
  11   9   4          0.00          6.25        16.62 o                         
  12   9   4          2.26          4.90        17.98 o                         
   0  10   4        314.34        322.93        15.72 o                         
   1  10   4         31.67         31.49        13.24 o                         
   2  10   4         66.07         68.72        12.41 o                         
   3  10   4         12.41         11.47        12.25 o                         
   4  10   4        124.35        124.43        14.25 o                         
   5  10   4         43.84         37.74        11.63 o                         
   6  10   4        145.72        147.59        13.24 o                         
   7  10   4        136.26        136.50        12.08 o                         
   8  10   4         15.92         10.21        14.85 o                         
   9  10   4          7.47          7.69        13.45 o                         
  10  10   4         46.59         56.22        16.97 o                         
  11  10   4         20.36         11.62        15.34 o                         
   1  11   4         24.45         24.38        12.20 o                         
   2  11   4          0.20         -1.37        12.15 o                         
   3  11   4         35.83         49.78        13.55 o                         
   4  11   4         47.75         36.42        14.34 o                         
   5  11   4          0.13          7.87        14.19 o                         
   6  11   4        585.24        572.12        16.71 o                         
   7  11   4         49.94         60.96        16.73 o                         
   8  11   4         37.30         34.28        15.00 o                         
   9  11   4          0.93          6.10        16.16 o                         
  10  11   4          0.07          2.05        16.61 o                         
  11  11   4          1.73         -5.19        20.33 o                         
   0  12   4          2.84          0.31        17.77 o                         
   1  12   4          7.22         10.70        12.55 o                         
   2  12   4         94.40         88.23        13.82 o                         
   3  12   4        722.63        698.29        16.06 o                         
   4  12   4        229.81        227.15        15.90 o                         
   5  12   4       1843.00       1783.56        18.21 o                         
   6  12   4        637.67        685.67        20.26 o                         
   7  12   4         29.31         25.23        16.75 o                         
   8  12   4        130.16        155.43        18.42 o                         
   9  12   4         79.44         68.09        20.26 o                         
  10  12   4          6.36          9.69        19.05 o                         
   1  13   4        177.74        171.36        13.62 o                         
   2  13   4         51.07         54.01        13.34 o                         
   3  13   4        223.68        216.08        15.80 o                         
   4  13   4       1317.18       1176.76        22.26 o                         
   5  13   4        268.30        372.41        19.66 o                         
   6  13   4       3944.23       4054.01        35.35 o                         
   7  13   4        587.48        660.86        23.25 o                         
   8  13   4         32.15         40.82        21.60 o                         
   9  13   4         89.42        111.49        20.07 o                         
  10  13   4          4.51         18.65        21.94 o                         
   0  14   4          1.52          5.14        20.21 o                         
   1  14   4         20.41          9.14        14.43 o                         
   2  14   4         70.36         61.28        17.22 o                         
   3  14   4        396.82        354.75        19.59 o                         
   4  14   4        105.16        138.84        18.83 o                         
   5  14   4        809.52        798.45        21.91 o                         
   6  14   4         58.03         70.73        20.07 o                         
   7  14   4        844.68        851.93        24.82 o                         
   8  14   4        170.26        173.50        23.41 o                         
   9  14   4         12.79         27.11        28.13 o                         
   1  15   4          1.93          2.66        14.93 o                         
   2  15   4         36.77         56.96        17.17 o                         
   3  15   4          2.19          2.62        18.59 o                         
   4  15   4         20.88         16.29        22.43 o                         
   5  15   4          0.37          3.31        22.29 o                         
   6  15   4         81.51         79.04        24.65 o                         
   7  15   4          0.60         -1.65        21.63 o                         
   8  15   4          1.95          3.23        27.99 o                         
   0  16   4         27.71         27.72        22.42 o                         
   1  16   4          0.71          1.52        14.97 o                         
   2  16   4          0.03          1.81        17.90 o                         
   3  16   4         12.83         15.68        20.33 o                         
   4  16   4         13.74         15.34        24.27 o                         
   5  16   4        110.38        113.46        23.02 o                         
   6  16   4         49.89         50.70        23.13 o                         
   7  16   4          0.21         -3.65        24.81 o                         
   1  17   4         13.23         22.56        16.89 o                         
   2  17   4         52.75         66.06        21.93 o                         
   3  17   4         14.76         15.68        24.39 o                         
   4  17   4         41.39         51.54        21.79 o                         
   5  17   4          3.87          6.14        27.53 o                         
   6  17   4          7.52         -9.03        33.58 o                         
   0  18   4        151.44        217.50        29.10 o                         
   1  18   4        125.54        139.90        20.72 o                         
   2  18   4          5.46          1.69        23.44 o                         
   3  18   4          9.64         10.42        28.19 o                         
   4  18   4          1.54          6.67        33.34 o                         
   1   1   5       2831.05       2841.84        35.14 o                         
   2   1   5        284.68        335.80        11.13 o                         
   3   1   5        235.93        276.90        11.15 o                         
   4   1   5        394.74        373.87        10.83 o                         
   5   1   5        488.06        454.73        11.87 o                         
   6   1   5        242.84        250.60        10.56 o                         
   7   1   5        681.96        693.56        13.87 o                         
   8   1   5        157.17        152.39        11.69 o                         
   9   1   5        853.64        798.26        14.68 o                         
  10   1   5        251.96        236.10        13.94 o                         
  11   1   5          1.07          4.48        13.72 o                         
  12   1   5        347.93        359.44        17.22 o                         
  13   1   5         42.43         40.62        15.85 o                         
   0   2   5        220.45        237.28        14.46 o                         
   1   2   5        187.03        178.33        10.41 o                         
   2   2   5         22.76         25.37        10.62 o                         
   3   2   5        391.99        476.59        11.93 o                         
   4   2   5       1372.17       1434.81        17.28 o                         
   5   2   5        284.56        263.49        10.94 o                         
   6   2   5        206.90        215.06        10.36 o                         
   7   2   5       1208.30       1227.01        14.80 o                         
   8   2   5        351.64        342.65        12.36 o                         
   9   2   5          0.02          3.08        11.06 o                         
  10   2   5          3.45          2.18        14.34 o                         
  11   2   5        110.16        112.51        15.35 o                         
  12   2   5          9.38         -0.47        16.08 o                         
  13   2   5         36.72         42.31        17.05 o                         
   1   3   5         97.79        114.43        10.40 o                         
   2   3   5          5.47         15.22        10.07 o                         
   3   3   5          0.60          5.98        10.24 o                         
   4   3   5        150.27        143.45        10.47 o                         
   5   3   5          2.35          0.48         9.94 o                         
   6   3   5         13.04          6.28        10.25 o                         
   7   3   5          2.53          7.85        11.23 o                         
   8   3   5         74.86         73.58        11.66 o                         
   9   3   5          6.33          7.80        10.69 o                         
  10   3   5          1.45         -1.21        13.81 o                         
  11   3   5          0.63         -0.58        12.90 o                         
  12   3   5          0.02         -4.35        15.62 o                         
  13   3   5          1.29         -5.31        17.45 o                         
   0   4   5          0.20         -1.74        14.61 o                         
   1   4   5        222.55        228.16        10.97 o                         
   2   4   5         31.88         41.68        10.43 o                         
   3   4   5        192.80        188.58        10.22 o                         
   4   4   5          5.77          2.56         9.75 o                         
   5   4   5         26.81         24.04         9.54 o                         
   6   4   5         81.76         90.30         9.50 o                         
   7   4   5         26.29         20.14        12.75 o                         
   8   4   5        146.12        157.23        11.81 o                         
   9   4   5        112.66        123.10        11.25 o                         
  10   4   5         51.53         48.23        13.86 o                         
  11   4   5         27.53         22.10        13.40 o                         
  12   4   5         13.63         11.02        16.63 o                         
  13   4   5          6.50          8.73        17.97 o                         
   1   5   5         88.47         60.75        10.03 o                         
   2   5   5        924.64       1022.23        12.21 o                         
   3   5   5         55.71         70.67         9.86 o                         
   4   5   5        193.43        202.67        10.28 o                         
   5   5   5         45.68         50.03         9.23 o                         
   6   5   5        529.90        547.35        12.23 o                         
   7   5   5        230.99        244.82        12.43 o                         
   8   5   5        674.23        659.21        12.98 o                         
   9   5   5        625.52        642.85        13.52 o                         
  10   5   5        192.16        186.92        14.23 o                         
  11   5   5         20.75         23.09        14.32 o                         
  12   5   5         46.16         42.85        15.73 o                         
  13   5   5         11.12          8.80        17.58 o                         
   0   6   5       3217.49       3422.50        45.66 o                         
   1   6   5          7.36          7.93         9.97 o                         
   2   6   5        811.18        835.61        11.73 o                         
   3   6   5        395.17        436.89        10.86 o                         
   4   6   5        321.79        284.84        10.89 o                         
   5   6   5        709.03        690.29        11.42 o                         
   6   6   5        737.72        696.22        13.42 o                         
   7   6   5        801.20        810.66        14.43 o                         
   8   6   5        342.42        334.64        11.99 o                         
   9   6   5        287.79        289.81        14.22 o                         
  10   6   5        190.76        206.93        15.20 o                         
  11   6   5        412.19        438.97        17.89 o                         
  12   6   5         62.38         52.65        16.31 o                         
   1   7   5         86.05         74.01         9.12 o                         
   2   7   5        339.27        355.51        10.86 o                         
   3   7   5          3.75          5.20         9.99 o                         
   4   7   5        137.33        157.26         9.31 o                         
   5   7   5         61.29         46.78        11.67 o                         
   6   7   5        759.60        743.28        14.33 o                         
   7   7   5        222.10        219.15        12.06 o                         
   8   7   5        344.23        341.91        12.07 o                         
   9   7   5        346.93        377.48        14.68 o                         
  10   7   5        244.45        246.42        14.29 o                         
  11   7   5        129.78        136.66        16.91 o                         
  12   7   5         27.52         19.05        15.84 o                         
   0   8   5        218.68        264.00        13.17 o                         
   1   8   5         26.86         43.31         8.84 o                         
   2   8   5        328.75        329.24        10.62 o                         
   3   8   5          9.62          9.88         9.31 o                         
   4   8   5        136.04        135.35        11.57 o                         
   5   8   5        334.13        325.99        13.00 o                         
   6   8   5        360.60        351.44        12.12 o                         
   7   8   5        277.01        278.42        11.81 o                         
   8   8   5        355.11        358.37        14.69 o                         
   9   8   5         74.93         83.17        13.88 o                         
  10   8   5         22.03         18.47        13.04 o                         
  11   8   5         66.00         42.95        16.23 o                         
  12   8   5        190.23        184.79        18.36 o                         
   1   9   5         40.61         32.00         8.65 o                         
   2   9   5        180.67        203.51        11.76 o                         
   3   9   5         11.19         23.73        11.50 o                         
   4   9   5          0.35          2.05        11.42 o                         
   5   9   5         21.78         12.12        11.14 o                         
   6   9   5          1.41         -1.04        12.04 o                         
   7   9   5         22.65         23.32        11.58 o                         
   8   9   5         57.00         49.32        13.48 o                         
   9   9   5         38.62         45.45        13.75 o                         
  10   9   5         35.74         21.84        16.10 o                         
  11   9   5          0.02         -4.17        16.76 o                         
   0  10   5          8.45          6.70        16.79 o                         
   1  10   5        102.81         99.03        11.12 o                         
   2  10   5          6.47         -1.50        11.48 o                         
   3  10   5          1.01          3.04        11.43 o                         
   4  10   5          6.11          9.56        12.83 o                         
   5  10   5         11.83          6.86        12.72 o                         
   6  10   5          1.04         -1.33        11.58 o                         
   7  10   5         33.98         34.14        14.80 o                         
   8  10   5         19.59         11.99        15.25 o                         
   9  10   5          0.00         -2.26        16.06 o                         
  10  10   5          0.24          0.55        16.56 o                         
  11  10   5         55.82         67.17        18.61 o                         
   1  11   5         14.31         15.73        11.08 o                         
   2  11   5          9.09          5.83        12.14 o                         
   3  11   5        156.49        140.70        12.10 o                         
   4  11   5         62.37         50.58        12.81 o                         
   5  11   5         49.32         44.60        13.25 o                         
   6  11   5         36.94         41.24        16.01 o                         
   7  11   5        377.31        393.24        17.11 o                         
   8  11   5         63.93         67.02        14.96 o                         
   9  11   5         16.59         18.96        17.59 o                         
  10  11   5          0.81          1.37        17.95 o                         
  11  11   5         78.45         90.30        52.97 o                         
   0  12   5        323.81        311.42        18.75 o                         
   1  12   5         67.18         59.96        11.14 o                         
   2  12   5         56.07         44.58        13.61 o                         
   3  12   5          2.14         -0.23        13.15 o                         
   4  12   5         39.99         46.31        12.79 o                         
   5  12   5        617.07        612.48        16.95 o                         
   6  12   5          9.42         20.36        16.62 o                         
   7  12   5          3.56         13.39        16.68 o                         
   8  12   5         43.66         45.69        19.28 o                         
   9  12   5        140.44        127.35        19.90 o                         
  10  12   5        119.29        105.59        21.65 o                         
   1  13   5        340.18        325.27        12.58 o                         
   2  13   5         37.79         28.19        12.50 o                         
   3  13   5        253.41        212.48        16.78 o                         
   4  13   5        320.97        269.35        18.36 o                         
   5  13   5          2.35          5.55        15.98 o                         
   6  13   5        422.59        459.15        17.97 o                         
   7  13   5        890.26       1002.18        22.32 o                         
   8  13   5        252.87        229.65        19.65 o                         
   9  13   5         69.03         69.01        21.07 o                         
   0  14   5         78.42         63.86        20.92 o                         
   1  14   5         16.87          4.22        13.70 o                         
   2  14   5         43.81         38.43        15.55 o                         
   3  14   5         93.86         67.84        17.88 o                         
   4  14   5        391.42        381.16        18.87 o                         
   5  14   5        284.93        256.30        18.89 o                         
   6  14   5        176.53        165.34        24.81 o                         
   7  14   5        334.58        369.12        23.88 o                         
   8  14   5         90.19         75.98        23.29 o                         
   9  14   5         60.67          3.47        53.41 o                         
   1  15   5          4.01          2.73        14.25 o                         
   2  15   5         19.30         25.40        15.01 o                         
   3  15   5        126.38        122.07        18.01 o                         
   4  15   5          2.35          7.77        18.00 o                         
   5  15   5         12.01          6.57        21.47 o                         
   6  15   5          2.66         -4.73        24.50 o                         
   7  15   5        138.32        131.14        26.85 o                         
   8  15   5         14.18          2.35        37.37 o                         
   0  16   5         54.42         48.75        21.38 o                         
   1  16   5         31.58         45.36        16.09 o                         
   2  16   5          0.83          2.05        18.83 o                         
   3  16   5          3.55          5.68        21.78 o                         
   4  16   5          0.06         -8.75        22.78 o                         
   5  16   5          9.65         11.08        21.58 o                         
   6  16   5          6.00         -1.07        27.97 o                         
   7  16   5          0.02        -11.79        53.28 o                         
   1  17   5          0.64         -1.19        16.45 o                         
   2  17   5         25.17         24.95        19.84 o                         
   3  17   5          1.67         -0.71        22.46 o                         
   4  17   5         76.48         81.80        25.55 o                         
   5  17   5          2.28         -2.12        26.49 o                         
   0  18   5         14.27         14.45        30.31 o                         
   1  18   5         86.36        107.41        22.80 o                         
   2  18   5         43.38         57.07        27.03 o                         
   3  18   5         13.19         11.90        37.51 o                         
   0   0   6       1953.79       1947.33        66.32 o                         
   1   0   6       1356.40       1499.29        17.32 o                         
   2   0   6      21261.11      22588.94       272.24 o                         
   3   0   6        308.50        371.61        14.26 o                         
   4   0   6          6.07          0.40        11.83 o                         
   5   0   6         27.57          0.77        14.39 o                         
   6   0   6         26.08         33.55        15.04 o                         
   7   0   6        130.52        156.14        16.44 o                         
   8   0   6       6641.88       6568.05        36.20 o                         
   9   0   6       4910.43       4653.51        28.53 o                         
  10   0   6       1192.16       1164.43        22.59 o                         
  11   0   6        487.05        462.60        20.83 o                         
  12   0   6         72.88         88.48        21.83 o                         
  13   0   6        730.95        746.26        26.69 o                         
   1   1   6        245.59        278.02        10.29 o                         
   2   1   6       2218.92       2331.00        28.13 o                         
   3   1   6        940.34        910.74        11.29 o                         
   4   1   6          7.99          5.34         8.63 o                         
   5   1   6          0.58          5.77         9.43 o                         
   6   1   6         24.27         37.07         9.97 o                         
   7   1   6        353.05        354.27        13.08 o                         
   8   1   6       1348.17       1320.76        14.65 o                         
   9   1   6       1354.22       1284.98        14.06 o                         
  10   1   6        219.74        209.85        13.91 o                         
  11   1   6         46.88         46.42        13.08 o                         
  12   1   6         97.24         91.53        16.32 o                         
  13   1   6         47.35         29.10        17.76 o                         
   0   2   6          8.29          8.02        13.64 o                         
   1   2   6          9.35         16.71        10.20 o                         
   2   2   6        250.73        246.41         9.93 o                         
   3   2   6        104.54        103.14         9.30 o                         
   4   2   6        421.13        432.07        10.31 o                         
   5   2   6        118.26        120.58         9.48 o                         
   6   2   6        217.87        227.13        11.07 o                         
   7   2   6         13.65         23.73        11.21 o                         
   8   2   6          2.97          4.76        11.45 o                         
   9   2   6          4.36         10.60        12.11 o                         
  10   2   6          8.03         12.95        13.38 o                         
  11   2   6        110.26         99.98        14.00 o                         
  12   2   6         48.28         55.32        15.67 o                         
  13   2   6         36.18         25.81        18.15 o                         
   1   3   6        560.00        552.37        11.02 o                         
   2   3   6         83.56         65.05         8.86 o                         
   3   3   6         23.96         17.65         9.43 o                         
   4   3   6        474.85        431.74        10.17 o                         
   5   3   6         64.25         57.86         9.48 o                         
   6   3   6          9.04          7.06        10.97 o                         
   7   3   6         40.32         40.90        10.88 o                         
   8   3   6         12.15         14.67        11.43 o                         
   9   3   6        156.91        147.75        12.37 o                         
  10   3   6        155.43        157.72        14.57 o                         
  11   3   6          1.21         -4.50        13.33 o                         
  12   3   6          2.38          1.43        16.16 o                         
  13   3   6          0.02          6.22        18.05 o                         
   0   4   6         73.47         79.93        14.61 o                         
   1   4   6          4.08          2.79         8.84 o                         
   2   4   6        287.68        266.51         9.50 o                         
   3   4   6        112.20        136.32         9.44 o                         
   4   4   6          8.77         13.55         9.25 o                         
   5   4   6       1820.37       1772.57        15.57 o                         
   6   4   6          3.31          0.70        10.63 o                         
   7   4   6          0.22         -7.24        11.52 o                         
   8   4   6          2.17         -1.89        11.05 o                         
   9   4   6         78.47         81.85        13.40 o                         
  10   4   6          0.90          6.52        13.77 o                         
  11   4   6         24.56         11.41        14.60 o                         
  12   4   6         44.87         39.03        16.80 o                         
   1   5   6        330.56        292.20         9.83 o                         
   2   5   6        194.37        191.60         9.38 o                         
   3   5   6        264.79        245.97         9.77 o                         
   4   5   6         46.95         68.67         9.49 o                         
   5   5   6         96.80         85.08        10.82 o                         
   6   5   6         22.54         18.53        11.56 o                         
   7   5   6        345.50        331.38        12.29 o                         
   8   5   6         10.09         15.31        10.69 o                         
   9   5   6          0.00         -3.16        12.62 o                         
  10   5   6         85.41         91.44        13.10 o                         
  11   5   6         95.84        100.54        15.27 o                         
  12   5   6          1.12          0.53        16.21 o                         
   0   6   6          0.33         -1.25        12.32 o                         
   1   6   6         92.06         88.32         8.65 o                         
   2   6   6        933.99        962.02        10.48 o                         
   3   6   6       3703.25       3831.28        23.52 o                         
   4   6   6        962.34        962.84        11.81 o                         
   5   6   6         37.33         37.70        11.07 o                         
   6   6   6       1126.48       1084.22        13.83 o                         
   7   6   6       4714.20       4820.62        23.59 o                         
   8   6   6       2100.55       2091.22        15.62 o                         
   9   6   6          6.21          9.21        12.60 o                         
  10   6   6          0.81         -8.98        13.37 o                         
  11   6   6         47.41         53.27        15.25 o                         
  12   6   6          0.62         16.73        16.37 o                         
   1   7   6        206.71        194.33         8.99 o                         
   2   7   6        782.86        858.86        10.92 o                         
   3   7   6       1043.49       1157.51        11.74 o                         
   4   7   6       3204.93       3263.01        26.37 o                         
   5   7   6          0.49          3.37        10.62 o                         
   6   7   6       2554.44       2616.93        20.74 o                         
   7   7   6       4085.65       4186.62        23.56 o                         
   8   7   6       2095.93       2115.97        17.39 o                         
   9   7   6        415.27        435.81        13.53 o                         
  10   7   6         38.93         36.93        13.43 o                         
  11   7   6         31.49         31.31        15.68 o                         
  12   7   6         11.78         -1.33        17.54 o                         
   0   8   6          0.24          1.00        12.36 o                         
   1   8   6         41.50         45.30         8.66 o                         
   2   8   6          8.03          6.83        10.89 o                         
   3   8   6        269.50        260.62        11.58 o                         
   4   8   6        171.50        168.38        11.66 o                         
   5   8   6        610.70        601.84        12.60 o                         
   6   8   6         76.35         88.96        11.62 o                         
   7   8   6         20.52         20.74        11.38 o                         
   8   8   6         23.00         18.55        13.41 o                         
   9   8   6          0.00         -2.40        14.14 o                         
  10   8   6          0.80         -7.52        16.56 o                         
  11   8   6         14.19         15.93        16.24 o                         
   1   9   6         40.70         40.33        10.40 o                         
   2   9   6         10.58         10.31        11.13 o                         
   3   9   6         45.16         53.40        11.30 o                         
   4   9   6         15.71         16.43        11.80 o                         
   5   9   6         12.14          4.95        11.03 o                         
   6   9   6        117.13        121.34        11.53 o                         
   7   9   6         55.92         53.71        14.39 o                         
   8   9   6         10.23          4.87        13.28 o                         
   9   9   6          0.22          5.41        14.16 o                         
  10   9   6          9.61          9.17        16.08 o                         
  11   9   6         35.88         52.89        17.77 o                         
   0  10   6         91.10        103.34        15.25 o                         
   1  10   6         45.15         46.39        10.42 o                         
   2  10   6         71.09         64.86        10.68 o                         
   3  10   6        143.55        151.01        11.49 o                         
   4  10   6         45.51         41.40        12.23 o                         
   5  10   6          3.40          8.20        11.97 o                         
   6  10   6          0.01         -2.44        14.24 o                         
   7  10   6        205.07        224.56        13.85 o                         
   8  10   6         47.39         47.63        14.73 o                         
   9  10   6          5.83          6.99        15.49 o                         
  10  10   6          6.68          0.97        17.95 o                         
  11  10   6         66.05         87.09        19.40 o                         
   1  11   6          0.03          8.67        10.24 o                         
   2  11   6        134.04        126.76        11.35 o                         
   3  11   6        177.01        165.98        11.50 o                         
   4  11   6          0.12          3.32        10.86 o                         
   5  11   6          0.26         -4.61        14.26 o                         
   6  11   6          4.78         10.11        14.17 o                         
   7  11   6         13.63         13.42        15.21 o                         
   8  11   6         50.54         43.99        15.75 o                         
   9  11   6         68.01         61.51        16.81 o                         
  10  11   6        131.55        132.41        20.07 o                         
   0  12   6        454.47        393.09        16.92 o                         
   1  12   6        130.49        117.90        11.58 o                         
   2  12   6        296.73        256.78        11.01 o                         
   3  12   6        133.52        123.47        11.87 o                         
   4  12   6         88.45         76.25        14.92 o                         
   5  12   6          4.65          2.14        14.84 o                         
   6  12   6        146.79        165.14        15.26 o                         
   7  12   6         10.60         19.19        15.73 o                         
   8  12   6        442.38        455.30        19.24 o                         
   9  12   6        378.86        362.30        19.23 o                         
  10  12   6         20.25         39.47        53.41 o                         
   1  13   6        853.25        767.21        15.86 o                         
   2  13   6        389.68        291.25        14.18 o                         
   3  13   6        492.93        439.00        15.44 o                         
   4  13   6         22.77         24.07        15.30 o                         
   5  13   6          0.08          6.98        14.54 o                         
   6  13   6         90.10         98.76        16.86 o                         
   7  13   6        269.30        301.90        21.13 o                         
   8  13   6       1194.52       1295.00        22.59 o                         
   9  13   6       1266.74       1360.35        24.43 o                         
   0  14   6        395.21        317.03        19.48 o                         
   1  14   6         31.21         15.93        14.16 o                         
   2  14   6         98.48         82.80        13.97 o                         
   3  14   6        129.70        116.75        15.23 o                         
   4  14   6        222.01        205.61        16.47 o                         
   5  14   6          0.00        -16.34        20.05 o                         
   6  14   6        108.00        107.36        18.63 o                         
   7  14   6        232.20        272.62        20.20 o                         
   8  14   6        180.14        182.83        24.14 o                         
   1  15   6          9.72          9.25        14.64 o                         
   2  15   6         48.04         36.19        13.92 o                         
   3  15   6          4.36          0.30        17.64 o                         
   4  15   6          4.70         -1.30        19.58 o                         
   5  15   6          0.02         -2.63        20.39 o                         
   6  15   6          2.09          1.30        20.89 o                         
   7  15   6         41.95         27.42        24.96 o                         
   0  16   6          3.71         11.77        24.15 o                         
   1  16   6          0.06          3.77        16.53 o                         
   2  16   6         50.27         43.83        17.28 o                         
   3  16   6          4.12         11.80        19.39 o                         
   4  16   6          1.44          6.74        20.73 o                         
   5  16   6         26.14         36.06        23.46 o                         
   6  16   6          0.00         -9.74        26.44 o                         
   1  17   6         12.24         12.19        16.90 o                         
   2  17   6          1.15          4.91        16.95 o                         
   3  17   6          0.15          5.00        21.29 o                         
   4  17   6         75.55         99.98        22.48 o                         
   0  18   6         66.12         71.53        30.94 o                         
   1  18   6          8.53          2.68        30.74 o                         
   1   1   7         21.43         17.78         8.64 o                         
   2   1   7         30.52         23.53         8.41 o                         
   3   1   7        794.63        894.65        10.10 o                         
   4   1   7         44.99         35.06         8.68 o                         
   5   1   7        303.95        299.82         9.07 o                         
   6   1   7          2.21          2.45        11.16 o                         
   7   1   7        603.14        587.13        12.72 o                         
   8   1   7       1053.82        979.07        13.41 o                         
   9   1   7        465.24        454.93        15.26 o                         
  10   1   7        165.36        156.54        14.01 o                         
  11   1   7        112.41         94.01        15.77 o                         
  12   1   7        338.13        293.34        15.53 o                         
   0   2   7       1116.76       1265.28        17.96 o                         
   1   2   7        836.44        850.67        10.49 o                         
   2   2   7         26.11         28.72         8.57 o                         
   3   2   7         12.25          6.26         8.84 o                         
   4   2   7          3.14          0.12         8.23 o                         
   5   2   7         88.39         96.05        10.06 o                         
   6   2   7          8.13         16.60        11.11 o                         
   7   2   7         48.29         61.75        10.90 o                         
   8   2   7          4.59         -6.38        10.52 o                         
   9   2   7         10.22         10.00        12.78 o                         
  10   2   7        142.34        105.70        13.52 o                         
  11   2   7        175.29        167.78        15.06 o                         
  12   2   7         18.98         17.46        16.30 o                         
   1   3   7         12.41         20.08         8.76 o                         
   2   3   7         26.88         18.33         8.26 o                         
   3   3   7          2.18          3.19         8.94 o                         
   4   3   7         45.12         49.28         8.31 o                         
   5   3   7         39.87         43.51        10.93 o                         
   6   3   7         12.83          8.94        11.44 o                         
   7   3   7         28.23         32.37        11.13 o                         
   8   3   7          0.48         -2.17        10.65 o                         
   9   3   7          0.12         -1.66        13.37 o                         
  10   3   7         20.26         20.86        13.71 o                         
  11   3   7         41.84         38.81        16.62 o                         
  12   3   7          4.20          7.48        15.29 o                         
   0   4   7        146.30        110.99        12.74 o                         
   1   4   7         29.35         27.15         8.06 o                         
   2   4   7         70.88         67.80         8.20 o                         
   3   4   7        160.76        167.95         8.83 o                         
   4   4   7        120.70        113.39         8.23 o                         
   5   4   7        751.52        800.09        12.42 o                         
   6   4   7        130.48        127.29        11.43 o                         
   7   4   7          0.02          0.20        11.03 o                         
   8   4   7         23.62         21.17        10.60 o                         
   9   4   7          6.77          8.10        13.28 o                         
  10   4   7          0.00         -0.91        12.92 o                         
  11   4   7          8.98         15.86        15.09 o                         
  12   4   7          5.28          8.70        16.33 o                         
   1   5   7         47.00         43.95         7.62 o                         
   2   5   7          2.71          5.32         8.06 o                         
   3   5   7        302.47        248.22         9.04 o                         
   4   5   7        137.97        136.20        10.68 o                         
   5   5   7         43.50         37.02        10.73 o                         
   6   5   7        732.98        745.04        12.24 o                         
   7   5   7        160.54        164.14        11.73 o                         
   8   5   7        105.08        101.86        11.98 o                         
   9   5   7          5.74         10.52        12.95 o                         
  10   5   7          0.15          5.15        13.26 o                         
  11   5   7          7.19         16.61        14.74 o                         
  12   5   7         26.65         20.27        18.11 o                         
   0   6   7         77.42         79.27        12.67 o                         
   1   6   7        249.78        237.55         8.80 o                         
   2   6   7         12.36          9.75         8.19 o                         
   3   6   7       2158.67       2173.38        16.34 o                         
   4   6   7        522.45        506.26        11.57 o                         
   5   6   7       1155.21       1190.50        14.00 o                         
   6   6   7         13.36         14.67        12.13 o                         
   7   6   7       1205.06       1183.09        15.48 o                         
   8   6   7        172.76        180.44        13.70 o                         
   9   6   7        194.52        202.98        13.69 o                         
  10   6   7         10.74          8.24        14.37 o                         
  11   6   7          1.47          0.20        14.86 o                         
  12   6   7         20.22         19.91        18.71 o                         
   1   7   7          0.58          3.66         9.10 o                         
   2   7   7         56.96         66.59        10.03 o                         
   3   7   7        292.78        275.67        11.18 o                         
   4   7   7        284.50        281.88        11.95 o                         
   5   7   7          2.87          6.11        10.90 o                         
   6   7   7        318.73        309.15        12.04 o                         
   7   7   7         28.09         24.22        11.40 o                         
   8   7   7        307.05        318.45        13.58 o                         
   9   7   7          5.13          2.62        12.92 o                         
  10   7   7          5.82          7.35        15.52 o                         
  11   7   7          9.68          2.06        16.23 o                         
   0   8   7         13.98         -4.60        13.86 o                         
   1   8   7         50.58         57.84        10.19 o                         
   2   8   7         10.48         11.02        10.30 o                         
   3   8   7        822.02        815.12        12.24 o                         
   4   8   7        510.93        513.86        11.77 o                         
   5   8   7        886.88        869.56        12.73 o                         
   6   8   7        507.07        492.70        12.17 o                         
   7   8   7        170.43        178.60        13.71 o                         
   8   8   7         22.22         25.16        13.30 o                         
   9   8   7        124.35        120.29        13.55 o                         
  10   8   7         17.70         14.48        15.22 o                         
  11   8   7         16.17          6.58        17.07 o                         
   1   9   7         22.33         16.02        10.08 o                         
   2   9   7         53.35         42.05        10.57 o                         
   3   9   7          0.01         -1.24        10.57 o                         
   4   9   7          6.75         14.14        11.02 o                         
   5   9   7          7.89          4.66        10.70 o                         
   6   9   7        211.70        227.45        14.26 o                         
   7   9   7         11.67         13.15        13.77 o                         
   8   9   7          3.90          1.54        14.11 o                         
   9   9   7          0.52          4.34        15.52 o                         
  10   9   7          4.80         -5.16        16.14 o                         
  11   9   7          0.58          2.18        20.61 o                         
   0  10   7          4.82          6.60        14.81 o                         
   1  10   7         31.23         30.35        10.58 o                         
   2  10   7         14.32         20.97        11.05 o                         
   3  10   7          0.08          0.04        10.65 o                         
   4  10   7          0.05         -0.43        11.22 o                         
   5  10   7         12.59         11.97        13.36 o                         
   6  10   7          7.36          8.25        14.17 o                         
   7  10   7          3.25          5.54        14.62 o                         
   8  10   7         19.19         20.53        13.76 o                         
   9  10   7          9.53         10.27        16.14 o                         
  10  10   7          5.53          6.88        17.86 o                         
   1  11   7        221.29        198.23        11.18 o                         
   2  11   7         14.59         22.19        10.11 o                         
   3  11   7          1.40          3.73        10.29 o                         
   4  11   7          6.30          7.28        14.68 o                         
   5  11   7          1.20         -1.48        12.90 o                         
   6  11   7          0.18          0.91        14.56 o                         
   7  11   7         80.65         94.98        14.88 o                         
   8  11   7        200.65        226.14        17.04 o                         
   9  11   7        272.61        296.22        17.40 o                         
  10  11   7        248.85        241.55        29.10 o                         
   0  12   7          7.99         15.41        14.75 o                         
   1  12   7         17.81         15.04        12.81 o                         
   2  12   7        335.32        311.38        13.64 o                         
   3  12   7          0.98          0.95        12.59 o                         
   4  12   7          8.92          2.78        15.83 o                         
   5  12   7         23.80         31.97        14.66 o                         
   6  12   7          2.85          5.70        15.78 o                         
   7  12   7         44.53         47.63        16.75 o                         
   8  12   7         54.65         38.65        16.83 o                         
   9  12   7        117.73        132.13        21.25 o                         
   1  13   7        569.16        516.55        14.12 o                         
   2  13   7         19.60         23.91        13.76 o                         
   3  13   7         90.22         73.90        14.34 o                         
   4  13   7         49.52         52.41        13.43 o                         
   5  13   7          1.64          2.71        14.89 o                         
   6  13   7          0.00         -2.17        17.75 o                         
   7  13   7         19.40         36.05        18.51 o                         
   8  13   7          0.41         -6.15        21.40 o                         
   0  14   7        271.58        225.85        20.00 o                         
   1  14   7        332.66        291.43        14.02 o                         
   2  14   7         39.75         29.45        13.73 o                         
   3  14   7         15.01          3.26        13.76 o                         
   4  14   7         33.19         34.28        18.01 o                         
   5  14   7          0.02         -8.63        16.44 o                         
   6  14   7          0.20         -1.60        19.48 o                         
   7  14   7         49.51         44.52        23.42 o                         
   1  15   7         24.29         11.69        14.69 o                         
   2  15   7         10.54          6.86        16.04 o                         
   3  15   7         38.37         32.67        15.79 o                         
   4  15   7         15.35         -0.22        16.52 o                         
   5  15   7          0.17          0.84        20.57 o                         
   6  15   7         49.68         57.92        24.87 o                         
   0  16   7         18.32         27.86        22.85 o                         
   1  16   7          0.31         -2.66        17.22 o                         
   2  16   7          4.61         17.25        16.14 o                         
   3  16   7         19.38         14.02        18.50 o                         
   4  16   7          5.91         -7.16        21.31 o                         
   5  16   7         10.60         11.19        24.55 o                         
   1  17   7         10.58          3.52        20.08 o                         
   2  17   7          3.31          4.96        20.38 o                         
   3  17   7         36.07         53.93        25.09 o                         
   0   0   8       8574.09       9457.54       195.41 o                         
   1   0   8       6469.58       6319.25        86.38 o                         
   2   0   8        763.02        846.25        14.99 o                         
   3   0   8        444.61        438.86        13.21 o                         
   4   0   8          0.84          1.21        14.29 o                         
   5   0   8        690.68        741.51        14.96 o                         
   6   0   8        136.75        127.70        16.01 o                         
   7   0   8         47.73         67.25        16.53 o                         
   8   0   8        261.16        261.85        17.01 o                         
   9   0   8        356.46        344.25        20.39 o                         
  10   0   8         22.72         27.75        19.65 o                         
  11   0   8       4316.86       4081.27        58.77 o                         
  12   0   8       1091.39        925.63        25.78 o                         
   1   1   8       1350.41       1357.86        14.74 o                         
   2   1   8        227.98        225.64         8.41 o                         
   3   1   8          1.16          5.42         7.95 o                         
   4   1   8         39.06         32.31         9.31 o                         
   5   1   8          0.58         -4.25        10.09 o                         
   6   1   8         23.52         29.23        10.26 o                         
   7   1   8          0.15         -0.51        10.19 o                         
   8   1   8         65.14         65.55        10.43 o                         
   9   1   8        181.37        166.10        13.32 o                         
  10   1   8        336.62        308.68        13.88 o                         
  11   1   8        530.39        500.17        15.84 o                         
  12   1   8        428.32        384.45        18.75 o                         
   0   2   8         19.86         14.34        10.70 o                         
   1   2   8        319.11        300.61         8.61 o                         
   2   2   8         23.00         23.18         7.91 o                         
   3   2   8         31.57         37.89         7.92 o                         
   4   2   8         73.54         80.77         9.79 o                         
   5   2   8          0.71          6.74         9.99 o                         
   6   2   8          3.85          3.30        10.50 o                         
   7   2   8         40.31         35.03        11.30 o                         
   8   2   8        134.94        140.21        12.50 o                         
   9   2   8        133.73        116.99        12.47 o                         
  10   2   8         15.93         11.80        13.73 o                         
  11   2   8         42.64         40.83        14.95 o                         
  12   2   8          5.88         -5.86        17.60 o                         
   1   3   8        100.02         91.87         8.10 o                         
   2   3   8         17.48         13.91         8.00 o                         
   3   3   8         36.38         30.52         7.90 o                         
   4   3   8        340.11        341.80        10.68 o                         
   5   3   8         14.41         11.09         9.80 o                         
   6   3   8        121.04        130.24        10.08 o                         
   7   3   8        151.12        165.85        11.61 o                         
   8   3   8          0.17         -4.96        12.96 o                         
   9   3   8         15.71         15.90        13.34 o                         
  10   3   8          1.42         -5.33        12.91 o                         
  11   3   8          0.66          0.51        15.18 o                         
  12   3   8         61.83         66.59        17.21 o                         
   0   4   8          1.02          4.72        11.82 o                         
   1   4   8        104.19         95.76         8.01 o                         
   2   4   8        690.45        670.50         9.44 o                         
   3   4   8        185.08        168.65         9.80 o                         
   4   4   8         45.04         37.90         9.72 o                         
   5   4   8         31.70         15.68        10.09 o                         
   6   4   8        121.58        121.93        10.52 o                         
   7   4   8         31.09         29.98        10.69 o                         
   8   4   8        164.30        159.40        13.62 o                         
   9   4   8         11.10         -0.39        12.96 o                         
  10   4   8          0.02          3.75        13.65 o                         
  11   4   8         22.27         32.70        15.72 o                         
  12   4   8          0.29          8.59        19.89 o                         
   1   5   8        110.01        104.61         8.16 o                         
   2   5   8         46.81         51.23         9.98 o                         
   3   5   8         35.32         34.08        10.39 o                         
   4   5   8         95.84         92.95         9.91 o                         
   5   5   8        135.46        141.77        10.64 o                         
   6   5   8         20.78         23.00        10.54 o                         
   7   5   8        270.04        266.00        11.50 o                         
   8   5   8         60.54         64.26        12.71 o                         
   9   5   8         18.73          7.94        12.62 o                         
  10   5   8          5.65          0.37        15.11 o                         
  11   5   8          5.76          6.91        16.16 o                         
   0   6   8        317.45        316.63        14.52 o                         
   1   6   8        306.69        284.14        10.70 o                         
   2   6   8        111.62        109.38         9.89 o                         
   3   6   8        413.92        409.18        10.46 o                         
   4   6   8       5077.52       5024.00        24.41 o                         
   5   6   8       5235.59       5306.81        37.91 o                         
   6   6   8        517.61        542.49        11.67 o                         
   7   6   8        239.43        240.34        13.87 o                         
   8   6   8         13.21         13.01        14.22 o                         
   9   6   8          0.83          6.38        12.90 o                         
  10   6   8         21.45         19.72        16.11 o                         
  11   6   8         66.50         65.97        15.84 o                         
   1   7   8        392.84        386.30        11.07 o                         
   2   7   8        265.96        244.94        10.36 o                         
   3   7   8       1631.76       1631.11        13.27 o                         
   4   7   8       6194.81       6247.00        34.10 o                         
   5   7   8       1406.90       1335.68        13.59 o                         
   6   7   8       2866.79       2825.26        20.96 o                         
   7   7   8        325.67        326.11        12.94 o                         
   8   7   8        117.99        119.27        13.13 o                         
   9   7   8         31.92         22.48        15.38 o                         
  10   7   8          1.28          9.79        15.12 o                         
  11   7   8         55.98         34.65        18.70 o                         
   0   8   8        358.91        363.83        15.93 o                         
   1   8   8         91.62         83.58        10.24 o                         
   2   8   8        147.88        144.67        10.12 o                         
   3   8   8        268.85        279.19        11.16 o                         
   4   8   8          0.70          0.05        10.24 o                         
   5   8   8          1.37          4.53        11.61 o                         
   6   8   8         17.31         21.66        12.75 o                         
   7   8   8         38.83         39.16        13.00 o                         
   8   8   8        218.79        222.48        13.35 o                         
   9   8   8         26.26         31.09        16.10 o                         
  10   8   8          1.50          2.19        15.27 o                         
  11   8   8          0.15          9.90        37.16 o                         
   1   9   8          2.07          2.97        10.48 o                         
   2   9   8        103.02         87.20        10.62 o                         
   3   9   8        143.43        143.31        10.72 o                         
   4   9   8        149.09        146.32        11.29 o                         
   5   9   8         23.38         16.40        12.34 o                         
   6   9   8         49.04         55.28        13.04 o                         
   7   9   8          4.85          9.53        12.91 o                         
   8   9   8          8.07          5.72        15.64 o                         
   9   9   8         15.33          9.94        16.13 o                         
  10   9   8         17.73         17.67        18.02 o                         
   0  10   8         91.84         83.50        14.35 o                         
   1  10   8        115.09        115.00        10.39 o                         
   2  10   8         13.52         13.08        10.65 o                         
   3  10   8         35.36         31.58        10.13 o                         
   4  10   8         24.11         37.32        13.38 o                         
   5  10   8         77.39         67.25        13.46 o                         
   6  10   8          0.19        -10.28        13.66 o                         
   7  10   8         88.07        105.99        13.48 o                         
   8  10   8         30.76         35.81        15.64 o                         
   9  10   8         17.61         22.31        16.28 o                         
  10  10   8         30.66         24.65        30.63 o                         
   1  11   8        115.25        103.54        12.05 o                         
   2  11   8          0.06         -5.32        12.30 o                         
   3  11   8          0.33          7.39        12.23 o                         
   4  11   8          2.39         10.25        12.55 o                         
   5  11   8          2.74         -0.20        14.18 o                         
   6  11   8          0.74         -0.11        15.16 o                         
   7  11   8         38.37         35.90        16.18 o                         
   8  11   8        113.46        130.21        16.91 o                         
   9  11   8         22.12         30.02        18.15 o                         
   0  12   8        677.42        702.77        20.27 o                         
   1  12   8        524.56        507.85        13.26 o                         
   2  12   8          0.30          0.70        12.25 o                         
   3  12   8         81.16         81.89        12.17 o                         
   4  12   8         49.44         63.43        13.80 o                         
   5  12   8          5.64          9.70        14.15 o                         
   6  12   8          3.11          8.38        17.08 o                         
   7  12   8          3.19          3.95        17.88 o                         
   8  12   8          5.99          8.23        18.13 o                         
   1  13   8        559.70        459.35        13.70 o                         
   2  13   8        404.30        392.48        13.15 o                         
   3  13   8          2.51          8.58        12.92 o                         
   4  13   8        159.38        169.21        15.47 o                         
   5  13   8         35.31         43.84        17.85 o                         
   6  13   8         28.00         28.51        17.29 o                         
   7  13   8          4.52          4.00        17.60 o                         
   0  14   8        445.31        410.43        18.76 o                         
   1  14   8          1.58          8.35        14.19 o                         
   2  14   8        153.88        132.56        15.79 o                         
   3  14   8        111.24        100.06        17.37 o                         
   4  14   8         20.42         33.60        15.62 o                         
   5  14   8          0.00          0.61        15.63 o                         
   6  14   8          9.82          4.51        20.13 o                         
   7  14   8          0.00        -29.83        53.22 o                         
   1  15   8          6.35         -1.30        15.20 o                         
   2  15   8          0.02          3.50        14.38 o                         
   3  15   8         15.77         30.28        16.72 o                         
   4  15   8          0.25         -7.44        16.61 o                         
   5  15   8         21.33         19.86        21.22 o                         
   0  16   8          7.37         11.19        22.89 o                         
   1  16   8         43.91         35.36        16.79 o                         
   2  16   8          6.74          8.71        18.38 o                         
   3  16   8          1.45         -0.32        20.09 o                         
   4  16   8          2.31         -7.00        52.97 o                         
   1   1   9         49.63         65.54         8.97 o                         
   2   1   9        414.56        411.24        10.39 o                         
   3   1   9          0.30          4.77         9.41 o                         
   4   1   9        387.03        386.36        10.47 o                         
   5   1   9        477.50        466.31        11.07 o                         
   6   1   9        165.99        123.52        10.38 o                         
   7   1   9        133.86        122.80        10.80 o                         
   8   1   9        123.84        102.48        13.22 o                         
   9   1   9          0.61          2.41        12.22 o                         
  10   1   9        453.85        419.12        14.98 o                         
  11   1   9          0.38         15.03        14.11 o                         
   0   2   9        105.33        118.20        12.84 o                         
   1   2   9         39.62         45.47         9.48 o                         
   2   2   9        248.39        241.39        10.05 o                         
   3   2   9        116.71        110.16         9.98 o                         
   4   2   9          5.00          7.23        10.04 o                         
   5   2   9         97.46        107.77         9.73 o                         
   6   2   9        125.07        121.50        11.17 o                         
   7   2   9         54.36         43.29        10.14 o                         
   8   2   9        139.74        117.54        13.15 o                         
   9   2   9          0.02          6.55        12.23 o                         
  10   2   9         87.25         73.51        16.19 o                         
  11   2   9         19.13         17.46        15.34 o                         
   1   3   9         43.19         39.66         9.73 o                         
   2   3   9          0.16         -1.79         9.63 o                         
   3   3   9         32.75         35.91        10.09 o                         
   4   3   9          5.89          5.20         9.60 o                         
   5   3   9         14.38         13.84         9.03 o                         
   6   3   9          1.96         -0.47        10.63 o                         
   7   3   9          3.65          1.56        12.29 o                         
   8   3   9          5.29          8.01        12.52 o                         
   9   3   9         14.80         22.03        12.20 o                         
  10   3   9          1.38          8.77        15.17 o                         
  11   3   9          1.08          9.23        15.43 o                         
   0   4   9        169.81        168.92        14.06 o                         
   1   4   9          1.44          4.63         9.83 o                         
   2   4   9        131.17        134.15        10.10 o                         
   3   4   9        232.85        212.59         9.99 o                         
   4   4   9         15.04          8.84         9.99 o                         
   5   4   9         32.02         36.87        10.23 o                         
   6   4   9         47.69         43.47         9.73 o                         
   7   4   9         15.35         13.26        13.36 o                         
   8   4   9         51.07         55.38        13.36 o                         
   9   4   9         28.81         33.95        13.71 o                         
  10   4   9          0.38          7.26        15.12 o                         
  11   4   9          1.04         -2.12        17.03 o                         
   1   5   9        373.98        385.13        10.55 o                         
   2   5   9        177.35        158.75         9.97 o                         
   3   5   9       1069.97       1089.46        11.72 o                         
   4   5   9          1.23          4.15        10.00 o                         
   5   5   9         10.64          5.36        10.20 o                         
   6   5   9         56.76         57.95        10.40 o                         
   7   5   9         84.65         78.85        12.43 o                         
   8   5   9         36.05         33.25        12.67 o                         
   9   5   9          7.59         12.44        14.89 o                         
  10   5   9         58.16         55.23        15.74 o                         
  11   5   9         35.94         47.09        17.62 o                         
   0   6   9       2968.47       2983.26        27.43 o                         
   1   6   9        361.35        352.74        10.39 o                         
   2   6   9       1180.90       1160.29        11.54 o                         
   3   6   9        115.68        106.66        10.27 o                         
   4   6   9        256.50        257.05        10.32 o                         
   5   6   9        712.63        697.46        11.50 o                         
   6   6   9         19.26         24.97        12.07 o                         
   7   6   9         58.62         59.49        12.34 o                         
   8   6   9         75.85         75.71        13.08 o                         
   9   6   9         16.67         16.60        15.62 o                         
  10   6   9        250.20        258.24        14.94 o                         
  11   6   9         26.19         31.20        30.81 o                         
   1   7   9        647.87        651.42        10.88 o                         
   2   7   9        100.70         91.50         9.96 o                         
   3   7   9        385.79        371.43        10.69 o                         
   4   7   9          2.89         -2.26        10.23 o                         
   5   7   9         80.05         77.00        10.12 o                         
   6   7   9         51.95         50.82        11.80 o                         
   7   7   9         70.95         71.66        13.86 o                         
   8   7   9         48.91         33.47        12.75 o                         
   9   7   9          4.84          2.45        15.61 o                         
  10   7   9         12.29         -0.66        16.63 o                         
   0   8   9       1303.71       1280.45        16.77 o                         
   1   8   9        170.73        175.33        10.11 o                         
   2   8   9         33.17         28.12         9.78 o                         
   3   8   9        690.06        679.27        10.63 o                         
   4   8   9         17.70         14.97        10.62 o                         
   5   8   9        274.58        281.31        12.47 o                         
   6   8   9         22.77         21.69        11.97 o                         
   7   8   9          2.64          2.95        13.29 o                         
   8   8   9        130.54        123.87        15.76 o                         
   9   8   9          8.22         -3.95        15.29 o                         
  10   8   9         54.25         54.77        18.11 o                         
   1   9   9          0.54         -0.53        10.13 o                         
   2   9   9         83.99         89.69        10.02 o                         
   3   9   9        161.55        162.98        11.74 o                         
   4   9   9          3.48         -1.65        12.61 o                         
   5   9   9         11.48         11.48        12.25 o                         
   6   9   9          0.33          4.62        11.38 o                         
   7   9   9          3.03          5.71        13.75 o                         
   8   9   9         17.80         19.33        15.61 o                         
   9   9   9          7.87         16.15        15.68 o                         
   0  10   9          8.58         10.27        17.44 o                         
   1  10   9          0.18          3.92        11.27 o                         
   2  10   9          8.15          8.99        12.63 o                         
   3  10   9          3.82          0.54        12.57 o                         
   4  10   9          1.06         -4.19        11.95 o                         
   5  10   9         47.53         50.73        12.66 o                         
   6  10   9         57.86         66.74        13.10 o                         
   7  10   9          5.15         14.80        16.01 o                         
   8  10   9          1.97          7.42        17.27 o                         
   9  10   9          0.09          6.16        17.51 o                         
   1  11   9          6.08          2.79        11.71 o                         
   2  11   9        150.47        145.75        12.49 o                         
   3  11   9         25.31         24.63        11.71 o                         
   4  11   9          3.63         -1.18        12.59 o                         
   5  11   9         14.16         12.92        13.74 o                         
   6  11   9        143.76        177.47        15.85 o                         
   7  11   9          0.24         -5.55        16.69 o                         
   8  11   9         52.38         44.52        17.50 o                         
   0  12   9        122.68        100.75        17.59 o                         
   1  12   9         49.91         53.12        12.08 o                         
   2  12   9          4.40          7.59        12.01 o                         
   3  12   9          0.21          3.09        12.59 o                         
   4  12   9         12.56          9.27        14.87 o                         
   5  12   9         26.02          6.40        14.78 o                         
   6  12   9        170.37        200.97        17.62 o                         
   7  12   9          4.41         17.07        18.10 o                         
   1  13   9         27.67         22.46        13.02 o                         
   2  13   9        277.57        285.65        15.62 o                         
   3  13   9         61.07         52.43        14.44 o                         
   4  13   9          3.97          0.96        14.73 o                         
   5  13   9         60.63         71.97        15.01 o                         
   6  13   9         78.59         69.11        18.08 o                         
   7  13   9        146.36        173.73        54.80 o                         
   0  14   9        168.78        150.28        23.06 o                         
   1  14   9         31.85         27.58        15.21 o                         
   2  14   9        109.21        104.57        16.25 o                         
   3  14   9         44.06         36.49        14.92 o                         
   4  14   9          7.45         -4.83        15.76 o                         
   5  14   9          8.20         23.36        18.58 o                         
   1  15   9          5.27         12.20        14.84 o                         
   2  15   9         59.98         49.98        15.48 o                         
   3  15   9          0.21         -7.57        17.52 o                         
   4  15   9          5.50         10.01        19.98 o                         
   0  16   9         23.87         17.29        23.58 o                         
   1  16   9          1.22          4.57        23.72 o                         
   0   0  10         45.95         42.50        19.34 o                         
   1   0  10          0.44         -5.71        13.05 o                         
   2   0  10         78.21         79.01        13.71 o                         
   3   0  10       1123.65       1243.16        17.58 o                         
   4   0  10       1567.14       1531.58        17.40 o                         
   5   0  10         94.17        103.76        14.31 o                         
   6   0  10       1514.12       1285.90        17.51 o                         
   7   0  10        360.92        306.98        19.01 o                         
   8   0  10       1137.94       1108.47        20.79 o                         
   9   0  10         11.13         13.77        19.36 o                         
  10   0  10         11.79          6.92        21.50 o                         
  11   0  10          2.95          8.15        23.54 o                         
   1   1  10         48.89         48.28         8.95 o                         
   2   1  10         59.45         63.88         9.48 o                         
   3   1  10        389.12        405.21        10.50 o                         
   4   1  10        533.26        505.11        11.08 o                         
   5   1  10        261.32        267.15        10.13 o                         
   6   1  10        129.17        111.76        10.74 o                         
   7   1  10         90.96         72.54        11.78 o                         
   8   1  10          0.01          4.73        12.24 o                         
   9   1  10          0.88        -10.56        15.96 o                         
  10   1  10         21.80         16.03        14.46 o                         
  11   1  10          2.54          9.22        15.87 o                         
   0   2  10        152.56        148.38        12.85 o                         
   1   2  10         20.13         30.06         9.60 o                         
   2   2  10         29.76         31.62         9.62 o                         
   3   2  10          5.40         10.35         9.76 o                         
   4   2  10         35.55         26.91         9.59 o                         
   5   2  10        204.20        195.95         9.99 o                         
   6   2  10         25.23         12.22        12.95 o                         
   7   2  10         10.25         16.63        12.54 o                         
   8   2  10         52.82         49.26        12.04 o                         
   9   2  10          7.51          5.25        15.12 o                         
  10   2  10          0.87         -6.58        15.28 o                         
  11   2  10          1.26         -8.21        18.08 o                         
   1   3  10        144.47        145.38         9.45 o                         
   2   3  10          0.94          8.01         9.52 o                         
   3   3  10          8.55          5.52         9.53 o                         
   4   3  10        197.95        203.05        10.04 o                         
   5   3  10         40.70         36.31         9.67 o                         
   6   3  10          0.69         -1.76        11.92 o                         
   7   3  10          8.35          6.09        11.67 o                         
   8   3  10         18.52         12.87        12.26 o                         
   9   3  10        100.13        117.99        14.84 o                         
  10   3  10          1.99          5.57        14.46 o                         
  11   3  10          1.95         -9.08        52.97 o                         
   0   4  10       1248.58       1271.71        17.09 o                         
   1   4  10        127.31        122.18         9.41 o                         
   2   4  10         17.11         14.23         9.62 o                         
   3   4  10          6.43         10.38         9.95 o                         
   4   4  10         74.87         64.68         9.83 o                         
   5   4  10         38.25         40.44         9.64 o                         
   6   4  10          0.06         -3.21        11.40 o                         
   7   4  10         10.55          8.23        12.60 o                         
   8   4  10         42.13         48.12        12.34 o                         
   9   4  10          1.54          2.42        14.75 o                         
  10   4  10         30.46         31.74        14.95 o                         
   1   5  10        100.22         96.58        10.06 o                         
   2   5  10        369.98        372.39        10.46 o                         
   3   5  10         57.97         54.84         9.81 o                         
   4   5  10         22.00         23.84         9.47 o                         
   5   5  10         82.22         79.92        11.57 o                         
   6   5  10         39.48         39.85        11.99 o                         
   7   5  10          9.12          4.74        12.91 o                         
   8   5  10          1.78          3.86        13.24 o                         
   9   5  10         17.12         19.80        14.43 o                         
  10   5  10        109.38        123.73        16.24 o                         
   0   6  10        661.71        646.51        14.75 o                         
   1   6  10       3639.39       3613.76        23.50 o                         
   2   6  10       4971.25       4974.21        27.50 o                         
   3   6  10         81.72         83.18        10.32 o                         
   4   6  10         94.15         90.33         9.26 o                         
   5   6  10          9.62          4.57        12.28 o                         
   6   6  10          3.59          6.26        11.94 o                         
   7   6  10          6.24          4.89        11.22 o                         
   8   6  10        515.30        567.37        15.18 o                         
   9   6  10        320.50        302.36        15.37 o                         
  10   6  10         95.96         74.66        18.23 o                         
   1   7  10       5720.58       5777.45        17.55 o                         
   2   7  10       1631.13       1640.79        14.12 o                         
   3   7  10       1224.40       1205.30        12.21 o                         
   4   7  10          0.03          7.70        11.24 o                         
   5   7  10          0.79          3.73        12.59 o                         
   6   7  10         23.06         23.38        12.33 o                         
   7   7  10        105.68        112.33        13.19 o                         
   8   7  10         26.05         15.79        14.77 o                         
   9   7  10        777.99        762.29        16.74 o                         
  10   7  10         65.56        -11.22        52.78 o                         
   0   8  10        996.68        996.55        15.90 o                         
   1   8  10          0.01         -3.46         9.99 o                         
   2   8  10         72.46         83.58        12.24 o                         
   3   8  10         96.57        102.60        11.98 o                         
   4   8  10         10.60         12.07        12.55 o                         
   5   8  10         23.72         19.47        12.28 o                         
   6   8  10         75.24         66.41        11.81 o                         
   7   8  10          1.75          2.42        14.32 o                         
   8   8  10          9.38          9.81        13.80 o                         
   9   8  10         17.00          9.19        18.05 o                         
   1   9  10          0.18         -3.09        11.45 o                         
   2   9  10         68.96         65.69        11.81 o                         
   3   9  10          2.97          8.12        11.93 o                         
   4   9  10         24.50         33.08        12.95 o                         
   5   9  10         12.13          8.59        11.93 o                         
   6   9  10         14.91         11.22        13.98 o                         
   7   9  10          5.25          6.03        14.76 o                         
   8   9  10          1.52          8.47        14.43 o                         
   9   9  10         77.34         80.78        53.66 o                         
   0  10  10         16.69         10.17        16.54 o                         
   1  10  10         24.63         11.22        11.47 o                         
   2  10  10        149.13        171.21        11.95 o                         
   3  10  10          0.95          3.15        11.67 o                         
   4  10  10         46.87         53.05        12.68 o                         
   5  10  10         39.23         47.32        14.64 o                         
   6  10  10          0.53          0.32        14.71 o                         
   7  10  10          5.29          3.43        14.83 o                         
   8  10  10         44.45         42.38        16.68 o                         
   1  11  10          5.40          0.88        11.94 o                         
   2  11  10         21.72         22.07        11.44 o                         
   3  11  10         75.88         84.46        12.71 o                         
   4  11  10          0.65         -1.80        14.72 o                         
   5  11  10        117.72        114.07        14.28 o                         
   6  11  10         74.57         95.29        15.44 o                         
   7  11  10          0.16         11.38        18.48 o                         
   0  12  10          8.94         18.47        16.81 o                         
   1  12  10          2.26         -3.48        13.79 o                         
   2  12  10         10.82          7.50        14.71 o                         
   3  12  10        171.02        177.96        14.68 o                         
   4  12  10         70.59         59.28        14.87 o                         
   5  12  10         13.39         22.53        14.90 o                         
   6  12  10          4.09         15.16        16.97 o                         
   1  13  10         96.11        105.69        13.89 o                         
   2  13  10          0.90         -0.67        14.41 o                         
   3  13  10        242.04        243.27        15.72 o                         
   4  13  10        464.94        445.27        16.17 o                         
   5  13  10        168.73        188.71        17.43 o                         
   0  14  10         24.33         21.84        22.99 o                         
   1  14  10         11.18          4.68        16.24 o                         
   2  14  10         88.48         78.12        14.39 o                         
   3  14  10         55.69         51.22        17.18 o                         
   4  14  10        121.85        136.81        18.35 o                         
   1  15  10          0.27          3.61        19.21 o                         
   1   1  11          1.26          1.27         9.26 o                         
   2   1  11          0.48         -4.46         9.68 o                         
   3   1  11       1000.63        941.65        11.19 o                         
   4   1  11        124.42        108.73         9.61 o                         
   5   1  11        207.14        189.01        11.75 o                         
   6   1  11          0.00          0.37        10.99 o                         
   7   1  11        250.55        228.78        13.25 o                         
   8   1  11         10.37          9.03        14.37 o                         
   9   1  11         71.64         56.45        14.88 o                         
  10   1  11         60.04         66.40        17.56 o                         
   0   2  11         17.87         25.94        12.34 o                         
   1   2  11          7.63          8.03         9.48 o                         
   2   2  11         57.73         56.24        10.16 o                         
   3   2  11         49.37         41.83         9.35 o                         
   4   2  11        138.99        136.81         9.62 o                         
   5   2  11          0.49          2.18        11.97 o                         
   6   2  11         68.36         62.33        11.17 o                         
   7   2  11          5.60          3.25        12.22 o                         
   8   2  11          0.00          2.49        15.01 o                         
   9   2  11          0.03          0.42        14.38 o                         
  10   2  11          0.55          4.52        16.63 o                         
   1   3  11          1.21          8.06         9.44 o                         
   2   3  11         53.73         51.95         8.77 o                         
   3   3  11          0.75         -2.78         9.62 o                         
   4   3  11          2.22          1.10        11.22 o                         
   5   3  11          6.64          8.71        11.92 o                         
   6   3  11         35.71         51.73        11.99 o                         
   7   3  11          0.45         -5.69        11.93 o                         
   8   3  11          1.05         -6.91        13.98 o                         
   9   3  11          2.67          3.44        14.80 o                         
  10   3  11          6.34          8.76        17.08 o                         
   0   4  11       1292.84       1296.76        15.32 o                         
   1   4  11          2.81          5.28         9.09 o                         
   2   4  11          0.02          0.87         9.05 o                         
   3   4  11         96.41         96.62        10.20 o                         
   4   4  11          2.26          6.14        10.72 o                         
   5   4  11          0.04         -7.51        11.18 o                         
   6   4  11         28.93         26.37        11.43 o                         
   7   4  11          1.20         -3.19        11.94 o                         
   8   4  11          0.63         -7.07        14.68 o                         
   9   4  11          0.27          7.61        14.08 o                         
  10   4  11         93.01         39.54        52.84 o                         
   1   5  11        145.37        151.03         9.95 o                         
   2   5  11         66.46         72.16         9.61 o                         
   3   5  11        235.48        242.85        11.15 o                         
   4   5  11         10.58         15.44        11.44 o                         
   5   5  11         11.78         13.04        11.68 o                         
   6   5  11          2.14         -0.45        11.39 o                         
   7   5  11          4.72          8.39        13.91 o                         
   8   5  11          6.36          9.04        14.40 o                         
   9   5  11         13.26         18.91        15.31 o                         
   0   6  11        543.14        524.16        16.00 o                         
   1   6  11         38.43         29.67        11.07 o                         
   2   6  11       1625.21       1684.83        13.19 o                         
   3   6  11         88.29         93.83        11.42 o                         
   4   6  11        131.74        131.92        11.63 o                         
   5   6  11        172.13        190.35        12.05 o                         
   6   6  11          6.29          1.81        11.94 o                         
   7   6  11         73.72         92.20        14.13 o                         
   8   6  11        220.62        241.34        15.61 o                         
   9   6  11         30.22         43.91        17.12 o                         
   1   7  11         88.12         86.59        12.10 o                         
   2   7  11         43.11         35.31        11.24 o                         
   3   7  11        205.50        219.47        11.38 o                         
   4   7  11          3.97          5.85        11.70 o                         
   5   7  11          6.92          9.17        11.66 o                         
   6   7  11         21.22         18.50        14.03 o                         
   7   7  11          4.53         13.77        14.74 o                         
   8   7  11         17.84         24.54        13.89 o                         
   9   7  11         12.67         -7.03        26.54 o                         
   0   8  11       1842.48       1945.48        20.03 o                         
   1   8  11         10.69          6.18        11.55 o                         
   2   8  11        778.41        825.91        12.76 o                         
   3   8  11         17.16         16.52        12.30 o                         
   4   8  11        142.65        151.90        12.22 o                         
   5   8  11          0.05         -5.41        12.88 o                         
   6   8  11          1.93          9.78        13.98 o                         
   7   8  11          0.68         -8.43        14.83 o                         
   8   8  11         73.15         76.53        16.25 o                         
   1   9  11        179.97        184.45        11.44 o                         
   2   9  11          0.18          6.71        11.65 o                         
   3   9  11          3.97          2.21        12.28 o                         
   4   9  11          1.81         11.19        12.78 o                         
   5   9  11          0.00          3.81        13.98 o                         
   6   9  11          5.78         -8.91        14.43 o                         
   7   9  11          4.19          0.73        15.35 o                         
   8   9  11          0.00        -11.52        30.42 o                         
   0  10  11         17.36         13.43        15.82 o                         
   1  10  11          2.45         -0.85        11.72 o                         
   2  10  11          5.49         13.48        11.96 o                         
   3  10  11         24.72         33.37        15.09 o                         
   4  10  11          4.53          4.89        15.14 o                         
   5  10  11          0.11          0.37        15.16 o                         
   6  10  11          2.28         12.98        15.28 o                         
   7  10  11          1.34          7.06        17.51 o                         
   1  11  11          3.54          6.15        13.64 o                         
   2  11  11          8.87          0.57        14.37 o                         
   3  11  11        208.24        234.14        14.79 o                         
   4  11  11         19.75         12.33        15.25 o                         
   5  11  11        244.54        264.03        16.25 o                         
   6  11  11          4.31         13.57        17.04 o                         
   0  12  11          3.30         -3.61        19.39 o                         
   1  12  11          0.27          4.06        14.01 o                         
   2  12  11          2.70          6.24        14.41 o                         
   3  12  11          8.96          7.54        15.77 o                         
   4  12  11        111.33        125.71        16.60 o                         
   5  12  11          7.26         10.29        16.76 o                         
   1  13  11          3.31          4.80        14.56 o                         
   2  13  11         13.70         21.80        16.06 o                         
   3  13  11          4.18         12.78        16.63 o                         
   4  13  11          0.04          8.68        24.98 o                         
   0  14  11         11.78         17.48        28.30 o                         
   1  14  11          5.68         17.10        24.84 o                         
   0   0  12         70.12         74.82        17.47 o                         
   1   0  12         52.76         53.77        14.25 o                         
   2   0  12          4.90         13.98        16.52 o                         
   3   0  12        835.50        775.47        17.38 o                         
   4   0  12        587.55        501.00        17.56 o                         
   5   0  12        387.59        368.89        16.73 o                         
   6   0  12       1272.04       1242.87        18.28 o                         
   7   0  12        605.80        590.80        21.47 o                         
   8   0  12        181.79        146.61        19.75 o                         
   9   0  12         27.34         21.80        23.47 o                         
   1   1  12         31.94         31.30        10.35 o                         
   2   1  12         66.67         59.73        11.81 o                         
   3   1  12        122.62        104.61        11.33 o                         
   4   1  12        142.46        121.69        11.86 o                         
   5   1  12         52.61         48.26        11.03 o                         
   6   1  12        229.05        220.52        11.51 o                         
   7   1  12         94.97         72.18        14.87 o                         
   8   1  12         76.07         75.57        14.17 o                         
   9   1  12          2.28         -0.46        17.43 o                         
   0   2  12         14.00         26.82        15.12 o                         
   1   2  12         26.10         40.08        10.36 o                         
   2   2  12        159.35        166.42        11.40 o                         
   3   2  12         90.14         95.11        11.31 o                         
   4   2  12          7.36          8.25        11.45 o                         
   5   2  12         83.41         85.71        11.30 o                         
   6   2  12         15.14         12.11        11.20 o                         
   7   2  12          0.01         -2.59        14.30 o                         
   8   2  12          4.56         -3.57        14.12 o                         
   9   2  12         15.87         13.65        17.48 o                         
   1   3  12        172.40        171.07        11.01 o                         
   2   3  12         12.96         15.60        11.18 o                         
   3   3  12         30.18         31.48        11.20 o                         
   4   3  12         19.64         18.78        11.45 o                         
   5   3  12          1.41          6.02        11.13 o                         
   6   3  12         34.29         38.41        12.45 o                         
   7   3  12         13.34          6.86        14.73 o                         
   8   3  12          0.01         -9.16        14.79 o                         
   9   3  12          9.24         13.92        17.07 o                         
   0   4  12          2.41          3.55        15.84 o                         
   1   4  12         44.55         53.73        11.28 o                         
   2   4  12          1.28          0.68        10.95 o                         
   3   4  12        246.64        257.85        11.85 o                         
   4   4  12         29.97         27.77        11.95 o                         
   5   4  12          6.39          6.28        11.42 o                         
   6   4  12         17.46          6.90        14.01 o                         
   7   4  12         37.59         45.03        14.42 o                         
   8   4  12          0.95          4.05        14.85 o                         
   9   4  12          0.64         29.39        52.46 o                         
   1   5  12         61.47         68.02        11.64 o                         
   2   5  12        297.53        304.47        11.42 o                         
   3   5  12          2.66          7.15        11.47 o                         
   4   5  12         11.69         16.52        11.18 o                         
   5   5  12          6.85          8.09        11.18 o                         
   6   5  12         39.54         40.28        13.73 o                         
   7   5  12         12.08         20.26        13.15 o                         
   8   5  12         12.00          3.12        16.99 o                         
   0   6  12       1359.59       1429.27        19.63 o                         
   1   6  12       3540.24       3753.94        20.20 o                         
   2   6  12       1252.39       1292.92        13.68 o                         
   3   6  12         82.34         79.86        11.61 o                         
   4   6  12          1.15          2.29        11.46 o                         
   5   6  12        295.60        329.05        13.85 o                         
   6   6  12          4.08          3.50        14.07 o                         
   7   6  12          7.59         15.41        14.13 o                         
   8   6  12         51.69         59.71        16.74 o                         
   1   7  12       2479.45       2599.42        24.89 o                         
   2   7  12       2372.09       2499.59        15.23 o                         
   3   7  12        262.96        252.82        12.44 o                         
   4   7  12        356.34        380.10        13.03 o                         
   5   7  12          6.87          1.66        14.74 o                         
   6   7  12        320.97        320.65        14.94 o                         
   7   7  12          6.14         -0.34        15.36 o                         
   8   7  12        230.31         91.37        52.65 o                         
   0   8  12         47.73         46.55        15.89 o                         
   1   8  12         26.18         31.85        11.54 o                         
   2   8  12         44.33         39.26        11.86 o                         
   3   8  12        336.72        354.69        14.20 o                         
   4   8  12          3.08         -4.94        14.37 o                         
   5   8  12         65.44         76.30        14.56 o                         
   6   8  12          1.26          6.21        14.48 o                         
   7   8  12          3.27         -2.19        16.27 o                         
   1   9  12        164.51        184.83        13.30 o                         
   2   9  12          0.56         -0.06        12.78 o                         
   3   9  12         25.03         27.75        13.77 o                         
   4   9  12         36.88         32.58        14.50 o                         
   5   9  12          1.91          9.83        15.72 o                         
   6   9  12         24.67         23.06        16.25 o                         
   0  10  12          3.36         -1.25        20.24 o                         
   1  10  12          0.08          6.26        12.84 o                         
   2  10  12        160.51        179.28        13.99 o                         
   3  10  12          0.02          3.80        15.21 o                         
   4  10  12          2.94         -5.11        14.85 o                         
   5  10  12         72.34         71.68        17.66 o                         
   6  10  12          5.90         -6.05        53.03 o                         
   1  11  12         21.19         25.61        13.80 o                         
   2  11  12         44.50         44.53        13.88 o                         
   3  11  12        115.14        129.51        15.85 o                         
   4  11  12          0.02          1.20        16.63 o                         
   5  11  12          6.21         16.23        30.42 o                         
   0  12  12          0.94         -0.21        21.40 o                         
   1  12  12          1.75         -4.87        16.26 o                         
   2  12  12         27.10         38.29        16.73 o                         
   3  12  12         19.41         17.29        19.39 o                         
   1   1  13        241.40        245.57        11.04 o                         
   2   1  13          7.95          0.57        11.44 o                         
   3   1  13          0.12        -11.16        11.37 o                         
   4   1  13         14.52         12.61        11.64 o                         
   5   1  13        202.21        196.25        13.33 o                         
   6   1  13          2.41          9.49        13.06 o                         
   7   1  13         52.53         59.83        14.60 o                         
   8   1  13         25.09         13.28        17.11 o                         
   0   2  13        318.39        302.17        17.86 o                         
   1   2  13         23.58         32.29        11.14 o                         
   2   2  13        132.94        140.38        12.12 o                         
   3   2  13         33.06         19.62        11.39 o                         
   4   2  13          0.29         -1.61        11.14 o                         
   5   2  13          5.35          4.45        13.02 o                         
   6   2  13         14.14          9.98        12.90 o                         
   7   2  13         35.17         37.64        14.12 o                         
   8   2  13         42.47         35.24        17.52 o                         
   1   3  13          0.00          2.92        11.16 o                         
   2   3  13          8.47         10.31        11.61 o                         
   3   3  13          1.53         -2.86        11.42 o                         
   4   3  13         17.35         16.13        11.06 o                         
   5   3  13          7.62         -1.26        13.11 o                         
   6   3  13          0.00         -1.30        13.44 o                         
   7   3  13          1.41          1.92        14.48 o                         
   0   4  13         74.82         60.57        16.70 o                         
   1   4  13          0.08          0.73        11.17 o                         
   2   4  13         47.99         37.25        11.76 o                         
   3   4  13        163.10        161.98        11.45 o                         
   4   4  13         33.31         34.56        13.99 o                         
   5   4  13          0.98          0.55        13.38 o                         
   6   4  13          2.30          6.43        14.06 o                         
   7   4  13         16.68         36.40        15.79 o                         
   1   5  13        110.03        119.84        11.85 o                         
   2   5  13        157.22        162.33        11.00 o                         
   3   5  13        262.73        279.68        13.34 o                         
   4   5  13          4.73          5.06        13.17 o                         
   5   5  13        127.53        102.25        13.30 o                         
   6   5  13         88.81        106.85        14.64 o                         
   7   5  13         47.19         64.06        15.94 o                         
   0   6  13        190.13        172.62        16.32 o                         
   1   6  13         89.11         95.07        11.67 o                         
   2   6  13          2.34         -9.13        13.43 o                         
   3   6  13        214.48        218.38        13.81 o                         
   4   6  13         26.94         17.59        13.81 o                         
   5   6  13        764.89        839.92        14.74 o                         
   6   6  13         11.71          0.11        15.01 o                         
   7   6  13        140.82        129.68        26.72 o                         
   1   7  13         21.05         12.65        13.73 o                         
   2   7  13        124.83        137.67        13.38 o                         
   3   7  13        325.41        352.47        14.36 o                         
   4   7  13          9.41         13.98        13.04 o                         
   5   7  13         27.35         14.83        13.64 o                         
   6   7  13         83.04         97.24        17.24 o                         
   0   8  13        280.02        277.35        19.16 o                         
   1   8  13          3.41         -4.59        12.91 o                         
   2   8  13         41.68         39.60        13.81 o                         
   3   8  13        228.35        227.66        14.46 o                         
   4   8  13          0.02         -8.00        13.92 o                         
   5   8  13        306.90        312.95        17.11 o                         
   1   9  13          0.14         -0.89        12.67 o                         
   2   9  13         27.19         15.56        14.49 o                         
   3   9  13         55.41         63.80        13.89 o                         
   4   9  13         53.32         50.27        16.26 o                         
   5   9  13          2.16          4.99        30.49 o                         
   0  10  13         87.85        104.43        21.01 o                         
   1  10  13          4.67          6.25        13.32 o                         
   2  10  13          1.89          8.19        15.42 o                         
   3  10  13          0.00         -1.08        16.24 o                         
   1  11  13         22.12         23.85        16.69 o                         
   2  11  13         29.31         31.53        53.28 o                         
   0   0  14       1423.40       1501.88        27.33 o                         
   1   0  14        552.99        553.68        18.14 o                         
   2   0  14        634.13        645.03        19.71 o                         
   3   0  14         25.34         29.85        18.45 o                         
   4   0  14          6.80          2.80        18.55 o                         
   5   0  14          0.01          6.39        18.67 o                         
   6   0  14          5.40         19.93        20.40 o                         
   1   1  14        184.43        167.91        12.76 o                         
   2   1  14         24.69         21.58        12.83 o                         
   3   1  14          0.28          0.48        12.78 o                         
   4   1  14          0.47         -1.33        13.70 o                         
   5   1  14         20.95         23.51        12.93 o                         
   6   1  14          2.85          7.50        15.43 o                         
   0   2  14        207.37        210.99        19.74 o                         
   1   2  14        125.48        124.52        12.95 o                         
   2   2  14          5.02          2.49        13.09 o                         
   3   2  14          6.77          3.25        13.13 o                         
   4   2  14          0.35          1.62        12.86 o                         
   5   2  14          4.86          6.72        13.81 o                         
   6   2  14         22.26         26.86        14.81 o                         
   1   3  14          9.13         11.73        13.36 o                         
   2   3  14         37.94         53.45        13.68 o                         
   3   3  14         29.55         33.91        13.40 o                         
   4   3  14         49.06         41.95        13.81 o                         
   5   3  14          4.06          1.90        13.47 o                         
   6   3  14          0.00         -1.14        15.20 o                         
   0   4  14         15.14         17.54        18.47 o                         
   1   4  14          1.80          1.27        13.39 o                         
   2   4  14          5.46         -2.76        13.12 o                         
   3   4  14         16.82          5.19        13.82 o                         
   4   4  14         25.08         20.84        13.54 o                         
   5   4  14         27.94         28.44        14.15 o                         
   6   4  14        101.95         97.47        16.39 o                         
   1   5  14          7.99          7.60        13.44 o                         
   2   5  14         23.71         24.87        13.75 o                         
   3   5  14         35.50         29.27        13.57 o                         
   4   5  14         50.79         48.66        13.95 o                         
   5   5  14        151.20        142.56        16.08 o                         
   0   6  14         16.92         17.12        19.56 o                         
   1   6  14         19.56         25.49        12.90 o                         
   2   6  14        151.48        160.61        14.36 o                         
   3   6  14        695.19        760.89        14.63 o                         
   4   6  14       1575.87       1784.09        17.56 o                         
   5   6  14       1003.79       1063.13        17.37 o                         
   1   7  14        129.77        145.56        13.72 o                         
   2   7  14        108.58        106.75        14.03 o                         
   3   7  14        112.83        100.15        15.97 o                         
   4   7  14       1773.68       1890.51        18.01 o                         
   0   8  14         60.66         57.22        22.22 o                         
   1   8  14          8.00          9.01        15.34 o                         
   2   8  14         48.55         54.79        15.21 o                         
   3   8  14          0.99         -6.57        16.30 o                         
   1   9  14         11.59         23.82        16.64 o                         
   2   9  14          1.39         44.46        51.83 o                         
   1   1  15          2.88         -0.94        12.93 o                         
   2   1  15         15.53         17.85        12.71 o                         
   3   1  15        225.42        224.25        15.65 o                         
   4   1  15         42.27         39.69        16.23 o                         
   0   2  15         90.53         66.15        18.83 o                         
   1   2  15         68.01         64.95        13.85 o                         
   2   2  15          2.21        -10.83        13.81 o                         
   3   2  15         16.99         12.43        14.77 o                         
   4   2  15         11.79         19.11        16.17 o                         
   1   3  15          2.57         11.47        13.46 o                         
   2   3  15          5.46         10.80        13.14 o                         
   3   3  15          1.02          7.71        15.08 o                         
   4   3  15          0.57          3.95        16.59 o                         
   0   4  15          1.08          6.61        18.89 o                         
   1   4  15          2.62          7.27        14.74 o                         
   2   4  15          1.52          2.62        17.02 o                         
   3   4  15          6.11         -5.89        15.53 o                         
   4   4  15          9.08          0.25        53.16 o                         
   1   5  15          0.01         -2.29        15.45 o                         
   2   5  15         29.21         27.24        16.26 o                         
   3   5  15         15.61         -5.10        18.66 o                         
   0   6  15        146.30        150.24        21.81 o                         
   1   6  15          5.35         10.78        15.16 o                         
   2   6  15         69.84         82.26        37.70 o                         
                                                                                
