# Supplementary material for: Crystal structures of 2,3,8,9,14,15-hexa­methyl-5,6,11,12,17,18-hexa­aza­tri­naphthyl­ene and 2,3,8,9,14,15-hexa­phenyl-5,6,11,12,17,18-hexa­za­tri­naphthyl­ene di­chloro­methane disolvate
Source: Acta Crystallogr E Crystallogr Commun. 2018 Jan 16;74(Pt 2):167–71. doi: 10.1107/S2056989018000725 (PMC5956329; doi:10.1107/S2056989018000725)
Supplement: Supplementary file 3 [file e-74-00167-2sup3.hkl]

data_2                                                                          
_shelx_title ' C60H36N6 *2CH2Cl2 in P-1'                                        
_shelx_refln_list_code          4                                               
_shelx_F_calc_maximum      317.09                                               
_exptl_crystal_F_000      1044.00                                               
_reflns_d_resolution_high  0.7100                                               
                                                                                
loop_                                                                           
 _space_group_symop_operation_xyz                                               
 'x, y, z'                                                                      
 '-x, -y, -z'                                                                   
                                                                                
_cell_length_a     9.2629                                                       
_cell_length_b    16.3829                                                       
_cell_length_c    18.4366                                                       
_cell_angle_alpha  64.266                                                       
_cell_angle_beta   78.262                                                       
_cell_angle_gamma  88.353                                                       
                                                                                
_shelx_F_squared_multiplier     1.000                                           
                                                                                
loop_                                                                           
 _refln_index_h                                                                 
 _refln_index_k                                                                 
 _refln_index_l                                                                 
 _refln_F_squared_calc                                                          
 _refln_F_squared_meas                                                          
 _refln_F_squared_sigma                                                         
 _refln_observed_status                                                         
   1   0   0        387.07        402.81         4.51 o                         
   2   0   0      11411.64      11869.66       108.36 o                         
   3   0   0        582.13        602.51         7.67 o                         
   4   0   0       5793.71       6157.65        67.10 o                         
   5   0   0        561.50        521.86         9.25 o                         
   6   0   0          0.39          0.11         2.57 o                         
   7   0   0       1321.86       1337.62        22.12 o                         
   8   0   0        148.74        131.47         6.96 o                         
   9   0   0        102.52        116.95         7.57 o                         
  10   0   0         30.41         19.57         5.09 o                         
  11   0   0          0.68          6.12         5.91 o                         
  12   0   0          7.52          2.15         6.17 o                         
 -12   1   0         64.17         96.46        11.63 o                         
 -11   1   0         37.26         38.48         7.18 o                         
 -10   1   0        784.95        725.52        17.88 o                         
  -9   1   0        382.09        397.94        12.95 o                         
  -8   1   0        554.86        525.20        12.49 o                         
  -7   1   0        280.32        278.00        13.42 o                         
  -6   1   0       1533.02       1644.47        24.95 o                         
  -5   1   0         70.69         48.82         3.25 o                         
  -4   1   0        999.11       1081.04        14.02 o                         
  -3   1   0       1008.58       1099.34        11.25 o                         
  -2   1   0      17073.34      17330.85       152.75 o                         
  -1   1   0         32.19         29.92         1.02 o                         
   0   1   0       4292.00       4280.42       114.64 o                         
   1   1   0       2763.98       2759.22        22.88 o                         
   2   1   0         61.15         84.68         2.39 o                         
   3   1   0         77.48         79.39         2.94 o                         
   4   1   0       3128.50       3376.46        44.34 o                         
   5   1   0        500.18        409.42         9.08 o                         
   6   1   0        153.11        254.21         7.89 o                         
   7   1   0        143.63        152.23         8.89 o                         
   8   1   0        440.27        413.39        11.11 o                         
   9   1   0        348.10        406.82        13.15 o                         
  10   1   0        377.41        342.71        13.35 o                         
  11   1   0         37.03         44.10         7.75 o                         
  12   1   0         28.02         36.38         9.98 o                         
 -12   2   0        114.61        104.24        12.33 o                         
 -11   2   0         63.03         70.20         8.76 o                         
 -10   2   0        440.17        429.58        14.55 o                         
  -9   2   0        293.37        299.55        11.33 o                         
  -8   2   0         59.35         76.98         5.57 o                         
  -7   2   0        541.60        540.36        12.03 o                         
  -6   2   0          2.38         -1.97         2.36 o                         
  -5   2   0         38.50         13.20         2.71 o                         
  -4   2   0        140.60        175.48         5.96 o                         
  -3   2   0       3289.81       3608.45        34.58 o                         
  -2   2   0       2469.92       2599.23        23.43 o                         
  -1   2   0       3243.35       3295.38        29.72 o                         
   0   2   0          6.06         16.69         1.21 o                         
   1   2   0        188.57        183.13         2.76 o                         
   2   2   0        236.86        217.66         3.25 o                         
   3   2   0        824.10        817.65        10.02 o                         
   4   2   0          3.23         -0.09         1.90 o                         
   5   2   0       1132.92       1328.16        19.22 o                         
   6   2   0       4110.64       4485.19        59.14 o                         
   7   2   0        887.77        879.34        15.01 o                         
   8   2   0         10.94         14.94         3.35 o                         
   9   2   0       1247.41       1183.00        23.51 o                         
  10   2   0         13.29          0.77         4.33 o                         
  11   2   0        161.63        210.82        13.69 o                         
  12   2   0         43.49         23.75         7.69 o                         
 -12   3   0         81.01        107.33        12.37 o                         
 -11   3   0         17.56         12.94         7.35 o                         
 -10   3   0        126.67        130.35         9.42 o                         
  -9   3   0        651.88        634.05        15.50 o                         
  -8   3   0       1605.66       1541.32        25.37 o                         
  -7   3   0        199.43        204.30         7.77 o                         
  -6   3   0        106.49        121.77         5.55 o                         
  -5   3   0        348.35        427.95         9.14 o                         
  -4   3   0        440.02        368.35         7.75 o                         
  -3   3   0        590.01        588.97         7.87 o                         
  -2   3   0        275.57        325.26         4.28 o                         
  -1   3   0       5713.80       5927.76        54.60 o                         
   0   3   0        360.39        356.40         4.32 o                         
   1   3   0       9455.22       9336.93        85.43 o                         
   2   3   0      12020.01      12254.67       102.86 o                         
   3   3   0        789.73        710.10        10.30 o                         
   4   3   0       9051.20       9530.89       112.20 o                         
   5   3   0        135.55        116.31         4.75 o                         
   6   3   0       1622.08       1749.63        26.23 o                         
   7   3   0        105.22         87.87         4.69 o                         
   8   3   0        226.60        215.24         7.79 o                         
   9   3   0        154.01        156.70         8.92 o                         
  10   3   0          1.76          2.56         4.62 o                         
  11   3   0         82.24         55.94         8.07 o                         
  12   3   0         31.19         31.75         9.11 o                         
 -12   4   0          1.95         -0.68         7.05 o                         
 -11   4   0         10.13          4.12         6.40 o                         
 -10   4   0        193.86        160.84        10.99 o                         
  -9   4   0        580.06        550.75        14.29 o                         
  -8   4   0        548.44        536.16        12.68 o                         
  -7   4   0       1699.62       1696.45        26.52 o                         
  -6   4   0        899.93        838.47        15.91 o                         
  -5   4   0        149.83        157.47         7.48 o                         
  -4   4   0       1500.72       1824.51        21.45 o                         
  -3   4   0       5811.87       6292.85        65.45 o                         
  -2   4   0         64.10         62.50         2.25 o                         
  -1   4   0         11.13         15.41         1.49 o                         
   0   4   0        575.98        702.45         7.57 o                         
   1   4   0       7916.89       8156.17        75.18 o                         
   2   4   0      13545.35      13478.92       132.05 o                         
   3   4   0         18.55          6.44         1.73 o                         
   4   4   0        527.71        530.83         9.56 o                         
   5   4   0       1107.15       1071.62        17.30 o                         
   6   4   0        446.50        484.79        11.57 o                         
   7   4   0        182.21        193.71         7.36 o                         
   8   4   0        609.68        652.48        18.04 o                         
   9   4   0        515.51        527.17        14.95 o                         
  10   4   0        103.75         77.77         7.90 o                         
  11   4   0         47.91         55.55         8.73 o                         
  12   4   0          0.42          2.77         7.51 o                         
 -12   5   0         92.66         99.27        14.28 o                         
 -11   5   0        165.41        144.91        13.11 o                         
 -10   5   0        913.91        946.43        27.98 o                         
  -9   5   0         14.01         15.54         5.11 o                         
  -8   5   0         21.59         29.12         4.17 o                         
  -7   5   0         37.21         35.89         3.98 o                         
  -6   5   0          9.71          3.86         2.58 o                         
  -5   5   0         69.61         70.29         4.11 o                         
  -4   5   0        321.73        374.22         7.83 o                         
  -3   5   0       1224.36       1316.05        16.52 o                         
  -2   5   0         24.09         41.94         2.18 o                         
  -1   5   0       1626.60       1557.34        17.79 o                         
   0   5   0         46.10         30.99         1.79 o                         
   1   5   0         16.75         16.39         1.61 o                         
   2   5   0        158.74        168.70         4.75 o                         
   3   5   0        293.48        231.64         5.84 o                         
   4   5   0        452.80        393.91         9.14 o                         
   5   5   0          2.44          8.21         2.67 o                         
   6   5   0         90.86        101.51         5.69 o                         
   7   5   0        188.72        186.49         7.82 o                         
   8   5   0        794.22        744.65        24.35 o                         
   9   5   0         31.94         25.17         6.19 o                         
  10   5   0         29.90         29.51         6.69 o                         
  11   5   0         50.60         35.75         7.85 o                         
  12   5   0          7.04          0.64         7.91 o                         
 -12   6   0          6.03          6.69         8.10 o                         
 -11   6   0         54.28         38.52         8.69 o                         
 -10   6   0        199.36        167.13        12.76 o                         
  -9   6   0          0.92          4.16         4.33 o                         
  -8   6   0        133.21        107.55         6.42 o                         
  -7   6   0       1300.67       1280.30        21.53 o                         
  -6   6   0         19.62         16.56         2.98 o                         
  -5   6   0        239.95        185.51         6.10 o                         
  -4   6   0        239.88        270.81         7.06 o                         
  -3   6   0        247.83        290.21         6.05 o                         
  -2   6   0        456.60        474.09         8.96 o                         
  -1   6   0        721.25        695.46        10.40 o                         
   0   6   0       1696.51       1698.51        23.33 o                         
   1   6   0        646.63        717.81        12.39 o                         
   2   6   0        154.47        177.36         4.97 o                         
   3   6   0       3610.98       3929.08        46.32 o                         
   4   6   0        171.02        221.09         5.84 o                         
   5   6   0       2608.04       2628.54        39.31 o                         
   6   6   0         75.22         87.65         5.76 o                         
   7   6   0        544.83        524.61        12.87 o                         
   8   6   0         26.72         13.28         5.41 o                         
   9   6   0          0.81          6.60         5.17 o                         
  10   6   0          1.22         -2.18         5.50 o                         
  11   6   0       1065.66       1189.45        33.86 o                         
 -12   7   0        165.20        171.03        15.14 o                         
 -11   7   0         26.24         27.88         8.33 o                         
 -10   7   0        200.72        251.29        17.02 o                         
  -9   7   0          4.77          1.04         5.25 o                         
  -8   7   0         18.52         23.40         4.08 o                         
  -7   7   0        166.51        171.04         7.37 o                         
  -6   7   0        155.22        156.74         6.51 o                         
  -5   7   0          7.77         10.06         3.07 o                         
  -4   7   0          3.71          7.11         2.55 o                         
  -3   7   0         34.20         46.70         3.19 o                         
  -2   7   0        268.16        262.75         7.08 o                         
  -1   7   0          0.83          1.67         1.77 o                         
   0   7   0       1415.03       1423.30        20.24 o                         
   1   7   0        624.56        661.07        14.10 o                         
   2   7   0       1435.78       1501.41        20.75 o                         
   3   7   0         71.67         79.43         4.58 o                         
   4   7   0          8.29         -0.65         2.09 o                         
   5   7   0       1122.62       1123.26        25.22 o                         
   6   7   0        488.90        468.97        12.62 o                         
   7   7   0        390.15        386.49        13.03 o                         
   8   7   0         14.97          9.15         7.26 o                         
   9   7   0         39.11         35.33         8.13 o                         
  10   7   0        273.46        287.44        18.94 o                         
  11   7   0          1.44          1.38         7.74 o                         
 -12   8   0         20.95         23.58        10.67 o                         
 -11   8   0          0.38          0.95         7.47 o                         
 -10   8   0        112.58        106.27        12.14 o                         
  -9   8   0         95.36         97.59        13.15 o                         
  -8   8   0         69.07         84.93         5.79 o                         
  -7   8   0       1828.68       1643.68        26.28 o                         
  -6   8   0        312.92        260.67         8.06 o                         
  -5   8   0       1526.28       1641.91        25.15 o                         
  -4   8   0          0.26          7.21         2.53 o                         
  -3   8   0        700.21        758.41        14.25 o                         
  -2   8   0       1214.46       1168.87        19.50 o                         
  -1   8   0       4621.73       4725.70        60.81 o                         
   0   8   0       3056.49       3186.64        38.03 o                         
   1   8   0       1219.28       1336.10        27.65 o                         
   2   8   0       5646.71       5746.34        74.84 o                         
   3   8   0        392.18        429.67         8.86 o                         
   4   8   0        496.89        491.45         9.99 o                         
   5   8   0        158.71        172.00         8.81 o                         
   6   8   0         95.62         93.60         6.43 o                         
   7   8   0        502.74        563.29        18.98 o                         
   8   8   0       1261.52       1214.51        39.90 o                         
   9   8   0          9.66         -2.78         5.53 o                         
  10   8   0         31.97         28.64         8.96 o                         
  11   8   0         29.56         29.94        10.75 o                         
 -11   9   0         74.11         71.09        12.51 o                         
 -10   9   0          1.19          1.14         5.98 o                         
  -9   9   0         82.92         66.29         8.52 o                         
  -8   9   0        571.72        531.38        15.14 o                         
  -7   9   0          4.70         -0.38         2.95 o                         
  -6   9   0        383.04        391.53        10.20 o                         
  -5   9   0          2.75         -0.79         2.58 o                         
  -4   9   0        984.59        889.41        17.20 o                         
  -3   9   0       2148.00       2253.65        46.19 o                         
  -2   9   0          5.11         16.79         3.01 o                         
  -1   9   0         90.92         78.95         3.91 o                         
   0   9   0       2286.02       2224.83        33.07 o                         
   1   9   0       2460.55       2429.70        31.94 o                         
   2   9   0         96.10        122.72         6.78 o                         
   3   9   0       1669.88       1660.01        22.32 o                         
   4   9   0       1127.02       1145.40        19.04 o                         
   5   9   0          3.14          4.20         3.51 o                         
   6   9   0        336.06        333.26        12.91 o                         
   7   9   0       1121.41       1132.86        35.27 o                         
   8   9   0        767.58        808.57        25.11 o                         
   9   9   0        127.38        140.76        17.18 o                         
  10   9   0         35.92         31.88         9.68 o                         
  11   9   0          0.33         -4.98         7.24 o                         
 -11  10   0        196.28        195.51        19.85 o                         
 -10  10   0        172.03        223.53        17.82 o                         
  -9  10   0        101.69         97.51        13.23 o                         
  -8  10   0         16.77         19.08         4.90 o                         
  -7  10   0        156.15        162.00         9.30 o                         
  -6  10   0         69.83         59.77         4.86 o                         
  -5  10   0        678.81        595.40        13.55 o                         
  -4  10   0        120.29        112.09         5.98 o                         
  -3  10   0          7.97          1.79         2.60 o                         
  -2  10   0          0.32          4.03         2.45 o                         
  -1  10   0        168.69        163.07         6.68 o                         
   0  10   0        728.18        703.84        13.82 o                         
   1  10   0        543.33        537.54        10.68 o                         
   2  10   0       3267.94       3035.86        39.66 o                         
   3  10   0         90.60         80.40         3.97 o                         
   4  10   0        941.33        893.33        17.96 o                         
   5  10   0          6.06          6.56         3.58 o                         
   6  10   0        194.87        172.28         9.79 o                         
   7  10   0       1296.25       1277.09        43.11 o                         
   8  10   0       1786.14       1864.44        49.91 o                         
   9  10   0         12.82         -2.37         6.74 o                         
  10  10   0          1.13         -7.40         7.40 o                         
 -11  11   0          5.57         11.80         9.14 o                         
 -10  11   0         34.77         55.16        10.96 o                         
  -9  11   0        204.66        235.82        17.31 o                         
  -8  11   0         31.36         35.84         8.12 o                         
  -7  11   0         13.08         12.68         4.89 o                         
  -6  11   0        925.90        639.07        15.24 o                         
  -5  11   0       1044.73        867.66        17.75 o                         
  -4  11   0        732.54        830.88        16.67 o                         
  -3  11   0        850.53        779.83        14.92 o                         
  -2  11   0         32.24         31.90         3.69 o                         
  -1  11   0        180.19        172.52         7.05 o                         
   0  11   0       2211.79       2198.42        36.13 o                         
   1  11   0        603.19        586.68        12.67 o                         
   2  11   0        532.45        534.21        11.21 o                         
   3  11   0        395.36        428.61         9.99 o                         
   4  11   0        493.36        486.21        11.13 o                         
   5  11   0        276.11        224.65        10.60 o                         
   6  11   0        276.62        257.94        15.42 o                         
   7  11   0        104.67         85.97        11.14 o                         
   8  11   0        278.78        276.64        16.66 o                         
   9  11   0         51.23         50.58        11.87 o                         
  10  11   0         14.69          8.33         9.00 o                         
 -10  12   0         77.88         57.61        11.36 o                         
  -9  12   0        185.73        192.49        15.94 o                         
  -8  12   0         98.44         82.13        10.37 o                         
  -7  12   0        173.68        186.70        12.60 o                         
  -6  12   0        285.36        245.14        12.68 o                         
  -5  12   0       2016.78       1669.00        30.31 o                         
  -4  12   0         84.21         95.81         6.77 o                         
  -3  12   0        678.08        634.70        13.96 o                         
  -2  12   0        899.33        900.64        17.61 o                         
  -1  12   0        447.37        419.10        10.63 o                         
   0  12   0         24.47         23.77         4.30 o                         
   1  12   0       4561.39       4273.42        72.23 o                         
   2  12   0         89.90         81.01         4.72 o                         
   3  12   0         21.94         19.24         4.27 o                         
   4  12   0       1725.66       1567.14        29.81 o                         
   5  12   0       1136.99       1132.03        28.60 o                         
   6  12   0        115.18        107.67        14.06 o                         
   7  12   0         46.91         40.98         7.99 o                         
   8  12   0         50.49         63.17         9.66 o                         
   9  12   0        367.33        424.60        24.64 o                         
 -10  13   0          9.23         10.93         8.63 o                         
  -9  13   0        221.70        258.12        18.65 o                         
  -8  13   0          0.43          2.61         6.81 o                         
  -7  13   0        232.85        207.11        15.21 o                         
  -6  13   0        504.78        445.60        16.71 o                         
  -5  13   0          8.68         11.93         5.17 o                         
  -4  13   0        488.22        448.85        19.00 o                         
  -3  13   0          4.84          8.11         3.05 o                         
  -2  13   0        251.85        197.54         8.34 o                         
  -1  13   0       6823.71       6663.72       103.39 o                         
   0  13   0       9259.79       9187.74       133.12 o                         
   1  13   0         81.62        101.99         6.18 o                         
   2  13   0        116.13        102.50         7.77 o                         
   3  13   0        577.68        588.80        15.70 o                         
   4  13   0          8.36         10.03         4.68 o                         
   5  13   0         48.23         61.97         6.77 o                         
   6  13   0       1062.96       1080.11        30.14 o                         
   7  13   0         69.48         69.93         9.60 o                         
   8  13   0         25.44         32.58         9.23 o                         
   9  13   0        160.65        180.69        17.09 o                         
 -10  14   0         16.95          8.99        10.62 o                         
  -9  14   0        205.69        252.91        19.02 o                         
  -8  14   0          3.64          2.50         9.33 o                         
  -7  14   0         31.74         14.00         8.14 o                         
  -6  14   0        123.16        122.10        10.08 o                         
  -5  14   0         33.19         21.59         5.87 o                         
  -4  14   0        488.62        440.06        15.89 o                         
  -3  14   0         63.73         68.27         6.77 o                         
  -2  14   0        351.61        360.29        11.98 o                         
  -1  14   0       1194.08       1131.02        22.76 o                         
   0  14   0       2488.27       2385.76        43.54 o                         
   1  14   0        348.05        313.88        14.70 o                         
   2  14   0        546.46        487.79        16.97 o                         
   3  14   0        161.48        158.61         9.24 o                         
   4  14   0        285.34        281.98        14.25 o                         
   5  14   0         60.49         44.04        10.68 o                         
   6  14   0         21.15          8.83         6.58 o                         
   7  14   0         15.85         13.30         7.39 o                         
   8  14   0         32.94         23.61         8.59 o                         
  -9  15   0        783.64        848.26        33.29 o                         
  -8  15   0        593.32        592.14        27.41 o                         
  -7  15   0          2.92         -4.86         6.55 o                         
  -6  15   0          3.58          1.36         6.32 o                         
  -5  15   0        134.93        132.05        10.00 o                         
  -4  15   0         70.09         70.60         9.65 o                         
  -3  15   0        193.83        197.17         9.88 o                         
  -2  15   0         14.90         23.89         4.58 o                         
  -1  15   0        173.84        168.95         8.73 o                         
   0  15   0          5.27          3.56         4.24 o                         
   1  15   0          4.45         11.71         5.45 o                         
   2  15   0        195.57        196.27        12.20 o                         
   3  15   0         36.96         26.63         8.26 o                         
   4  15   0          0.21          5.09         4.75 o                         
   5  15   0        593.68        577.02        23.14 o                         
   6  15   0          9.05         14.23         6.71 o                         
   7  15   0         75.97         81.67        13.91 o                         
   8  15   0        380.75        379.86        35.25 o                         
  -8  16   0         45.23         53.58        13.81 o                         
  -7  16   0          4.98          4.77         8.99 o                         
  -6  16   0          0.00          0.18         6.20 o                         
  -5  16   0          2.30          5.61         6.89 o                         
  -4  16   0        309.59        312.18        14.63 o                         
  -3  16   0        202.83        210.07        10.88 o                         
  -2  16   0         40.94         36.87         6.11 o                         
  -1  16   0        201.96        202.19        11.20 o                         
   0  16   0        119.04        121.13         8.99 o                         
   1  16   0        648.92        614.77        21.55 o                         
   2  16   0        384.59        424.33        18.23 o                         
   3  16   0          3.14          9.26         5.55 o                         
   4  16   0        135.61        126.09        10.16 o                         
   5  16   0        437.21        442.99        21.19 o                         
   6  16   0        436.62        467.56        25.17 o                         
   7  16   0        429.80        507.47        31.19 o                         
  -8  17   0          9.19         11.69        11.90 o                         
  -7  17   0        215.76        297.60        24.55 o                         
  -6  17   0        172.24        159.98        15.52 o                         
  -5  17   0         25.20         32.90         8.58 o                         
  -4  17   0          0.12         -5.01         5.01 o                         
  -3  17   0        366.84        393.31        18.88 o                         
  -2  17   0         30.54          6.87         5.72 o                         
  -1  17   0          0.04         -1.53         4.54 o                         
   0  17   0          0.06         -1.56         4.53 o                         
   1  17   0          0.05          0.28         6.26 o                         
   2  17   0         38.02         36.99         7.82 o                         
   3  17   0         25.29         19.44         6.77 o                         
   4  17   0         15.56          0.83         6.29 o                         
   5  17   0         33.57         24.76        10.13 o                         
   6  17   0         18.32         13.73        12.65 o                         
  -7  18   0          5.71         -0.92         9.72 o                         
  -6  18   0         20.96         33.28        12.50 o                         
  -5  18   0         19.30         20.85        10.81 o                         
  -4  18   0        373.93        429.77        27.97 o                         
  -3  18   0        282.86        341.19        24.35 o                         
  -2  18   0         18.48         17.74         6.66 o                         
  -1  18   0        148.86        121.02        14.69 o                         
   0  18   0         47.24         43.05         7.98 o                         
   1  18   0        199.06        204.99        13.87 o                         
   2  18   0          8.85          8.69         6.57 o                         
   3  18   0        445.30        439.62        23.12 o                         
   4  18   0        111.21        119.23        15.31 o                         
   5  18   0         10.73         -9.40        12.93 o                         
  -5  19   0         21.20         19.98        10.74 o                         
  -4  19   0          3.83         -0.34         9.03 o                         
  -3  19   0         38.22         28.32        13.27 o                         
  -2  19   0        114.12        116.21        15.34 o                         
  -1  19   0         17.16         12.25         9.82 o                         
   0  19   0         39.34         28.99        12.00 o                         
   1  19   0         47.28         43.86        11.49 o                         
   2  19   0        260.49        256.14        44.03 o                         
   3  19   0        158.36        144.15        20.41 o                         
   4  19   0         62.73         71.68        23.50 o                         
  -4  20   0          9.30          7.22        10.68 o                         
  -3  20   0          0.69         -7.00         8.77 o                         
  -2  20   0          2.65         11.48        11.84 o                         
  -1  20   0         16.78         13.50        10.30 o                         
   0  20   0        175.53        191.41        19.78 o                         
   1  20   0          9.69         10.94        10.45 o                         
   2  20   0         99.13        131.14        29.38 o                         
  -1 -20   1       1361.99       1595.49       202.69 o                         
   0 -20   1         14.12          5.64        12.38 o                         
   1 -20   1         27.49         32.77        14.38 o                         
   2 -20   1          6.38         33.45        14.05 o                         
   3 -20   1        284.34        277.30        29.88 o                         
  -3 -19   1         65.31         72.85        23.50 o                         
  -2 -19   1         30.61         40.08        14.89 o                         
  -1 -19   1        283.78        293.74        19.44 o                         
   0 -19   1         68.35         59.48        12.35 o                         
   1 -19   1        658.94        662.90        44.36 o                         
   2 -19   1        243.18        260.22        22.83 o                         
   3 -19   1         55.16         52.07        13.04 o                         
   4 -19   1          0.87         -7.27         9.21 o                         
   5 -19   1        192.39        173.84        20.07 o                         
  -5 -18   1         84.65         59.93        21.15 o                         
  -4 -18   1          7.09         -5.61        13.51 o                         
  -3 -18   1        298.64        339.52        18.73 o                         
  -2 -18   1          9.97         25.64         7.80 o                         
  -1 -18   1        550.26        580.75        25.65 o                         
   0 -18   1        120.53        111.55        11.76 o                         
   1 -18   1        133.06        138.27        11.93 o                         
   2 -18   1          2.69          6.90         6.19 o                         
   3 -18   1         36.03         23.71         8.44 o                         
   4 -18   1         21.55         -0.64         9.12 o                         
   5 -18   1         91.02         98.44        19.05 o                         
   6 -18   1         84.82         77.39        18.22 o                         
  -6 -17   1        108.77        112.80        27.03 o                         
  -5 -17   1        144.60        132.78        29.38 o                         
  -4 -17   1          1.61          5.36        10.35 o                         
  -3 -17   1        111.02        114.33        13.67 o                         
  -2 -17   1         32.24         36.56         7.36 o                         
  -1 -17   1          0.78          2.66         5.40 o                         
   0 -17   1        138.73        157.03        10.98 o                         
   1 -17   1        394.20        390.57        16.07 o                         
   2 -17   1         68.39         58.24         8.28 o                         
   3 -17   1         46.38         48.67         8.39 o                         
   4 -17   1        639.35        713.68        23.90 o                         
   5 -17   1         76.21         95.38        11.99 o                         
   6 -17   1          1.96         -6.03         6.89 o                         
   7 -17   1        765.07        803.03        35.39 o                         
  -7 -16   1         85.80         94.35        29.38 o                         
  -6 -16   1          0.04         -4.31         9.56 o                         
  -5 -16   1         92.26         87.59        10.52 o                         
  -4 -16   1         49.62         44.00         7.46 o                         
  -3 -16   1         48.71         50.89         9.51 o                         
  -2 -16   1         27.80         17.92         6.38 o                         
  -1 -16   1        418.46        392.65        18.09 o                         
   0 -16   1        194.56        185.15        11.04 o                         
   1 -16   1        466.30        475.53        21.60 o                         
   2 -16   1        205.92        243.26        13.49 o                         
   3 -16   1        134.24        125.66         9.45 o                         
   4 -16   1          1.95         -4.48         4.48 o                         
   5 -16   1          7.30         19.50         6.39 o                         
   6 -16   1        943.65        920.71        28.20 o                         
   7 -16   1         33.09         38.24         9.37 o                         
   8 -16   1        141.27        159.37        20.39 o                         
  -7 -15   1          2.73         -2.80         9.52 o                         
  -6 -15   1          1.06          5.37         7.08 o                         
  -5 -15   1          4.87          3.63         5.58 o                         
  -4 -15   1         56.22         43.97         6.96 o                         
  -3 -15   1         84.49         67.37         7.57 o                         
  -2 -15   1          5.39          4.50         5.21 o                         
  -1 -15   1          1.40         -1.62         4.95 o                         
   0 -15   1        651.89        652.70        18.60 o                         
   1 -15   1       1360.90       1372.08        29.83 o                         
   2 -15   1        488.13        508.34        14.54 o                         
   3 -15   1        185.09        186.40         9.68 o                         
   4 -15   1        314.97        336.18        14.93 o                         
   5 -15   1        336.19        370.38        18.74 o                         
   6 -15   1         24.12         20.78         6.83 o                         
   7 -15   1        844.37        837.53        29.67 o                         
   8 -15   1         64.00         90.45        18.66 o                         
   9 -15   1          2.95         10.10         9.18 o                         
  -8 -14   1         58.47         64.59        13.53 o                         
  -7 -14   1         40.09         31.01         7.94 o                         
  -6 -14   1        203.27        162.40        12.95 o                         
  -5 -14   1          5.33         -3.55         4.73 o                         
  -4 -14   1        151.26        149.20         9.37 o                         
  -3 -14   1         12.65         11.32         5.02 o                         
  -2 -14   1         24.29         32.57         6.28 o                         
  -1 -14   1        119.20        144.68        10.17 o                         
   0 -14   1        175.95        172.81        12.23 o                         
   1 -14   1         26.74         29.32         4.67 o                         
   2 -14   1         79.21         91.63         6.65 o                         
   3 -14   1          2.72         -0.31         3.74 o                         
   4 -14   1          1.36          4.24         4.66 o                         
   5 -14   1        476.10        485.03        17.02 o                         
   6 -14   1        414.13        447.61        17.70 o                         
   7 -14   1        141.20        125.13        13.13 o                         
   8 -14   1         81.70         95.41        12.53 o                         
   9 -14   1       1228.88       1317.99        42.80 o                         
  -9 -13   1         86.32         79.83        14.69 o                         
  -8 -13   1         17.12          7.99         7.36 o                         
  -7 -13   1        102.66         95.32        10.53 o                         
  -6 -13   1         11.01         11.39         6.55 o                         
  -5 -13   1         69.62         64.30         6.85 o                         
  -4 -13   1          2.18         -1.04         4.05 o                         
  -3 -13   1        103.76        110.17         7.76 o                         
  -2 -13   1         67.32         64.14        10.25 o                         
  -1 -13   1        195.25        180.92        11.16 o                         
   0 -13   1        654.02        671.06        16.76 o                         
   1 -13   1        554.03        554.18        14.06 o                         
   2 -13   1        339.78        312.76        10.99 o                         
   3 -13   1        303.11        269.48        17.08 o                         
   4 -13   1        589.43        658.60        22.16 o                         
   5 -13   1        112.45         97.37         8.43 o                         
   6 -13   1          3.84          5.56         5.26 o                         
   7 -13   1         78.07         99.57        10.50 o                         
   8 -13   1          6.39         12.16         7.40 o                         
   9 -13   1        145.66        184.15        16.33 o                         
  10 -13   1         46.78         27.53        10.84 o                         
  -9 -12   1        148.44        187.32        24.81 o                         
  -8 -12   1         78.27         94.64        16.50 o                         
  -7 -12   1         43.49         33.39         7.85 o                         
  -6 -12   1        138.21        132.49        11.26 o                         
  -5 -12   1        317.81        282.35        11.79 o                         
  -4 -12   1         12.09         19.50         4.66 o                         
  -3 -12   1          6.27          3.44         3.83 o                         
  -2 -12   1         19.46         22.37         4.33 o                         
  -1 -12   1        373.75        344.42        10.23 o                         
   0 -12   1          9.15          7.46         3.10 o                         
   1 -12   1       1738.01       1749.44        28.81 o                         
   2 -12   1        462.54        447.20        11.57 o                         
   3 -12   1        197.35        205.09         7.67 o                         
   4 -12   1        800.65        802.26        19.24 o                         
   5 -12   1        676.81        587.56        17.48 o                         
   6 -12   1        121.26        140.22         9.89 o                         
   7 -12   1        106.29         86.94         9.25 o                         
   8 -12   1        151.77        151.17        13.83 o                         
   9 -12   1         19.52          8.19         7.74 o                         
  10 -12   1        125.10        138.32        15.19 o                         
 -10 -11   1        101.37         91.78        15.65 o                         
  -9 -11   1         59.91         52.52        10.71 o                         
  -8 -11   1          6.07         -5.27         5.78 o                         
  -7 -11   1         11.03          0.51         5.71 o                         
  -6 -11   1        198.17        199.27        20.26 o                         
  -5 -11   1        419.37        428.47        13.42 o                         
  -4 -11   1         84.13         78.17         6.39 o                         
  -3 -11   1         86.34         80.64         5.69 o                         
  -2 -11   1         24.70         11.41         3.46 o                         
  -1 -11   1         16.20         21.94         2.84 o                         
   0 -11   1       2236.44       2039.05        31.90 o                         
   1 -11   1       1171.57       1067.76        17.14 o                         
   2 -11   1         20.90         30.62         3.54 o                         
   3 -11   1         74.11         84.45         5.20 o                         
   4 -11   1        420.17        341.72        13.25 o                         
   5 -11   1        260.89        247.00         9.12 o                         
   6 -11   1        250.99        173.32        10.52 o                         
   7 -11   1        137.86        118.49        10.43 o                         
   8 -11   1         61.70         31.36         6.28 o                         
   9 -11   1        262.35        288.36        18.92 o                         
  10 -11   1        520.30        604.37        28.29 o                         
  11 -11   1         10.78         -8.61         8.61 o                         
 -10 -10   1       1621.83       1821.21        53.66 o                         
  -9 -10   1        639.75        668.32        23.87 o                         
  -8 -10   1        187.73        153.68        12.44 o                         
  -7 -10   1        899.58        933.25        26.99 o                         
  -6 -10   1         37.94         27.43         6.13 o                         
  -5 -10   1        362.28        359.13        14.16 o                         
  -4 -10   1         79.51         80.68         4.51 o                         
  -3 -10   1        547.64        552.03        12.25 o                         
  -2 -10   1         13.34         15.39         2.20 o                         
  -1 -10   1        347.83        320.54         7.79 o                         
   0 -10   1       1150.20       1087.16        18.93 o                         
   1 -10   1        336.05        343.59         7.88 o                         
   2 -10   1        553.51        540.58        11.03 o                         
   3 -10   1        406.67        411.74         9.08 o                         
   4 -10   1         53.04         51.89         5.09 o                         
   5 -10   1         19.71         25.83         3.60 o                         
   6 -10   1       1579.70       1309.35        23.56 o                         
   7 -10   1        726.64        534.92        13.49 o                         
   8 -10   1          0.00          0.51         4.36 o                         
   9 -10   1          8.02          5.68         8.99 o                         
  10 -10   1         58.46         94.63        12.46 o                         
  11 -10   1          8.08         11.03        10.57 o                         
 -10  -9   1        105.55         96.36        13.23 o                         
  -9  -9   1        188.38        190.00        15.19 o                         
  -8  -9   1       1957.58       1861.06        43.39 o                         
  -7  -9   1       2774.98       2745.77        56.64 o                         
  -6  -9   1        909.77        932.66        25.49 o                         
  -5  -9   1        320.55        333.39        10.60 o                         
  -4  -9   1        125.47        144.05         5.75 o                         
  -3  -9   1         25.85         25.28         2.69 o                         
  -2  -9   1        340.13        328.11         6.44 o                         
  -1  -9   1        326.30        352.43         7.54 o                         
   0  -9   1       1219.17       1177.23        21.75 o                         
   1  -9   1          9.56          4.79         2.87 o                         
   2  -9   1       2456.80       2558.49        49.41 o                         
   3  -9   1        649.29        707.48        13.07 o                         
   4  -9   1         65.98         67.48         4.55 o                         
   5  -9   1        201.39        230.94        10.32 o                         
   6  -9   1          0.47         -0.72         2.93 o                         
   7  -9   1        223.26        248.05         9.14 o                         
   8  -9   1         44.51         45.05         5.70 o                         
   9  -9   1          0.01         -5.26         5.26 o                         
  10  -9   1         99.50        139.02        14.08 o                         
  11  -9   1         65.76         92.80        12.77 o                         
 -11  -8   1        176.58        205.00        17.72 o                         
 -10  -8   1          1.16          3.18         7.11 o                         
  -9  -8   1        107.03         93.59        10.39 o                         
  -8  -8   1       2935.08       2935.84        60.53 o                         
  -7  -8   1        143.73        144.17        10.75 o                         
  -6  -8   1       1268.16       1244.83        26.33 o                         
  -5  -8   1        605.61        579.32        15.55 o                         
  -4  -8   1        487.38        486.57         9.92 o                         
  -3  -8   1        422.64        418.99        10.62 o                         
  -2  -8   1        459.44        453.42         8.41 o                         
  -1  -8   1        595.26        599.65        10.34 o                         
   0  -8   1        885.35        963.33        15.33 o                         
   1  -8   1       2326.03       2299.19        29.85 o                         
   2  -8   1        314.27        287.00         6.94 o                         
   3  -8   1         20.95         23.59         2.84 o                         
   4  -8   1        408.09        389.20         9.02 o                         
   5  -8   1         23.22         20.12         3.29 o                         
   6  -8   1        569.40        618.04        13.81 o                         
   7  -8   1        101.31         81.39         6.08 o                         
   8  -8   1        652.92        642.14        15.20 o                         
   9  -8   1          3.82         -0.16         5.10 o                         
  10  -8   1        100.07        118.32        18.49 o                         
  11  -8   1        135.95        127.34        14.22 o                         
  12  -8   1        478.52        576.94        30.05 o                         
 -11  -7   1          7.45          1.77         7.82 o                         
 -10  -7   1          0.95         -0.13         6.94 o                         
  -9  -7   1        138.22        126.64        11.89 o                         
  -8  -7   1       1819.42       1807.11        41.50 o                         
  -7  -7   1        121.33        100.21         8.98 o                         
  -6  -7   1       2046.94       2033.56        35.03 o                         
  -5  -7   1        589.96        543.46        11.79 o                         
  -4  -7   1         61.70         73.68         4.09 o                         
  -3  -7   1        107.38        126.25         4.93 o                         
  -2  -7   1       1057.10       1246.06        16.70 o                         
  -1  -7   1       4413.25       4820.05        58.46 o                         
   0  -7   1       1542.98       1570.50        19.91 o                         
   1  -7   1         24.66         46.74         2.84 o                         
   2  -7   1       2570.60       2409.03        34.63 o                         
   3  -7   1         44.40         42.04         3.02 o                         
   4  -7   1         35.15         43.77         3.94 o                         
   5  -7   1         97.58         86.14         4.82 o                         
   6  -7   1       1498.90       1429.54        22.83 o                         
   7  -7   1         79.64         81.92         5.46 o                         
   8  -7   1        252.55        257.53         9.40 o                         
   9  -7   1          3.56          3.70         4.01 o                         
  10  -7   1         46.41         18.71         7.08 o                         
  11  -7   1        135.75        157.19        14.01 o                         
  12  -7   1         16.88         32.75        10.71 o                         
 -11  -6   1          0.98         -6.26         6.78 o                         
 -10  -6   1          7.73          4.59        10.59 o                         
  -9  -6   1         90.84         97.89        10.20 o                         
  -8  -6   1        320.56        317.14        15.75 o                         
  -7  -6   1        801.19        814.83        22.79 o                         
  -6  -6   1        572.14        615.56        14.36 o                         
  -5  -6   1        819.14        791.11        15.35 o                         
  -4  -6   1        126.68        147.07         4.87 o                         
  -3  -6   1          0.32          3.69         1.88 o                         
  -2  -6   1      10954.04      12001.56       140.18 o                         
  -1  -6   1       1034.17       1044.64        14.10 o                         
   0  -6   1         12.65         14.80         2.05 o                         
   1  -6   1       1956.48       1858.83        32.78 o                         
   2  -6   1       1713.96       1863.08        24.38 o                         
   3  -6   1        523.52        478.34         8.74 o                         
   4  -6   1       2018.25       2164.00        28.94 o                         
   5  -6   1        122.74        125.79         5.81 o                         
   6  -6   1          6.53          5.30         2.67 o                         
   7  -6   1         43.92         44.72         4.71 o                         
   8  -6   1        806.58        825.91        16.66 o                         
   9  -6   1         38.06         31.62         5.37 o                         
  10  -6   1         59.22         45.07         8.13 o                         
  11  -6   1          0.99         -5.27         6.33 o                         
  12  -6   1          6.47          4.56         7.64 o                         
 -11  -5   1         63.22         79.55        12.18 o                         
 -10  -5   1        362.50        405.34        18.00 o                         
  -9  -5   1        399.72        383.17        16.64 o                         
  -8  -5   1        425.35        402.10        19.62 o                         
  -7  -5   1        213.78        206.78         7.73 o                         
  -6  -5   1        376.56        365.69         9.05 o                         
  -5  -5   1        346.28        325.69         8.62 o                         
  -4  -5   1         80.52         66.68         3.27 o                         
  -3  -5   1        288.38        249.14         5.54 o                         
  -2  -5   1        601.35        651.64         9.82 o                         
  -1  -5   1       2779.85       2927.72        31.57 o                         
   0  -5   1        201.87        254.44         4.57 o                         
   1  -5   1       2175.03       2224.29        25.42 o                         
   2  -5   1       2002.31       1919.57        28.07 o                         
   3  -5   1       1727.48       1647.83        22.11 o                         
   4  -5   1        278.37        357.01         8.48 o                         
   5  -5   1        648.42        648.38        12.06 o                         
   6  -5   1       1009.28        967.44        16.88 o                         
   7  -5   1          0.06         -2.71         2.71 o                         
   8  -5   1         29.83         31.81         4.16 o                         
   9  -5   1        766.83        835.65        17.41 o                         
  10  -5   1         52.05         26.57         6.39 o                         
  11  -5   1        328.74        358.56        19.40 o                         
  12  -5   1         92.16         69.99        12.40 o                         
 -12  -4   1        102.36         78.09        19.86 o                         
 -11  -4   1         16.56         -1.47         6.99 o                         
 -10  -4   1         86.66         66.65         7.02 o                         
  -9  -4   1         52.56         49.81         7.10 o                         
  -8  -4   1        219.39        201.44        10.02 o                         
  -7  -4   1        305.41        348.63        13.30 o                         
  -6  -4   1        223.33        244.60         7.72 o                         
  -5  -4   1       1339.51       1185.27        17.82 o                         
  -4  -4   1        577.91        520.24         8.54 o                         
  -3  -4   1        161.50        197.16         4.75 o                         
  -2  -4   1       1267.55       1319.86        15.99 o                         
  -1  -4   1        677.48        710.24         8.93 o                         
   0  -4   1        665.28        644.34         7.30 o                         
   1  -4   1        163.26        147.12         3.05 o                         
   2  -4   1       2664.62       2627.85        26.38 o                         
   3  -4   1       1478.14       1474.02        17.31 o                         
   4  -4   1          4.26         14.44         2.35 o                         
   5  -4   1        141.06        154.62         5.81 o                         
   6  -4   1         15.23         14.04         3.00 o                         
   7  -4   1         65.86         92.96         5.56 o                         
   8  -4   1        532.21        567.02        13.10 o                         
   9  -4   1         74.56         86.28         6.30 o                         
  10  -4   1        830.47        882.06        24.32 o                         
  11  -4   1        230.45        208.86        14.99 o                         
  12  -4   1          0.44          5.90         7.61 o                         
 -12  -3   1         15.29         13.42        10.29 o                         
 -11  -3   1        219.25        191.21        12.78 o                         
 -10  -3   1         24.55         14.05         5.07 o                         
  -9  -3   1        111.24        116.90         7.80 o                         
  -8  -3   1        163.13        144.92        10.51 o                         
  -7  -3   1         41.44         29.59         3.51 o                         
  -6  -3   1         17.58         10.69         2.56 o                         
  -5  -3   1          1.95         -0.50         2.00 o                         
  -4  -3   1       3211.16       2950.85        42.65 o                         
  -3  -3   1       5943.95       6205.77        67.01 o                         
  -2  -3   1       1650.92       1612.04        16.25 o                         
  -1  -3   1       4608.42       4661.94        42.12 o                         
   0  -3   1       5137.63       5194.58        65.24 o                         
   1  -3   1        830.85        810.02         9.06 o                         
   2  -3   1         79.18         72.98         2.27 o                         
   3  -3   1        139.30        111.02         3.43 o                         
   4  -3   1       2446.41       2729.27        34.61 o                         
   5  -3   1        986.49       1007.25        16.32 o                         
   6  -3   1       1152.57       1226.10        19.94 o                         
   7  -3   1        390.41        384.66         9.99 o                         
   8  -3   1        191.40        200.52         8.27 o                         
   9  -3   1       2276.02       2273.60        35.48 o                         
  10  -3   1        294.33        311.82        13.94 o                         
  11  -3   1          0.73         13.33         6.44 o                         
  12  -3   1        513.30        498.03        23.85 o                         
 -12  -2   1         37.75         39.26         8.41 o                         
 -11  -2   1          0.93         -6.26         7.53 o                         
 -10  -2   1         13.28         17.44         5.05 o                         
  -9  -2   1         77.97         87.75         6.96 o                         
  -8  -2   1        208.54        227.27        11.82 o                         
  -7  -2   1        530.94        633.42        11.94 o                         
  -6  -2   1        346.07        383.08         8.08 o                         
  -5  -2   1       2469.69       2470.11        32.23 o                         
  -4  -2   1        241.78        224.48         5.68 o                         
  -3  -2   1       5616.25       5731.06        59.65 o                         
  -2  -2   1       3310.94       3365.87        29.27 o                         
  -1  -2   1       2845.15       2710.47        24.71 o                         
   0  -2   1         47.74         50.63         1.39 o                         
   1  -2   1       2154.41       2201.84        20.21 o                         
   2  -2   1       7720.26       7533.41        65.44 o                         
   3  -2   1        534.29        571.94         7.37 o                         
   4  -2   1       1729.27       1687.75        21.53 o                         
   5  -2   1        425.84        439.82         9.32 o                         
   6  -2   1       2831.92       2858.22        39.67 o                         
   7  -2   1        332.05        361.07         9.85 o                         
   8  -2   1          1.89         -0.03         3.13 o                         
   9  -2   1        352.49        333.82        11.39 o                         
  10  -2   1         24.69          7.39         4.93 o                         
  11  -2   1        487.98        462.04        19.35 o                         
  12  -2   1         36.09         24.07         8.17 o                         
 -12  -1   1         95.65        102.51        11.30 o                         
 -11  -1   1        253.14        204.47        13.30 o                         
 -10  -1   1         12.34         11.74         5.11 o                         
  -9  -1   1        496.88        482.22        13.70 o                         
  -8  -1   1        159.32        128.19         6.01 o                         
  -7  -1   1        323.36        319.70        10.81 o                         
  -6  -1   1        219.02        237.95         6.95 o                         
  -5  -1   1         17.02         18.96         2.57 o                         
  -4  -1   1       3087.79       3010.66        37.65 o                         
  -3  -1   1         74.89         48.94         2.60 o                         
  -2  -1   1        903.05        798.60         7.94 o                         
  -1  -1   1         10.14         15.21         0.98 o                         
   0  -1   1       1654.47       1537.46        16.37 o                         
   1  -1   1       2119.34       2009.94        18.87 o                         
   2  -1   1       9850.17      10167.26        90.19 o                         
   3  -1   1      11795.67      12241.51       108.86 o                         
   4  -1   1        152.17        190.74         5.14 o                         
   5  -1   1        550.92        512.51        10.19 o                         
   6  -1   1        147.28        183.70         6.74 o                         
   7  -1   1          1.51         -0.10         2.85 o                         
   8  -1   1        113.33        108.57         6.41 o                         
   9  -1   1         65.36         53.00         5.27 o                         
  10  -1   1         87.84         97.15         7.35 o                         
  11  -1   1        349.09        407.86        18.14 o                         
  12  -1   1        472.27        485.43        25.86 o                         
 -12   0   1         84.93        116.12        13.01 o                         
 -11   0   1         16.98         22.63         6.59 o                         
 -10   0   1        228.79        233.03        12.97 o                         
  -9   0   1         23.30         25.78         4.98 o                         
  -8   0   1        170.66        165.02         7.81 o                         
  -7   0   1          2.53          3.30         2.89 o                         
  -6   0   1          0.02         -1.16         2.26 o                         
  -5   0   1        472.31        570.64        10.23 o                         
  -4   0   1        794.18        831.06        12.02 o                         
  -3   0   1       9074.58       9439.35        92.97 o                         
  -2   0   1       6075.27       5986.09        52.11 o                         
  -1   0   1       1835.06       1850.43        17.49 o                         
   1   0   1       1514.66       1526.93        14.39 o                         
   2   0   1      18593.69      18569.78       158.91 o                         
   3   0   1         77.58         70.60         2.42 o                         
   4   0   1       1899.26       1869.45        22.55 o                         
   5   0   1        273.84        355.30         8.76 o                         
   6   0   1         72.86         56.97         4.50 o                         
   7   0   1         23.23         24.95         3.75 o                         
   8   0   1        112.83        116.90         6.56 o                         
   9   0   1         82.81         91.84         6.58 o                         
  10   0   1         72.59        100.53         7.79 o                         
  11   0   1        494.15        510.73        19.65 o                         
  12   0   1        237.50        302.61        16.78 o                         
 -12   1   1        232.02        262.35        17.66 o                         
 -11   1   1        296.19        311.64        17.95 o                         
 -10   1   1        221.20        250.19        12.51 o                         
  -9   1   1        146.48        144.06         8.27 o                         
  -8   1   1         64.93         62.13         5.25 o                         
  -7   1   1        832.94        863.55        16.57 o                         
  -6   1   1       2052.70       2085.46        30.29 o                         
  -5   1   1        358.67        393.83         7.66 o                         
  -4   1   1        111.13        115.58         4.15 o                         
  -3   1   1          1.38          1.40         1.50 o                         
  -2   1   1       7723.36       7625.50        66.04 o                         
  -1   1   1        340.23        364.10         3.87 o                         
   0   1   1       9019.44       8137.90       148.59 o                         
   1   1   1       2003.15       2029.27        19.72 o                         
   2   1   1        681.06        728.28         7.97 o                         
   3   1   1        413.18        364.90         5.56 o                         
   4   1   1         34.00         37.32         2.83 o                         
   5   1   1         73.30        103.18         4.93 o                         
   6   1   1         52.76         65.09         4.49 o                         
   7   1   1          4.54          7.55         3.23 o                         
   8   1   1         73.49         79.59         5.68 o                         
   9   1   1          2.31         -2.87         3.42 o                         
  10   1   1        432.59        429.28        14.77 o                         
  11   1   1          3.13         -0.10         5.53 o                         
  12   1   1         84.41         89.64        10.27 o                         
 -12   2   1         51.41         45.13         9.84 o                         
 -11   2   1         21.78         17.66         6.32 o                         
 -10   2   1          6.39         24.00         5.98 o                         
  -9   2   1        923.37        946.07        19.95 o                         
  -8   2   1        156.57        137.66         6.99 o                         
  -7   2   1         64.28         72.51         5.06 o                         
  -6   2   1       1513.13       1536.05        23.54 o                         
  -5   2   1        448.78        352.16         7.49 o                         
  -4   2   1        585.45        590.98         8.93 o                         
  -3   2   1         25.09         41.54         2.04 o                         
  -2   2   1        339.97        399.85         4.81 o                         
  -1   2   1          1.26          2.95         0.62 o                         
   0   2   1         15.31         10.68         0.94 o                         
   1   2   1       1005.82       1016.91        10.21 o                         
   2   2   1       1573.22       1609.32        15.55 o                         
   3   2   1        699.58        624.32         8.22 o                         
   4   2   1       1395.73       1422.09        24.71 o                         
   5   2   1        290.74        261.16         7.42 o                         
   6   2   1       2062.61       2228.75        32.23 o                         
   7   2   1        123.48        124.70         6.32 o                         
   8   2   1         86.02         78.52         5.21 o                         
   9   2   1        270.34        273.70        11.19 o                         
  10   2   1          1.08          1.23         4.32 o                         
  11   2   1         19.05         20.89         6.91 o                         
  12   2   1         85.00         86.50        10.81 o                         
 -12   3   1         49.27         41.06        10.57 o                         
 -11   3   1       1758.25       1860.07        45.17 o                         
 -10   3   1        143.84        160.14        10.30 o                         
  -9   3   1        202.92        222.73         9.83 o                         
  -8   3   1        418.33        421.44        11.22 o                         
  -7   3   1          2.19          4.24         2.94 o                         
  -6   3   1       1518.53       1435.66        22.35 o                         
  -5   3   1         26.19         35.58         3.10 o                         
  -4   3   1       2547.26       2415.25        29.48 o                         
  -3   3   1        444.68        492.53         6.66 o                         
  -2   3   1          0.16         -0.50         1.10 o                         
  -1   3   1        395.06        396.92         4.76 o                         
   0   3   1        203.56        196.81         3.55 o                         
   1   3   1        261.37        308.45         5.33 o                         
   2   3   1        308.99        382.35         4.86 o                         
   3   3   1        571.66        557.10         8.26 o                         
   4   3   1         48.01         29.42         2.79 o                         
   5   3   1       1049.14       1241.12        18.58 o                         
   6   3   1       2459.91       2716.48        37.94 o                         
   7   3   1         43.90         46.03         3.91 o                         
   8   3   1        143.21        146.22         6.73 o                         
   9   3   1         35.85         23.68         5.09 o                         
  10   3   1         69.39         57.03         6.51 o                         
  11   3   1         69.92         82.88         9.10 o                         
  12   3   1         79.94         83.60        11.01 o                         
 -12   4   1        359.91        345.00        19.97 o                         
 -11   4   1         10.77         16.54         9.41 o                         
 -10   4   1        102.31        107.84         8.77 o                         
  -9   4   1          2.13          6.97         3.80 o                         
  -8   4   1      11282.78      10946.00       139.14 o                         
  -7   4   1       2834.39       2837.39        40.32 o                         
  -6   4   1        161.22        164.67         6.31 o                         
  -5   4   1       1911.11       1961.35        27.97 o                         
  -4   4   1        402.62        460.45         8.14 o                         
  -3   4   1       4747.82       4511.85        47.57 o                         
  -2   4   1        889.74        970.55        10.47 o                         
  -1   4   1       1807.47       1954.95        19.12 o                         
   0   4   1       8119.28       8131.82        74.70 o                         
   1   4   1       2364.63       2591.68        24.27 o                         
   2   4   1       1947.97       1952.29        19.05 o                         
   3   4   1        278.52        249.24         5.29 o                         
   4   4   1        403.51        409.62        12.54 o                         
   5   4   1        745.44        788.42        13.94 o                         
   6   4   1        642.37        667.00        12.94 o                         
   7   4   1         23.40         10.88         3.27 o                         
   8   4   1        101.26        119.35         6.17 o                         
   9   4   1         80.82         58.36         6.69 o                         
  10   4   1        409.39        425.26        16.46 o                         
  11   4   1         86.47         87.86         9.35 o                         
  12   4   1        384.49        392.43        21.74 o                         
 -12   5   1         15.62         34.62         9.68 o                         
 -11   5   1         46.27         49.60         9.47 o                         
 -10   5   1        429.12        429.81        19.86 o                         
  -9   5   1        423.49        455.84        15.20 o                         
  -8   5   1       1967.55       1947.12        32.05 o                         
  -7   5   1         97.20         85.79         5.31 o                         
  -6   5   1        847.74        818.05        14.82 o                         
  -5   5   1       3080.22       3092.83        39.68 o                         
  -4   5   1       7091.24       7321.17        83.17 o                         
  -3   5   1        493.05        586.56         8.75 o                         
  -2   5   1      10039.61      10022.01        98.58 o                         
  -1   5   1        114.18        103.76         3.20 o                         
   0   5   1        356.84        347.36         4.87 o                         
   1   5   1       1491.46       1550.63        17.07 o                         
   2   5   1       9069.81       9197.45        98.39 o                         
   3   5   1       2719.22       2857.98        32.78 o                         
   4   5   1         45.38         71.37         4.10 o                         
   5   5   1       2389.09       2449.14        36.66 o                         
   6   5   1         22.73         20.45         3.47 o                         
   7   5   1        295.79        281.07        10.68 o                         
   8   5   1         13.79         13.60         3.96 o                         
   9   5   1        618.26        644.83        17.93 o                         
  10   5   1         19.64         15.04         5.63 o                         
  11   5   1         76.73         47.67         8.21 o                         
  12   5   1        338.36        304.29        19.40 o                         
 -12   6   1         45.88         37.55         9.83 o                         
 -11   6   1         24.64         29.70         8.16 o                         
 -10   6   1        173.21        166.96        13.11 o                         
  -9   6   1        368.40        359.90        15.39 o                         
  -8   6   1        635.97        616.95        13.71 o                         
  -7   6   1       4774.39       4663.25        62.59 o                         
  -6   6   1         47.98         41.51         4.63 o                         
  -5   6   1        134.19        157.41         5.52 o                         
  -4   6   1        766.91        833.78        13.11 o                         
  -3   6   1       1428.89       1149.86        14.92 o                         
  -2   6   1       2889.51       2952.95        33.45 o                         
  -1   6   1       3678.27       3505.06        39.00 o                         
   0   6   1        690.08        703.83         9.63 o                         
   1   6   1       2352.07       2402.76        26.46 o                         
   2   6   1       1739.34       1776.12        24.92 o                         
   3   6   1         47.55         35.78         2.83 o                         
   4   6   1         11.81          9.11         2.84 o                         
   5   6   1         44.05         54.18         4.35 o                         
   6   6   1          0.45         -2.75         2.75 o                         
   7   6   1          6.06          7.74         3.39 o                         
   8   6   1         11.80         22.78         5.65 o                         
   9   6   1         13.54          0.95         5.20 o                         
  10   6   1         17.32         23.51         6.54 o                         
  11   6   1        128.71        133.49        11.58 o                         
  12   6   1         49.98         56.85        12.31 o                         
 -12   7   1         33.91         24.71         9.40 o                         
 -11   7   1          1.86         17.73         7.61 o                         
 -10   7   1         23.08         33.73         8.02 o                         
  -9   7   1        319.60        303.75        14.55 o                         
  -8   7   1        682.62        669.01        15.11 o                         
  -7   7   1         94.59        101.28         5.81 o                         
  -6   7   1         47.35         29.38         3.29 o                         
  -5   7   1         11.12          7.67         2.59 o                         
  -4   7   1       3616.97       3708.47        46.36 o                         
  -3   7   1        153.42        186.08         5.26 o                         
  -2   7   1        600.80        442.04         9.31 o                         
  -1   7   1       3682.40       3432.47        50.14 o                         
   0   7   1       1304.38       1355.82        16.89 o                         
   1   7   1       1110.59       1195.86        16.87 o                         
   2   7   1        152.34        137.46         5.22 o                         
   3   7   1        965.51        922.92        14.42 o                         
   4   7   1         10.53         19.60         3.41 o                         
   5   7   1        979.61        958.58        19.08 o                         
   6   7   1          2.25          1.95         3.33 o                         
   7   7   1         51.47         64.44         5.57 o                         
   8   7   1         23.47         16.00         5.82 o                         
   9   7   1        119.03        118.00         9.76 o                         
  10   7   1         35.15         40.26         8.57 o                         
  11   7   1         17.50         11.43         8.61 o                         
 -12   8   1          0.87         11.04         9.32 o                         
 -11   8   1          0.21         -0.08         6.86 o                         
 -10   8   1         16.64          4.45         7.01 o                         
  -9   8   1        270.75        316.41        16.38 o                         
  -8   8   1         20.24         24.00         4.40 o                         
  -7   8   1         42.00         60.71         4.82 o                         
  -6   8   1        330.04        294.25         8.77 o                         
  -5   8   1         16.41         12.46         2.93 o                         
  -4   8   1       2111.03       2221.14        31.51 o                         
  -3   8   1       5033.11       5371.62        73.36 o                         
  -2   8   1         11.56          5.63         2.63 o                         
  -1   8   1       9389.97       9821.25       122.11 o                         
   0   8   1       4099.60       4075.32        47.77 o                         
   1   8   1         23.61         47.29         3.10 o                         
   2   8   1        684.73        721.11        12.01 o                         
   3   8   1        231.69        207.48         6.86 o                         
   4   8   1        959.15        934.26        17.52 o                         
   5   8   1         55.03         58.74         5.28 o                         
   6   8   1         83.27         84.91         6.13 o                         
   7   8   1         12.10         24.85         4.93 o                         
   8   8   1         44.78         35.63         7.00 o                         
   9   8   1        617.94        628.62        32.55 o                         
  10   8   1        126.50        112.73        11.46 o                         
  11   8   1         15.37         18.94         8.59 o                         
 -11   9   1         69.06         35.33        16.09 o                         
 -10   9   1          9.83         19.63         7.28 o                         
  -9   9   1         52.95         21.99         6.65 o                         
  -8   9   1         38.66         27.47         5.95 o                         
  -7   9   1        110.50        113.17         6.06 o                         
  -6   9   1        886.67        777.41        15.29 o                         
  -5   9   1        170.89        162.11         6.64 o                         
  -4   9   1        244.08        281.78         8.87 o                         
  -3   9   1       1835.73       1915.93        29.70 o                         
  -2   9   1       4078.52       3958.71        59.62 o                         
  -1   9   1         90.23         71.88         3.76 o                         
   0   9   1        549.63        451.75         9.42 o                         
   1   9   1       2165.87       2094.74        31.61 o                         
   2   9   1        440.21        429.23         8.75 o                         
   3   9   1        109.56        107.44         5.07 o                         
   4   9   1       1398.95       1589.45        26.46 o                         
   5   9   1       1327.99       1368.08        26.00 o                         
   6   9   1         14.06         12.23         3.82 o                         
   7   9   1        203.22        214.72        10.78 o                         
   8   9   1          3.68         -3.49         5.79 o                         
   9   9   1        315.88        321.23        17.53 o                         
  10   9   1        406.11        384.97        22.90 o                         
  11   9   1        228.71        272.09        18.41 o                         
 -11  10   1        337.93        332.15        21.83 o                         
 -10  10   1          3.53          5.70         7.92 o                         
  -9  10   1         24.69         17.98         6.62 o                         
  -8  10   1        250.63        224.66        13.35 o                         
  -7  10   1          1.44          2.91         3.40 o                         
  -6  10   1         52.60         38.22         4.08 o                         
  -5  10   1        109.43        122.72         6.76 o                         
  -4  10   1         26.44         18.99         3.48 o                         
  -3  10   1         13.08         14.63         3.04 o                         
  -2  10   1         70.00         71.03         5.15 o                         
  -1  10   1       2363.95       2402.47        35.77 o                         
   0  10   1       1380.90       1443.20        23.50 o                         
   1  10   1        179.96        183.81         8.60 o                         
   2  10   1        865.33        902.19        15.57 o                         
   3  10   1       1990.06       1999.30        27.67 o                         
   4  10   1        980.46        984.56        19.94 o                         
   5  10   1        226.00        220.62         9.99 o                         
   6  10   1          1.37          2.20         4.31 o                         
   7  10   1        424.44        452.75        18.56 o                         
   8  10   1        355.77        386.08        18.78 o                         
   9  10   1          0.05          1.34         7.43 o                         
  10  10   1          1.41          6.71         8.48 o                         
 -11  11   1        182.07        216.80        18.81 o                         
 -10  11   1         35.33         20.91        11.53 o                         
  -9  11   1        381.72        367.09        21.24 o                         
  -8  11   1         70.40         61.52         8.23 o                         
  -7  11   1        118.69        138.23         9.02 o                         
  -6  11   1        287.34        236.96        10.00 o                         
  -5  11   1        102.52        107.49         7.50 o                         
  -4  11   1         32.05         25.97         3.88 o                         
  -3  11   1          0.02          0.52         2.56 o                         
  -2  11   1        308.46        322.53        10.72 o                         
  -1  11   1        228.54        241.35         9.09 o                         
   0  11   1       1488.31       1447.22        25.68 o                         
   1  11   1        642.72        656.95        13.54 o                         
   2  11   1        112.69        115.11         5.51 o                         
   3  11   1         11.06         12.89         2.57 o                         
   4  11   1        844.40        835.83        15.84 o                         
   5  11   1         17.96         19.37         4.51 o                         
   6  11   1        113.31        103.35         8.09 o                         
   7  11   1        452.62        467.31        19.59 o                         
   8  11   1        148.70        153.21        15.09 o                         
   9  11   1        319.45        334.59        21.26 o                         
  10  11   1         10.91          2.06         8.76 o                         
 -10  12   1         65.17         45.96        12.21 o                         
  -9  12   1        222.39        240.48        17.63 o                         
  -8  12   1         13.42         -5.92         6.60 o                         
  -7  12   1          9.16          6.66         5.69 o                         
  -6  12   1        312.79        285.51        10.97 o                         
  -5  12   1        221.60        183.18         8.50 o                         
  -4  12   1          5.24          0.94         4.03 o                         
  -3  12   1          0.79          2.12         2.87 o                         
  -2  12   1        540.50        541.11        12.47 o                         
  -1  12   1       2206.93       2144.14        33.45 o                         
   0  12   1        459.39        479.98        13.60 o                         
   1  12   1        275.53        281.13         8.93 o                         
   2  12   1       1571.46       1512.21        24.02 o                         
   3  12   1         47.88         40.07         3.95 o                         
   4  12   1          6.05          6.18         3.10 o                         
   5  12   1          2.15         -2.28         4.04 o                         
   6  12   1        176.08        199.60        11.00 o                         
   7  12   1         82.19         90.44         9.95 o                         
   8  12   1          1.34          3.10         6.45 o                         
   9  12   1         60.36         53.54        11.15 o                         
  10  12   1        341.67        340.23        22.72 o                         
 -10  13   1         45.06         20.94        11.25 o                         
  -9  13   1         63.77         48.72        17.30 o                         
  -8  13   1          0.08          8.59         7.37 o                         
  -7  13   1          7.65          1.31         5.58 o                         
  -6  13   1          5.31          7.24         5.12 o                         
  -5  13   1         73.66         84.11         6.30 o                         
  -4  13   1       1741.21       1654.79        28.58 o                         
  -3  13   1         63.76         53.14         4.78 o                         
  -2  13   1       2282.39       2185.80        34.70 o                         
  -1  13   1        175.50        159.72         8.04 o                         
   0  13   1       9593.00       9609.02       138.72 o                         
   1  13   1        350.75        327.86        10.18 o                         
   2  13   1         37.07         41.47         4.27 o                         
   3  13   1        958.07        940.64        20.73 o                         
   4  13   1         19.00         12.51         4.47 o                         
   5  13   1          0.07         -0.55         4.59 o                         
   6  13   1         31.18         24.05         8.41 o                         
   7  13   1          2.84          1.44         5.67 o                         
   8  13   1          1.80          5.27         7.60 o                         
   9  13   1          9.10         17.50         9.56 o                         
 -10  14   1        304.69        286.98        25.45 o                         
  -9  14   1         50.28         51.21        10.84 o                         
  -8  14   1        542.10        565.70        26.00 o                         
  -7  14   1        148.81        115.87        10.80 o                         
  -6  14   1         18.98         14.16         6.48 o                         
  -5  14   1          4.20          6.30         5.02 o                         
  -4  14   1        586.33        586.26        17.47 o                         
  -3  14   1        490.56        493.16        15.71 o                         
  -2  14   1       2300.34       2355.23        37.43 o                         
  -1  14   1        185.32        174.26         7.90 o                         
   0  14   1       1896.41       1794.63        32.24 o                         
   1  14   1        879.58        868.57        19.04 o                         
   2  14   1        840.16        869.86        21.67 o                         
   3  14   1        161.27        175.07         9.53 o                         
   4  14   1        228.76        222.05        11.45 o                         
   5  14   1          7.01          0.08         6.73 o                         
   6  14   1        144.73        132.31        11.82 o                         
   7  14   1         37.60         30.96         9.84 o                         
   8  14   1         72.39         76.38        11.66 o                         
   9  14   1         28.77         28.27        10.69 o                         
  -9  15   1        110.25        152.86        19.65 o                         
  -8  15   1        164.60        176.47        15.86 o                         
  -7  15   1        159.36        165.40        12.87 o                         
  -6  15   1         34.12         28.57        11.95 o                         
  -5  15   1          0.28         -2.80         4.76 o                         
  -4  15   1         54.99         60.27         7.09 o                         
  -3  15   1        272.46        264.95        10.94 o                         
  -2  15   1        344.69        367.62        20.34 o                         
  -1  15   1        203.62        215.43         9.65 o                         
   0  15   1          3.62          1.34         3.43 o                         
   1  15   1        663.03        612.83        19.63 o                         
   2  15   1          5.08          3.98         4.45 o                         
   3  15   1        509.75        497.27        16.77 o                         
   4  15   1        337.75        307.71        13.27 o                         
   5  15   1        648.22        694.98        20.71 o                         
   6  15   1        161.49        161.52        12.86 o                         
   7  15   1          0.75         -6.90         9.16 o                         
   8  15   1         46.97         32.83        12.23 o                         
  -8  16   1         55.73         47.93        12.94 o                         
  -7  16   1        633.13        651.22        29.14 o                         
  -6  16   1          0.76          1.82         6.11 o                         
  -5  16   1         15.04         17.97         6.60 o                         
  -4  16   1        204.20        206.95        12.27 o                         
  -3  16   1         17.34         18.57         5.16 o                         
  -2  16   1        572.63        554.26        15.71 o                         
  -1  16   1        898.16        881.89        22.09 o                         
   0  16   1         30.13         37.95         6.22 o                         
   1  16   1        292.12        306.57        15.33 o                         
   2  16   1        361.21        360.98        16.77 o                         
   3  16   1        491.40        474.51        17.57 o                         
   4  16   1         16.94         14.05         5.98 o                         
   5  16   1         25.93          9.44         6.23 o                         
   6  16   1        687.00        717.62        32.64 o                         
   7  16   1          4.47          5.24         9.85 o                         
  -8  17   1        871.41        903.89        44.38 o                         
  -7  17   1        184.09        204.00        17.63 o                         
  -6  17   1         41.15         56.18        10.93 o                         
  -5  17   1          0.02         -0.87         6.68 o                         
  -4  17   1        220.52        249.45        16.77 o                         
  -3  17   1        164.76        131.64        15.06 o                         
  -2  17   1       1333.52       1426.72        36.99 o                         
  -1  17   1        445.60        438.34        21.61 o                         
   0  17   1        873.99        898.38        23.08 o                         
   1  17   1         20.36         25.90         6.75 o                         
   2  17   1        345.06        324.13        16.38 o                         
   3  17   1          7.83          1.94         5.77 o                         
   4  17   1         57.59         56.31         8.60 o                         
   5  17   1          8.26          6.84        13.80 o                         
   6  17   1         34.86         30.41        11.19 o                         
   7  17   1        156.75        178.19        27.98 o                         
  -7  18   1          1.87         -7.50        10.63 o                         
  -6  18   1        240.35        254.06        25.61 o                         
  -5  18   1        343.40        321.36        20.52 o                         
  -4  18   1          7.97         -5.64         7.25 o                         
  -3  18   1        521.61        562.69        37.70 o                         
  -2  18   1        207.49        234.01        27.74 o                         
  -1  18   1        149.87        181.34        14.61 o                         
   0  18   1         76.65         58.81        10.70 o                         
   1  18   1        771.56        766.39        24.42 o                         
   2  18   1        250.52        245.49        35.71 o                         
   3  18   1         89.20        113.55        12.82 o                         
   4  18   1          3.28         11.19         9.07 o                         
   5  18   1         57.50         54.11        23.50 o                         
   6  18   1        109.44        135.64        20.34 o                         
  -6  19   1         24.52         24.09        11.89 o                         
  -5  19   1         23.00         35.33        12.58 o                         
  -4  19   1         41.55         33.81        11.37 o                         
  -3  19   1         93.72         77.79        13.75 o                         
  -2  19   1         26.60          6.73         8.57 o                         
  -1  19   1         59.88         60.22        12.65 o                         
   0  19   1        378.72        396.20        26.40 o                         
   1  19   1         43.02         41.60        11.74 o                         
   2  19   1        248.52        266.92        24.69 o                         
   3  19   1        896.31        951.62        38.62 o                         
   4  19   1        312.09        327.35        31.15 o                         
  -4  20   1         22.33         28.59        12.21 o                         
  -3  20   1         85.41        121.24        17.38 o                         
  -2  20   1        174.18        185.84        19.58 o                         
  -1  20   1         86.75         57.39        13.46 o                         
   0  20   1          0.15         -3.53         8.14 o                         
   1  20   1        455.93        424.58        28.48 o                         
   2  20   1        281.45        269.94        60.86 o                         
   3  20   1          0.62          2.81         9.89 o                         
  -2  21   1        188.35        208.66        35.61 o                         
  -1  21   1          5.85          6.68        16.98 o                         
   0  21   1         30.84         71.96        21.12 o                         
  -2 -19   2         54.34         45.09        14.52 o                         
  -1 -19   2       1523.54       1608.20        58.34 o                         
   0 -19   2          2.29          1.70         7.03 o                         
   1 -19   2         50.07         61.61        13.10 o                         
   2 -19   2        523.29        585.92        44.65 o                         
   3 -19   2        827.94        899.63        48.10 o                         
   4 -19   2          2.31        -10.05        11.19 o                         
  -4 -18   2          5.75          1.83        11.19 o                         
  -3 -18   2        642.36        633.96        51.66 o                         
  -2 -18   2        163.47        181.09        15.38 o                         
  -1 -18   2        341.48        378.46        18.93 o                         
   0 -18   2        115.26        147.65        12.49 o                         
   1 -18   2         30.75         29.28         7.71 o                         
   2 -18   2          6.53          5.09         6.56 o                         
   3 -18   2        114.05         96.17        11.18 o                         
   4 -18   2          0.90         -6.87         6.87 o                         
   5 -18   2          0.40         -8.47         9.87 o                         
   6 -18   2         26.31         50.34        17.63 o                         
  -5 -17   2         18.23         12.82         9.62 o                         
  -4 -17   2         21.28         32.11        10.52 o                         
  -3 -17   2        564.68        627.90        25.53 o                         
  -2 -17   2          7.92         19.97         7.13 o                         
  -1 -17   2        318.12        375.94        18.56 o                         
   0 -17   2          9.48          4.33         5.38 o                         
   1 -17   2         60.63         69.59        10.81 o                         
   2 -17   2        545.77        530.03        18.65 o                         
   3 -17   2        173.68        167.43        13.24 o                         
   4 -17   2       1157.05       1266.59        34.21 o                         
   5 -17   2         50.78         83.51        11.58 o                         
   6 -17   2        319.88        350.27        24.53 o                         
   7 -17   2        115.69         95.79        20.34 o                         
  -6 -16   2          0.25         -8.80         8.80 o                         
  -5 -16   2         89.16         69.21        17.20 o                         
  -4 -16   2        220.07        245.80        17.70 o                         
  -3 -16   2          5.96          3.51         6.82 o                         
  -2 -16   2        102.67        102.90         9.83 o                         
  -1 -16   2        114.93        118.03        10.75 o                         
   0 -16   2        319.90        347.83        15.27 o                         
   1 -16   2         30.71         27.87         6.01 o                         
   2 -16   2         36.23         47.14         6.87 o                         
   3 -16   2         34.17         29.62         6.10 o                         
   4 -16   2        904.37        911.10        24.21 o                         
   5 -16   2         75.99         81.43         8.91 o                         
   6 -16   2        495.92        544.89        32.22 o                         
   7 -16   2        255.85        270.58        23.57 o                         
   8 -16   2        159.75        185.66        16.79 o                         
  -7 -15   2        228.69        195.41        21.60 o                         
  -6 -15   2          3.39         -5.53         8.10 o                         
  -5 -15   2        398.55        419.52        21.03 o                         
  -4 -15   2        145.75        151.95        12.00 o                         
  -3 -15   2          1.26          7.19         5.22 o                         
  -2 -15   2        256.62        238.62        13.74 o                         
  -1 -15   2         18.83         30.56         6.45 o                         
   0 -15   2        352.84        367.23        15.13 o                         
   1 -15   2        700.90        695.25        19.49 o                         
   2 -15   2          3.34          5.85         4.29 o                         
   3 -15   2         93.06         98.38         8.01 o                         
   4 -15   2         93.79         83.77         8.42 o                         
   5 -15   2         98.89         90.64         8.77 o                         
   6 -15   2          0.75          2.93         6.09 o                         
   7 -15   2         99.53        106.91        16.11 o                         
   8 -15   2          0.02         -5.90         6.93 o                         
   9 -15   2        465.85        550.47        28.65 o                         
  -8 -14   2        130.89        115.00        17.18 o                         
  -7 -14   2         10.38         -6.56         6.87 o                         
  -6 -14   2        200.77        233.48        15.38 o                         
  -5 -14   2         16.32          3.02        12.74 o                         
  -4 -14   2        644.73        624.72        18.49 o                         
  -3 -14   2          5.34         12.65         5.02 o                         
  -2 -14   2         15.38         17.49         5.68 o                         
  -1 -14   2        153.70        156.41        10.71 o                         
   0 -14   2        891.34        858.50        23.93 o                         
   1 -14   2        134.25        143.29         9.27 o                         
   2 -14   2         16.68         14.18         4.29 o                         
   3 -14   2        394.86        385.61        12.90 o                         
   4 -14   2        411.39        418.51        21.02 o                         
   5 -14   2        153.01        116.29         9.39 o                         
   6 -14   2         12.07          9.03         5.79 o                         
   7 -14   2          0.75          0.26         6.11 o                         
   8 -14   2         66.32         71.64        11.36 o                         
   9 -14   2         26.45         41.70        19.67 o                         
  -8 -13   2         93.96        102.61        14.19 o                         
  -7 -13   2        143.08        141.78        15.00 o                         
  -6 -13   2          9.33         10.48         6.39 o                         
  -5 -13   2        564.10        540.78        18.57 o                         
  -4 -13   2        272.94        250.28        11.51 o                         
  -3 -13   2       1098.71       1020.43        24.09 o                         
  -2 -13   2        504.31        482.92        18.22 o                         
  -1 -13   2        396.56        401.66        21.13 o                         
   0 -13   2         48.44         28.49         5.72 o                         
   1 -13   2        118.71        115.16         6.94 o                         
   2 -13   2        619.84        626.88        16.60 o                         
   3 -13   2        212.70        228.63        11.28 o                         
   4 -13   2        685.36        670.05        18.86 o                         
   5 -13   2        164.04        157.75        15.94 o                         
   6 -13   2         17.09          9.86         7.21 o                         
   7 -13   2        397.70        408.05        19.35 o                         
   8 -13   2          1.17         -3.53         6.78 o                         
   9 -13   2        517.75        545.74        35.95 o                         
  10 -13   2        558.22        604.68        30.25 o                         
  -9 -12   2          0.02         -0.04         9.76 o                         
  -8 -12   2        147.87        171.94        16.00 o                         
  -7 -12   2         47.51         52.78        10.10 o                         
  -6 -12   2        147.68        139.60        11.95 o                         
  -5 -12   2        107.81         92.81         8.46 o                         
  -4 -12   2        380.41        420.82        14.27 o                         
  -3 -12   2        485.42        506.88        15.23 o                         
  -2 -12   2         64.97         56.84         6.06 o                         
  -1 -12   2        176.33        170.32        10.35 o                         
   0 -12   2         54.26         53.34         4.99 o                         
   1 -12   2         33.88         43.26         4.34 o                         
   2 -12   2         32.57         42.86         4.68 o                         
   3 -12   2       1791.50       1689.04        35.38 o                         
   4 -12   2         32.44         25.18         5.33 o                         
   5 -12   2          7.37          7.76         4.91 o                         
   6 -12   2         17.74          9.40         5.78 o                         
   7 -12   2          8.84          7.16         5.75 o                         
   8 -12   2         26.44         26.90         6.53 o                         
   9 -12   2         59.28         84.31        11.85 o                         
  10 -12   2         38.08         18.99         9.77 o                         
  -9 -11   2         33.97         47.50        10.67 o                         
  -8 -11   2          3.04          7.82         6.67 o                         
  -7 -11   2        155.28        140.58        12.77 o                         
  -6 -11   2          8.60          2.67         5.74 o                         
  -5 -11   2        673.82        716.34        17.92 o                         
  -4 -11   2         41.49         33.29         5.02 o                         
  -3 -11   2       2578.04       2608.22        43.74 o                         
  -2 -11   2       1294.49       1185.08        23.11 o                         
  -1 -11   2         46.79         35.50         4.36 o                         
   0 -11   2        775.16        730.74        14.82 o                         
   1 -11   2       2682.76       2471.41        33.55 o                         
   2 -11   2       6456.85       6174.88        91.52 o                         
   3 -11   2         35.36         43.55         3.41 o                         
   4 -11   2       1616.67       1500.49        28.32 o                         
   5 -11   2        297.22        311.74        13.31 o                         
   6 -11   2          0.17         -0.05         4.78 o                         
   7 -11   2        241.40        258.18        12.57 o                         
   8 -11   2         63.55         47.21         7.28 o                         
   9 -11   2         95.94         80.01        12.01 o                         
  10 -11   2         21.77         16.05         9.18 o                         
  11 -11   2         11.89         -0.99         9.04 o                         
 -10 -10   2        110.75        133.11        17.61 o                         
  -9 -10   2        198.09        211.97        15.72 o                         
  -8 -10   2        241.16        252.16        15.83 o                         
  -7 -10   2        161.48        144.87        12.03 o                         
  -6 -10   2          1.31         -3.48         4.89 o                         
  -5 -10   2        272.24        264.93        10.87 o                         
  -4 -10   2        140.41        149.34         8.18 o                         
  -3 -10   2         93.56        109.71         6.41 o                         
  -2 -10   2        345.46        363.44         9.56 o                         
  -1 -10   2       1023.11        988.22        20.97 o                         
   0 -10   2         77.26         76.25         4.49 o                         
   1 -10   2       1760.63       1600.76        22.88 o                         
   2 -10   2        338.28        309.84         8.68 o                         
   3 -10   2       2066.30       1999.58        30.92 o                         
   4 -10   2         33.65         44.08         3.73 o                         
   5 -10   2          3.54          0.33         2.87 o                         
   6 -10   2       1460.93       1334.00        25.39 o                         
   7 -10   2        105.37         70.77         7.18 o                         
   8 -10   2         11.41         12.47         5.96 o                         
   9 -10   2        384.07        331.24        20.20 o                         
  10 -10   2         71.04         40.20        11.02 o                         
  11 -10   2          2.75         -4.80         8.93 o                         
 -10  -9   2         88.67        101.48        14.69 o                         
  -9  -9   2         75.32         85.28        16.05 o                         
  -8  -9   2        142.21        130.93        11.70 o                         
  -7  -9   2          1.35          2.50         5.86 o                         
  -6  -9   2        248.82        283.68        14.57 o                         
  -5  -9   2        181.24        148.03         7.77 o                         
  -4  -9   2       1218.93       1097.21        20.37 o                         
  -3  -9   2        433.90        423.51        10.17 o                         
  -2  -9   2        890.14        846.40        15.29 o                         
  -1  -9   2        405.79        430.12        10.20 o                         
   0  -9   2        931.47        929.53        15.32 o                         
   1  -9   2        703.03        691.47        12.43 o                         
   2  -9   2        340.43        325.32         9.88 o                         
   3  -9   2        548.29        507.75         9.49 o                         
   4  -9   2       1323.41       1216.96        19.67 o                         
   5  -9   2        168.12        158.06         6.63 o                         
   6  -9   2        390.42        312.28        11.58 o                         
   7  -9   2       1989.97       1712.91        30.98 o                         
   8  -9   2        123.06        123.85         7.61 o                         
   9  -9   2        104.67        117.29        10.07 o                         
  10  -9   2          9.90         14.40         8.48 o                         
  11  -9   2        797.14        796.27        43.47 o                         
 -10  -8   2         27.59         48.45         9.22 o                         
  -9  -8   2        126.28        117.46        11.60 o                         
  -8  -8   2        472.01        491.95        22.36 o                         
  -7  -8   2        639.33        619.86        20.59 o                         
  -6  -8   2        176.88        164.98        10.68 o                         
  -5  -8   2         55.36         64.60         5.16 o                         
  -4  -8   2        373.21        419.19         9.03 o                         
  -3  -8   2        285.32        330.44         8.61 o                         
  -2  -8   2        736.82        712.25        13.16 o                         
  -1  -8   2       3750.87       3740.63        52.64 o                         
   0  -8   2        153.66        145.55         4.33 o                         
   1  -8   2       1726.01       1718.32        24.43 o                         
   2  -8   2        443.76        409.85         8.51 o                         
   3  -8   2       1251.32       1161.43        17.87 o                         
   4  -8   2          6.12          3.37         2.32 o                         
   5  -8   2       1957.42       1908.38        28.64 o                         
   6  -8   2        716.23        784.99        16.12 o                         
   7  -8   2        422.12        369.01        10.54 o                         
   8  -8   2        318.51        274.49        10.53 o                         
   9  -8   2          2.36          1.30         4.03 o                         
  10  -8   2        242.30        275.75        18.89 o                         
  11  -8   2        179.80        204.00        19.80 o                         
  12  -8   2        160.73        152.08        16.71 o                         
 -11  -7   2        183.71        223.48        21.62 o                         
 -10  -7   2         44.69         29.24         8.57 o                         
  -9  -7   2        219.84        252.58        18.69 o                         
  -8  -7   2        202.29        243.78        15.91 o                         
  -7  -7   2          2.81         -2.03         4.83 o                         
  -6  -7   2          1.38          5.41         3.28 o                         
  -5  -7   2        898.05        923.94        17.77 o                         
  -4  -7   2        509.76        503.17         9.89 o                         
  -3  -7   2        439.77        423.48         8.38 o                         
  -2  -7   2        322.21        457.62         9.51 o                         
  -1  -7   2         42.02         38.13         4.87 o                         
   0  -7   2       3552.03       3674.37        46.38 o                         
   1  -7   2          0.13         -1.63         1.63 o                         
   2  -7   2        622.92        707.15        11.07 o                         
   3  -7   2        534.20        493.90        13.60 o                         
   4  -7   2        502.01        411.07         8.55 o                         
   5  -7   2        332.54        310.51        11.60 o                         
   6  -7   2        450.72        419.25        11.13 o                         
   7  -7   2        279.87        300.09         9.54 o                         
   8  -7   2         20.15         18.21         3.93 o                         
   9  -7   2        172.38        144.96         8.34 o                         
  10  -7   2        152.79        133.06        12.95 o                         
  11  -7   2         76.96         80.33        12.07 o                         
  12  -7   2        233.27        234.73        19.66 o                         
 -11  -6   2         72.97         52.88        19.11 o                         
 -10  -6   2          0.15         -0.21         6.53 o                         
  -9  -6   2        175.16        179.73        13.98 o                         
  -8  -6   2         46.38         47.66         7.87 o                         
  -7  -6   2        525.91        535.04        18.06 o                         
  -6  -6   2        109.49         86.09         5.29 o                         
  -5  -6   2       1026.84       1041.58        20.98 o                         
  -4  -6   2          2.16         -0.30         1.85 o                         
  -3  -6   2        634.04        638.86        10.22 o                         
  -2  -6   2       9356.76      10706.31       132.77 o                         
  -1  -6   2       2534.52       3025.76        37.93 o                         
   0  -6   2        261.12        309.07         6.76 o                         
   1  -6   2        237.25        200.18         5.01 o                         
   2  -6   2        116.03        125.68         3.51 o                         
   3  -6   2         60.51         51.68         3.09 o                         
   4  -6   2        858.17        987.38        15.31 o                         
   5  -6   2       2487.38       2376.17        33.95 o                         
   6  -6   2        574.79        538.93        11.74 o                         
   7  -6   2         34.77         50.19         4.59 o                         
   8  -6   2       1902.06       1777.18        28.73 o                         
   9  -6   2        105.64        101.05         7.73 o                         
  10  -6   2        237.10        174.27        21.07 o                         
  11  -6   2         95.55         83.65        10.55 o                         
  12  -6   2        327.43        409.35        24.90 o                         
 -11  -5   2         13.87          2.23         7.68 o                         
 -10  -5   2        207.85        243.35        15.59 o                         
  -9  -5   2        367.99        363.04        17.72 o                         
  -8  -5   2        439.37        411.79        15.10 o                         
  -7  -5   2         66.03         61.07         6.44 o                         
  -6  -5   2       1413.82       1422.95        23.67 o                         
  -5  -5   2         42.87         32.34         4.00 o                         
  -4  -5   2        344.00        383.83         7.34 o                         
  -3  -5   2       2157.75       2267.66        27.93 o                         
  -2  -5   2         55.11         57.62         2.57 o                         
  -1  -5   2       2306.66       2458.52        29.53 o                         
   0  -5   2       4949.79       5132.06        73.05 o                         
   1  -5   2       1387.63       1503.42        19.57 o                         
   2  -5   2       4959.59       4788.96        52.58 o                         
   3  -5   2       9166.78      10425.47       122.20 o                         
   4  -5   2       1587.21       1701.72        23.12 o                         
   5  -5   2          3.83         -3.30         3.41 o                         
   6  -5   2       1231.95       1201.83        19.73 o                         
   7  -5   2        543.92        599.34        13.04 o                         
   8  -5   2       1019.05        946.12        20.01 o                         
   9  -5   2         96.11         81.29         6.70 o                         
  10  -5   2         38.53         36.94         6.00 o                         
  11  -5   2          3.24          1.06         6.33 o                         
  12  -5   2         24.78         25.01         8.55 o                         
 -11  -4   2          3.36         -4.43         8.14 o                         
 -10  -4   2         32.52         17.81         5.85 o                         
  -9  -4   2        203.93        229.65        11.61 o                         
  -8  -4   2        247.08        239.67        12.61 o                         
  -7  -4   2        857.29        886.67        19.58 o                         
  -6  -4   2         52.43         49.22         4.58 o                         
  -5  -4   2        393.35        385.99         8.43 o                         
  -4  -4   2        731.89        723.58        11.12 o                         
  -3  -4   2        280.59        266.04         5.40 o                         
  -2  -4   2       2520.40       2433.13        30.97 o                         
  -1  -4   2        278.94        310.83         5.99 o                         
   0  -4   2       1117.16       1156.27        13.74 o                         
   1  -4   2        491.92        455.66         7.69 o                         
   2  -4   2        236.08        244.04         4.71 o                         
   3  -4   2       1550.42       1615.42        20.30 o                         
   4  -4   2      13075.34      15045.79       175.23 o                         
   5  -4   2          2.61         -2.00         2.14 o                         
   6  -4   2        120.40        137.88         5.97 o                         
   7  -4   2        190.01        181.38         8.19 o                         
   8  -4   2         59.79         57.45         5.03 o                         
   9  -4   2         91.32         75.51         6.45 o                         
  10  -4   2        814.88        800.21        20.97 o                         
  11  -4   2         86.25         68.63         9.82 o                         
  12  -4   2         79.60         73.31        10.89 o                         
 -12  -3   2        110.92        107.55        20.86 o                         
 -11  -3   2        558.38        631.87        24.22 o                         
 -10  -3   2        656.95        583.68        16.58 o                         
  -9  -3   2         52.49         22.81         5.45 o                         
  -8  -3   2        211.28        208.69        10.15 o                         
  -7  -3   2         84.17         75.72         5.79 o                         
  -6  -3   2        133.54        126.98         6.33 o                         
  -5  -3   2       2366.48       2500.00        32.82 o                         
  -4  -3   2        340.50        381.45         7.46 o                         
  -3  -3   2       4699.46       4685.60        49.31 o                         
  -2  -3   2       1607.52       1874.50        21.47 o                         
  -1  -3   2       4810.03       4673.73        45.10 o                         
   0  -3   2       1577.94       1611.73        18.97 o                         
   1  -3   2       1145.61       1146.04        13.15 o                         
   2  -3   2         32.46         40.97         1.75 o                         
   3  -3   2        771.83        917.42        12.54 o                         
   4  -3   2       4966.84       5024.59        57.90 o                         
   5  -3   2        168.47        225.90         6.42 o                         
   6  -3   2        158.30        157.98         6.24 o                         
   7  -3   2        236.76        209.59         7.98 o                         
   8  -3   2       1485.44       1413.21        23.91 o                         
   9  -3   2       2416.49       2446.11        37.58 o                         
  10  -3   2       1198.32       1188.25        26.09 o                         
  11  -3   2          6.55         10.78         6.42 o                         
  12  -3   2        160.74        131.02        16.98 o                         
 -12  -2   2          0.14         -0.39         6.79 o                         
 -11  -2   2        164.08        157.88        11.61 o                         
 -10  -2   2       1980.34       1990.60        35.56 o                         
  -9  -2   2         75.67         58.29         6.05 o                         
  -8  -2   2        178.14        183.65         9.48 o                         
  -7  -2   2         82.22         84.53         4.17 o                         
  -6  -2   2        336.86        404.67         7.73 o                         
  -5  -2   2         15.08         19.57         1.92 o                         
  -4  -2   2        819.77        855.78        11.63 o                         
  -3  -2   2         92.88        117.53         3.16 o                         
  -2  -2   2       5849.40       5701.45        60.93 o                         
  -1  -2   2        371.59        363.83         4.28 o                         
   0  -2   2       1959.09       1938.12        25.14 o                         
   1  -2   2      14051.33      14231.68       138.22 o                         
   2  -2   2       1089.62       1149.34        11.54 o                         
   3  -2   2        427.23        377.30         6.09 o                         
   4  -2   2        177.87        226.29         5.57 o                         
   5  -2   2       1411.68       1452.88        20.72 o                         
   6  -2   2          0.06          0.23         3.16 o                         
   7  -2   2        609.73        633.66        13.17 o                         
   8  -2   2        654.16        701.37        14.78 o                         
   9  -2   2       1218.08       1212.78        22.29 o                         
  10  -2   2        110.27        110.72         8.48 o                         
  11  -2   2        478.30        479.33        19.80 o                         
  12  -2   2         14.64          1.54         7.22 o                         
 -12  -1   2        205.08        229.03        15.23 o                         
 -11  -1   2        158.59        178.48        12.24 o                         
 -10  -1   2        431.33        440.01        16.60 o                         
  -9  -1   2          8.73         13.67         4.61 o                         
  -8  -1   2          5.35          5.58         3.88 o                         
  -7  -1   2        231.10        221.46        10.59 o                         
  -6  -1   2         41.63         52.27         2.96 o                         
  -5  -1   2        278.01        355.87         6.85 o                         
  -4  -1   2        261.22        256.03         5.13 o                         
  -3  -1   2        705.81        695.39         9.86 o                         
  -2  -1   2        227.38        195.36         3.48 o                         
  -1  -1   2      40381.61      39958.44       476.94 o                         
   0  -1   2       1402.05       1385.91        14.66 o                         
   1  -1   2       1201.00       1205.29        12.53 o                         
   2  -1   2        466.04        479.35         5.95 o                         
   3  -1   2      17291.47      17216.28       167.83 o                         
   4  -1   2       5040.61       5197.98        62.61 o                         
   5  -1   2        217.38        218.14         6.39 o                         
   6  -1   2       1635.43       1574.04        24.04 o                         
   7  -1   2        405.39        379.51        10.34 o                         
   8  -1   2        241.14        244.33         9.23 o                         
   9  -1   2         45.54         58.44         5.62 o                         
  10  -1   2        630.34        634.85        17.59 o                         
  11  -1   2        699.94        737.07        22.23 o                         
  12  -1   2        379.94        380.15        19.00 o                         
 -12   0   2         64.30         91.41        11.84 o                         
 -11   0   2          6.76          3.49         5.81 o                         
 -10   0   2          0.13          3.99         5.18 o                         
  -9   0   2          9.15          3.26         3.93 o                         
  -8   0   2        854.72        859.73        18.02 o                         
  -7   0   2        771.98        809.39        15.09 o                         
  -6   0   2        659.15        737.90        12.92 o                         
  -5   0   2         15.67         26.92         2.76 o                         
  -4   0   2        154.40        134.25         4.15 o                         
  -3   0   2       2197.57       2128.76        23.39 o                         
  -2   0   2       8714.35       9050.44        78.22 o                         
  -1   0   2       2281.92       2265.67        20.58 o                         
   0   0   2        222.49        212.08         5.53 o                         
   1   0   2       7845.46       7862.24        73.86 o                         
   2   0   2         83.76         95.13         2.25 o                         
   3   0   2       1844.14       1903.97        19.27 o                         
   4   0   2       2248.03       2214.21        27.31 o                         
   5   0   2       1043.46        912.23        14.41 o                         
   6   0   2        262.00        270.07         9.87 o                         
   7   0   2       1354.26       1316.48        21.95 o                         
   8   0   2         21.53         29.40         4.17 o                         
   9   0   2          1.28          2.75         3.67 o                         
  10   0   2         15.46         23.80         5.81 o                         
  11   0   2          9.65          8.78         5.69 o                         
  12   0   2        343.74        325.53        17.20 o                         
 -12   1   2          3.66         -6.59         6.59 o                         
 -11   1   2        149.20        144.91        11.45 o                         
 -10   1   2        292.78        280.56        13.36 o                         
  -9   1   2        336.44        362.32        12.51 o                         
  -8   1   2          1.88         -0.95         3.18 o                         
  -7   1   2          0.45          2.25         2.57 o                         
  -6   1   2        192.79        191.05         6.24 o                         
  -5   1   2         46.25         59.82         3.25 o                         
  -4   1   2        208.23        260.57         5.76 o                         
  -3   1   2       1084.91       1161.40        14.90 o                         
  -2   1   2        224.27        277.42         3.84 o                         
  -1   1   2       1969.93       1998.39        17.25 o                         
   0   1   2         43.49         36.24         1.05 o                         
   1   1   2        210.07        203.78         3.27 o                         
   2   1   2      30483.95      30736.94       262.44 o                         
   3   1   2       4298.31       4180.29        38.60 o                         
   4   1   2        160.41        202.18         5.48 o                         
   5   1   2       4641.31       4797.63        59.04 o                         
   6   1   2        117.36        105.65         5.37 o                         
   7   1   2        336.41        363.48        10.19 o                         
   8   1   2         68.19         60.75         5.32 o                         
   9   1   2          5.60          1.41         3.66 o                         
  10   1   2        140.61        131.71         9.28 o                         
  11   1   2        421.54        445.95        16.88 o                         
  12   1   2          1.76         -5.53         5.53 o                         
 -12   2   2        229.44        268.91        17.88 o                         
 -11   2   2        106.47        115.82        12.02 o                         
 -10   2   2        221.68        187.74        14.27 o                         
  -9   2   2          4.99          8.20         4.08 o                         
  -8   2   2       2005.22       1928.03        30.32 o                         
  -7   2   2        859.13        911.11        16.68 o                         
  -6   2   2        155.85        151.39         5.98 o                         
  -5   2   2        311.82        337.41         6.60 o                         
  -4   2   2        225.39        228.00         5.44 o                         
  -3   2   2       1726.79       1636.91        17.87 o                         
  -2   2   2        606.58        671.32         7.08 o                         
  -1   2   2       2438.59       2576.67        24.96 o                         
   0   2   2       1320.63       1264.79        13.16 o                         
   1   2   2        497.04        478.54         5.33 o                         
   2   2   2        329.74        306.05         5.54 o                         
   3   2   2      14232.93      14702.75       149.36 o                         
   4   2   2          1.28          6.50         2.25 o                         
   5   2   2       1226.50       1222.74        19.18 o                         
   6   2   2        434.01        497.51        10.86 o                         
   7   2   2       1877.88       1918.43        35.21 o                         
   8   2   2        769.56        738.18        15.51 o                         
   9   2   2         56.27         41.44         4.70 o                         
  10   2   2        172.73        134.68        13.34 o                         
  11   2   2         21.90         24.11         6.15 o                         
  12   2   2         42.41         61.00         9.70 o                         
 -12   3   2          0.76         -2.86         8.28 o                         
 -11   3   2         94.10        105.60        11.62 o                         
 -10   3   2         16.62         23.26         5.72 o                         
  -9   3   2         70.74         66.90         6.42 o                         
  -8   3   2         57.75         67.13         5.25 o                         
  -7   3   2        654.42        697.11        13.91 o                         
  -6   3   2        144.40        147.56         6.02 o                         
  -5   3   2         58.25         74.22         3.75 o                         
  -4   3   2         82.46         86.48         3.31 o                         
  -3   3   2        102.04        105.00         2.99 o                         
  -2   3   2        695.03        727.61         8.41 o                         
  -1   3   2       1069.25       1002.04        10.15 o                         
   0   3   2      14938.46      14801.57       134.19 o                         
   1   3   2      25481.83      24671.84       223.80 o                         
   2   3   2      40684.98      39984.59       362.07 o                         
   3   3   2         73.37         61.50         2.89 o                         
   4   3   2        118.54        117.39         4.30 o                         
   5   3   2       2287.53       2286.93        32.05 o                         
   6   3   2        286.93        223.22         7.14 o                         
   7   3   2        678.59        755.21        14.07 o                         
   8   3   2       1646.39       1731.46        26.40 o                         
   9   3   2        445.63        452.44        11.94 o                         
  10   3   2         23.21         21.20         6.18 o                         
  11   3   2        120.99        104.98         9.96 o                         
  12   3   2          0.76         -4.96         7.01 o                         
 -12   4   2         84.62         96.71        11.75 o                         
 -11   4   2         42.96         21.09         7.67 o                         
 -10   4   2         43.84         60.90         8.38 o                         
  -9   4   2        376.91        397.38        14.28 o                         
  -8   4   2        687.57        680.40        14.54 o                         
  -7   4   2        421.19        399.95        10.58 o                         
  -6   4   2          2.32         -0.15         2.38 o                         
  -5   4   2        494.35        449.52         8.37 o                         
  -4   4   2          8.88         13.05         2.04 o                         
  -3   4   2        291.53        321.58         5.44 o                         
  -2   4   2        156.34        192.97         3.26 o                         
  -1   4   2       3121.18       3104.42        28.47 o                         
   0   4   2       5125.52       5232.72        50.14 o                         
   1   4   2      18338.84      18542.79       163.50 o                         
   2   4   2       4215.65       4520.97        41.42 o                         
   3   4   2        765.09       1005.28        13.83 o                         
   4   4   2        935.97       1011.95        15.25 o                         
   5   4   2        761.39        795.19        14.95 o                         
   6   4   2       1620.71       1648.45        26.77 o                         
   7   4   2         64.14         39.38         4.26 o                         
   8   4   2        121.90        133.29         6.85 o                         
   9   4   2        151.78        167.23        11.06 o                         
  10   4   2        516.28        484.95        18.58 o                         
  11   4   2        117.44        151.91        11.75 o                         
  12   4   2        113.94         67.23        10.94 o                         
 -12   5   2         13.09         -6.53         7.22 o                         
 -11   5   2         39.40         62.88        10.48 o                         
 -10   5   2          0.03         -0.86         5.21 o                         
  -9   5   2        153.01        111.09         8.09 o                         
  -8   5   2       4014.54       3833.11        53.40 o                         
  -7   5   2       1510.60       1429.81        23.14 o                         
  -6   5   2        472.44        460.24        10.16 o                         
  -5   5   2         16.06         13.66         2.36 o                         
  -4   5   2       1088.95       1101.08        15.29 o                         
  -3   5   2         20.40         23.80         2.12 o                         
  -2   5   2        238.21        260.84         4.43 o                         
  -1   5   2       1677.43       1719.83        17.95 o                         
   0   5   2       7574.57       7402.49        73.19 o                         
   1   5   2      11737.99      12080.09       110.69 o                         
   2   5   2        358.24        279.49         5.22 o                         
   3   5   2          9.03         12.40         2.10 o                         
   4   5   2        609.79        642.65        12.48 o                         
   5   5   2         93.92         75.69         4.88 o                         
   6   5   2          2.68         -2.29         2.77 o                         
   7   5   2         78.62         95.03         6.07 o                         
   8   5   2        297.70        345.23        10.90 o                         
   9   5   2        564.02        552.07        16.53 o                         
  10   5   2        216.49        227.38        13.25 o                         
  11   5   2         44.73         33.16         7.88 o                         
  12   5   2        447.91        424.70        26.02 o                         
 -12   6   2          0.06         -2.39         7.17 o                         
 -11   6   2        282.68        301.18        18.48 o                         
 -10   6   2        334.65        356.24        17.03 o                         
  -9   6   2         10.21         13.96         6.11 o                         
  -8   6   2        949.19        984.55        18.93 o                         
  -7   6   2       2369.76       2350.81        34.56 o                         
  -6   6   2          0.30         -2.31         2.31 o                         
  -5   6   2        458.66        457.51         9.08 o                         
  -4   6   2         21.86         18.56         2.57 o                         
  -3   6   2       2763.38       3063.99        34.70 o                         
  -2   6   2        378.18        431.18         6.90 o                         
  -1   6   2        378.55        421.36         6.79 o                         
   0   6   2       1989.89       1964.11        22.19 o                         
   1   6   2       1041.46       1053.18        12.36 o                         
   2   6   2       1344.38       1413.56        18.44 o                         
   3   6   2       3687.93       3715.13        46.06 o                         
   4   6   2         64.95         76.09         4.59 o                         
   5   6   2        584.46        663.83        13.62 o                         
   6   6   2        152.42        139.90         6.77 o                         
   7   6   2       1097.13       1107.11        21.09 o                         
   8   6   2       1394.33       1377.93        30.07 o                         
   9   6   2        469.33        467.91        16.76 o                         
  10   6   2        979.05        958.32        25.79 o                         
  11   6   2        232.65        241.42        14.84 o                         
  12   6   2        174.50        178.99        13.92 o                         
 -12   7   2         44.70         50.93        10.54 o                         
 -11   7   2         48.89         50.16         9.76 o                         
 -10   7   2          1.98         -4.38         6.56 o                         
  -9   7   2        394.02        419.07        17.18 o                         
  -8   7   2         69.68         59.54         6.01 o                         
  -7   7   2         98.52        101.48         5.58 o                         
  -6   7   2        836.22        842.37        14.48 o                         
  -5   7   2        648.14        724.69        12.46 o                         
  -4   7   2         90.40         72.65         3.60 o                         
  -3   7   2       3553.80       3850.35        45.41 o                         
  -2   7   2      24273.48      27752.45       304.35 o                         
  -1   7   2         18.32         19.32         2.32 o                         
   0   7   2       2777.34       2885.73        32.77 o                         
   1   7   2       2895.46       3022.36        34.30 o                         
   2   7   2        241.07        280.23         6.61 o                         
   3   7   2       1399.34       1497.26        24.01 o                         
   4   7   2          9.15         16.65         3.53 o                         
   5   7   2        333.37        338.22        13.21 o                         
   6   7   2          3.90          6.28         3.27 o                         
   7   7   2        638.00        605.07        14.37 o                         
   8   7   2          2.28          4.95         4.17 o                         
   9   7   2        136.75        105.14         8.76 o                         
  10   7   2         80.18        111.00        12.44 o                         
  11   7   2        927.59        993.36        27.87 o                         
  12   7   2          2.72         -2.59         7.75 o                         
 -12   8   2         27.35         19.17         8.52 o                         
 -11   8   2         34.22         23.28         8.58 o                         
 -10   8   2          4.35          0.85         6.09 o                         
  -9   8   2        213.54        207.93        12.46 o                         
  -8   8   2         39.70         51.08         6.76 o                         
  -7   8   2         34.02         27.52         3.77 o                         
  -6   8   2        197.01        195.12         6.58 o                         
  -5   8   2        115.19        114.69         4.81 o                         
  -4   8   2         37.22         25.77         3.09 o                         
  -3   8   2        445.04        445.83         9.16 o                         
  -2   8   2       1253.78       1408.32        22.04 o                         
  -1   8   2        535.79        592.77        11.50 o                         
   0   8   2          1.62          3.84         1.95 o                         
   1   8   2         22.54         22.53         2.65 o                         
   2   8   2         26.94         11.60         2.67 o                         
   3   8   2        245.58        277.43         7.97 o                         
   4   8   2         80.93         61.56         4.98 o                         
   5   8   2        105.46        109.42         6.74 o                         
   6   8   2         68.21         55.06         5.29 o                         
   7   8   2        250.90        239.03        10.11 o                         
   8   8   2        250.15        265.91        13.49 o                         
   9   8   2          1.12          2.64         5.98 o                         
  10   8   2         54.50         54.01         9.32 o                         
  11   8   2          1.30         -5.55         7.08 o                         
 -11   9   2         73.40         75.46        10.51 o                         
 -10   9   2        925.57        903.37        27.63 o                         
  -9   9   2          5.14         -2.93         6.99 o                         
  -8   9   2          3.12          8.10         4.97 o                         
  -7   9   2        480.82        529.78        12.58 o                         
  -6   9   2        570.58        569.66        11.46 o                         
  -5   9   2          7.29         12.18         2.71 o                         
  -4   9   2         12.71         10.29         2.62 o                         
  -3   9   2        582.03        580.98        11.10 o                         
  -2   9   2       2296.37       2459.72        38.92 o                         
  -1   9   2        179.09        238.17         8.55 o                         
   0   9   2        162.74        197.01         6.40 o                         
   1   9   2         87.05         84.40         4.51 o                         
   2   9   2        492.43        482.77        11.81 o                         
   3   9   2       6497.02       7068.82        95.96 o                         
   4   9   2       3381.89       3586.39        55.81 o                         
   5   9   2        153.94        172.67         8.32 o                         
   6   9   2        225.96        220.85        11.04 o                         
   7   9   2        150.76        151.18         8.99 o                         
   8   9   2         33.95         24.32         7.00 o                         
   9   9   2         11.54          7.67         7.48 o                         
  10   9   2        275.04        239.13        16.07 o                         
  11   9   2          5.54         19.24         8.14 o                         
 -11  10   2        204.85        260.81        19.67 o                         
 -10  10   2         23.11         17.67         7.46 o                         
  -9  10   2        134.38        154.51        12.24 o                         
  -8  10   2        241.59        268.78        13.44 o                         
  -7  10   2        191.04        161.86         7.70 o                         
  -6  10   2         36.45         55.85         4.62 o                         
  -5  10   2         14.15         12.40         3.58 o                         
  -4  10   2         34.90         23.70         3.58 o                         
  -3  10   2         46.07         35.11         3.83 o                         
  -2  10   2         97.36         97.66         5.77 o                         
  -1  10   2        324.62        361.18         8.77 o                         
   0  10   2       1520.01       1545.27        25.38 o                         
   1  10   2        812.71        832.35        16.11 o                         
   2  10   2        566.32        498.18        10.41 o                         
   3  10   2       1700.20       1815.46        28.29 o                         
   4  10   2        116.19         86.31         6.42 o                         
   5  10   2        260.37        279.75        10.70 o                         
   6  10   2       1665.05       1742.17        32.21 o                         
   7  10   2         72.05         71.46         7.24 o                         
   8  10   2        386.67        373.96        18.24 o                         
   9  10   2          6.12          4.62         7.60 o                         
  10  10   2        377.82        342.65        19.45 o                         
  11  10   2        588.98        631.73        27.98 o                         
 -11  11   2        744.95        884.13        45.82 o                         
 -10  11   2          0.37          2.60         7.48 o                         
  -9  11   2        297.86        310.59        16.77 o                         
  -8  11   2        483.99        510.10        19.00 o                         
  -7  11   2        618.40        598.87        14.83 o                         
  -6  11   2         11.50          2.32         3.62 o                         
  -5  11   2       1892.05       1575.95        27.37 o                         
  -4  11   2         97.97        101.57         6.02 o                         
  -3  11   2         90.24         86.12         5.33 o                         
  -2  11   2        175.31        178.57         7.82 o                         
  -1  11   2        204.02        210.09         7.31 o                         
   0  11   2         94.72         99.60         5.36 o                         
   1  11   2        969.54        927.42        17.16 o                         
   2  11   2        474.11        446.43        13.57 o                         
   3  11   2        662.99        654.57        13.17 o                         
   4  11   2       2538.06       2543.23        42.56 o                         
   5  11   2          3.35          0.04         4.04 o                         
   6  11   2        131.45        133.71         9.21 o                         
   7  11   2        338.78        326.48        16.43 o                         
   8  11   2        131.78        150.50        12.27 o                         
   9  11   2         21.78         18.82        12.55 o                         
  10  11   2         45.29         51.83        11.53 o                         
 -10  12   2         90.98        120.18        16.28 o                         
  -9  12   2         64.24         80.26        11.47 o                         
  -8  12   2         41.33         36.54         9.09 o                         
  -7  12   2        551.91        542.60        16.97 o                         
  -6  12   2       1137.69       1100.88        21.97 o                         
  -5  12   2        712.13        608.03        18.49 o                         
  -4  12   2        176.80        197.21         8.26 o                         
  -3  12   2        190.43        170.44         7.54 o                         
  -2  12   2        146.99        143.55         6.54 o                         
  -1  12   2        347.87        343.78         9.31 o                         
   0  12   2         88.40         84.62         5.24 o                         
   1  12   2         81.43         86.57         5.38 o                         
   2  12   2         20.51         20.77         3.48 o                         
   3  12   2        545.59        582.73        12.53 o                         
   4  12   2          0.41         -1.94         4.79 o                         
   5  12   2         27.48         27.71         5.43 o                         
   6  12   2         51.31         40.09         7.36 o                         
   7  12   2         49.23         50.64         8.33 o                         
   8  12   2        301.32        290.99        19.20 o                         
   9  12   2        187.09        196.53        16.99 o                         
  10  12   2         19.33          5.62         9.14 o                         
 -10  13   2        152.22        150.27        15.65 o                         
  -9  13   2         13.32         17.05         8.30 o                         
  -8  13   2         16.45         30.57         8.59 o                         
  -7  13   2        685.90        634.04        21.43 o                         
  -6  13   2         35.55         36.55         5.35 o                         
  -5  13   2          6.08         30.49         6.44 o                         
  -4  13   2        149.97        135.77         7.16 o                         
  -3  13   2        501.80        468.51        12.01 o                         
  -2  13   2        104.78        104.59         5.96 o                         
  -1  13   2          0.08         -0.94         3.22 o                         
   0  13   2        883.10        898.75        18.81 o                         
   1  13   2       2830.28       2880.39        43.59 o                         
   2  13   2       2745.26       2745.41        42.10 o                         
   3  13   2        419.22        366.26        10.26 o                         
   4  13   2        584.21        565.19        20.41 o                         
   5  13   2        112.07        127.40         9.36 o                         
   6  13   2          9.79         10.18         5.01 o                         
   7  13   2         51.84         44.86         8.61 o                         
   8  13   2        330.87        311.89        34.43 o                         
   9  13   2         27.54         19.85         9.46 o                         
 -10  14   2         61.34         64.91        14.62 o                         
  -9  14   2        215.87        208.97        17.19 o                         
  -8  14   2          6.46          3.17         7.11 o                         
  -7  14   2        415.84        467.09        20.15 o                         
  -6  14   2        492.78        428.46        18.21 o                         
  -5  14   2        147.69        124.78         9.09 o                         
  -4  14   2        410.95        479.36        12.92 o                         
  -3  14   2       1183.25       1129.83        21.45 o                         
  -2  14   2          0.22         -2.36         2.92 o                         
  -1  14   2        647.38        655.78        14.49 o                         
   0  14   2        829.77        830.51        16.92 o                         
   1  14   2       1627.30       1600.12        27.59 o                         
   2  14   2        187.06        182.60         8.14 o                         
   3  14   2          2.33          4.40         4.38 o                         
   4  14   2        414.14        394.57        15.72 o                         
   5  14   2          4.90          4.97         4.84 o                         
   6  14   2        104.07         96.88         8.92 o                         
   7  14   2          2.52          8.03         7.12 o                         
   8  14   2        390.40        377.17        30.02 o                         
   9  14   2        237.97        252.83        19.95 o                         
  -9  15   2          0.07         -0.96         9.62 o                         
  -8  15   2         75.96        101.94        15.20 o                         
  -7  15   2         21.02         37.37         7.89 o                         
  -6  15   2         66.22         55.34         8.49 o                         
  -5  15   2        498.90        484.80        18.93 o                         
  -4  15   2         29.29         48.96         6.67 o                         
  -3  15   2       1682.65       1578.64        27.37 o                         
  -2  15   2         20.99         11.92         4.72 o                         
  -1  15   2        905.16        841.28        17.50 o                         
   0  15   2        142.14        143.53         7.41 o                         
   1  15   2        338.83        316.87        14.42 o                         
   2  15   2         22.76         16.68         5.18 o                         
   3  15   2        147.50        149.17         9.72 o                         
   4  15   2        655.95        625.61        29.43 o                         
   5  15   2          6.92         12.05         5.61 o                         
   6  15   2        245.32        243.50        24.42 o                         
   7  15   2         30.18         39.08        10.52 o                         
   8  15   2         49.55         27.78        10.10 o                         
  -9  16   2         89.75        104.87        17.61 o                         
  -8  16   2        109.32        137.94        19.00 o                         
  -7  16   2         44.50         21.72         9.14 o                         
  -6  16   2          6.78          9.67         7.74 o                         
  -5  16   2        687.37        602.61        20.84 o                         
  -4  16   2         59.34         80.35         8.59 o                         
  -3  16   2          2.02          1.22         4.26 o                         
  -2  16   2          0.05          2.73         4.10 o                         
  -1  16   2         11.83          5.19         4.04 o                         
   0  16   2          6.01          2.64         4.05 o                         
   1  16   2         48.06         65.74         7.69 o                         
   2  16   2         21.02         25.37         5.74 o                         
   3  16   2        458.85        500.05        17.37 o                         
   4  16   2         35.67         55.28        11.53 o                         
   5  16   2          7.79         10.16         6.85 o                         
   6  16   2        112.49         93.63        12.42 o                         
   7  16   2          3.84          9.69         8.23 o                         
   8  16   2         93.39         97.77        13.50 o                         
  -8  17   2         87.44        111.87        16.92 o                         
  -7  17   2          1.16          2.06         8.23 o                         
  -6  17   2        149.51        170.98        15.65 o                         
  -5  17   2        252.72        265.88        18.44 o                         
  -4  17   2        224.17        208.63        15.94 o                         
  -3  17   2        228.33        224.61        13.12 o                         
  -2  17   2        767.70        763.38        20.86 o                         
  -1  17   2         91.64         94.87        10.37 o                         
   0  17   2        287.05        276.59        14.75 o                         
   1  17   2         64.37         67.53         9.46 o                         
   2  17   2        112.39        108.69         9.64 o                         
   3  17   2          0.13          4.14         5.22 o                         
   4  17   2        193.01        178.79        15.26 o                         
   5  17   2          0.02          2.30         7.29 o                         
   6  17   2        183.14        205.63        17.98 o                         
   7  17   2          8.53          4.75         8.33 o                         
  -7  18   2        431.93        477.80        27.03 o                         
  -6  18   2        363.83        365.18        22.46 o                         
  -5  18   2          4.89         -7.05         8.14 o                         
  -4  18   2         26.94          3.91         7.63 o                         
  -3  18   2          6.33         15.50        10.19 o                         
  -2  18   2        181.77        208.88        18.97 o                         
  -1  18   2       1107.64       1030.65        39.11 o                         
   0  18   2        171.21        178.27        14.42 o                         
   1  18   2         47.58         41.89         8.74 o                         
   2  18   2         58.34         30.80        14.46 o                         
   3  18   2        377.00        360.72        24.40 o                         
   4  18   2          1.10          0.73         7.13 o                         
   5  18   2         28.34         24.95        10.89 o                         
   6  18   2          2.75         -8.19         8.57 o                         
  -6  19   2          3.83          9.96         9.14 o                         
  -5  19   2         95.86         86.23        20.32 o                         
  -4  19   2        524.13        495.04        31.19 o                         
  -3  19   2         42.68         42.12        22.39 o                         
  -2  19   2         55.69         48.82        11.49 o                         
  -1  19   2          1.26          0.65         8.53 o                         
   0  19   2        171.25        154.52        17.15 o                         
   1  19   2        100.70         89.84        13.78 o                         
   2  19   2        109.92         99.64        17.50 o                         
   3  19   2         84.74         96.59        19.44 o                         
   4  19   2         11.89         14.37        10.46 o                         
   5  19   2        428.30        500.66        39.86 o                         
  -5  20   2        130.33        167.61        20.12 o                         
  -4  20   2        298.42        317.94        25.71 o                         
  -3  20   2        120.68        121.23        19.71 o                         
  -2  20   2        650.81        741.66        39.27 o                         
  -1  20   2         85.17         85.19        14.14 o                         
   0  20   2          0.56          8.98         9.07 o                         
   1  20   2        134.01        141.09        19.68 o                         
   2  20   2         15.25         20.35        10.81 o                         
   3  20   2        156.08        149.15        17.95 o                         
   4  20   2         51.76         37.03        15.35 o                         
  -3  21   2        172.68        176.76        20.28 o                         
  -2  21   2        380.93        375.63        61.40 o                         
  -1  21   2          7.43          6.94         9.45 o                         
   0  21   2         63.06         49.35        12.89 o                         
   1  21   2         64.30         53.88        13.64 o                         
   2  21   2          4.49          5.49         9.12 o                         
  -1 -19   3          2.35          7.53         7.84 o                         
   0 -19   3          2.70         -6.68         7.05 o                         
   1 -19   3         44.41         36.37        11.04 o                         
   2 -19   3        136.58        107.56        19.94 o                         
   3 -19   3        252.75        243.23        38.78 o                         
  -3 -18   3        235.98        213.92        22.17 o                         
  -2 -18   3        257.81        290.69        24.76 o                         
  -1 -18   3        142.44        167.58        13.24 o                         
   0 -18   3        288.21        284.09        18.93 o                         
   1 -18   3         31.95         26.43        10.01 o                         
   2 -18   3         84.36         90.23        11.56 o                         
   3 -18   3        374.65        381.15        27.31 o                         
   4 -18   3          8.61          9.02        10.36 o                         
   5 -18   3          8.81         17.36        13.88 o                         
  -4 -17   3         41.31         65.92        18.80 o                         
  -3 -17   3        158.62        178.19        17.86 o                         
  -2 -17   3          8.49          8.69         7.63 o                         
  -1 -17   3        517.91        520.75        24.25 o                         
   0 -17   3         38.85         30.55         7.34 o                         
   1 -17   3         58.53         58.53         8.62 o                         
   2 -17   3         50.73         39.40         7.24 o                         
   3 -17   3         14.74         14.65         6.82 o                         
   4 -17   3        292.76        298.61        29.51 o                         
   5 -17   3        699.65        766.09        29.26 o                         
   6 -17   3          9.74         -9.03         9.03 o                         
   7 -17   3         21.19          4.23        12.38 o                         
  -6 -16   3          2.38         14.67        11.19 o                         
  -5 -16   3          6.97         -2.96         8.23 o                         
  -4 -16   3        228.99        210.69        19.39 o                         
  -3 -16   3        144.30        149.18        13.78 o                         
  -2 -16   3         71.88         50.21         7.98 o                         
  -1 -16   3        369.27        386.91        18.46 o                         
   0 -16   3          3.80          3.04         5.27 o                         
   1 -16   3          5.58          7.28         5.38 o                         
   2 -16   3         98.10        105.31         9.48 o                         
   3 -16   3        112.89        128.83        10.09 o                         
   4 -16   3        217.97        218.73        12.88 o                         
   5 -16   3        517.17        632.53        52.85 o                         
   6 -16   3        258.29        293.22        20.02 o                         
   7 -16   3        364.39        464.27        24.91 o                         
   8 -16   3          8.35         15.67         9.23 o                         
  -6 -15   3        769.42        743.03        37.01 o                         
  -5 -15   3        182.30        145.27        17.47 o                         
  -4 -15   3          0.05         -2.25         7.77 o                         
  -3 -15   3        392.31        420.69        23.50 o                         
  -2 -15   3        220.52        236.34        14.05 o                         
  -1 -15   3        152.83        142.06        11.21 o                         
   0 -15   3         26.43         22.13         6.57 o                         
   1 -15   3          0.10         -1.63         4.19 o                         
   2 -15   3          3.90          5.41         4.79 o                         
   3 -15   3         46.20         39.99         6.53 o                         
   4 -15   3          3.03         14.89         5.85 o                         
   5 -15   3          9.69         -5.53         5.53 o                         
   6 -15   3         63.33         90.40        10.68 o                         
   7 -15   3         67.32         66.61        11.16 o                         
   8 -15   3          0.56         -2.21         8.48 o                         
  -7 -14   3          4.25          5.40         9.84 o                         
  -6 -14   3        105.42        106.23        15.94 o                         
  -5 -14   3         20.88         25.32         9.33 o                         
  -4 -14   3        188.34        182.12        12.77 o                         
  -3 -14   3          9.35          9.68         5.04 o                         
  -2 -14   3        841.04        878.17        22.93 o                         
  -1 -14   3        596.82        619.73        24.29 o                         
   0 -14   3        128.59        162.67        11.07 o                         
   1 -14   3       1314.18       1308.87        29.07 o                         
   2 -14   3         50.99         48.92         6.46 o                         
   3 -14   3         48.17         40.16         5.60 o                         
   4 -14   3        214.46        224.62        12.55 o                         
   5 -14   3          2.97         11.69         6.06 o                         
   6 -14   3         20.92         10.24         6.19 o                         
   7 -14   3        290.45        357.12        18.64 o                         
   8 -14   3        238.80        223.83        17.18 o                         
   9 -14   3       1001.76       1032.16        35.51 o                         
  -8 -13   3        270.39        285.39        30.99 o                         
  -7 -13   3        128.27        122.63        15.57 o                         
  -6 -13   3        573.12        554.27        23.62 o                         
  -5 -13   3        344.90        303.43        15.96 o                         
  -4 -13   3        547.29        474.39        24.87 o                         
  -3 -13   3         72.22         41.05         6.17 o                         
  -2 -13   3        894.31        848.52        23.67 o                         
  -1 -13   3        694.90        673.88        20.24 o                         
   0 -13   3        404.21        389.63        15.00 o                         
   1 -13   3         59.23         54.09         6.41 o                         
   2 -13   3        156.07        135.42        10.13 o                         
   3 -13   3         23.55         19.37         5.09 o                         
   4 -13   3         19.54         11.68         4.77 o                         
   5 -13   3         47.21         32.98         6.83 o                         
   6 -13   3        416.22        462.66        19.89 o                         
   7 -13   3          0.80          5.69         5.98 o                         
   8 -13   3        706.60        755.10        28.55 o                         
   9 -13   3        165.05        171.17        16.13 o                         
  10 -13   3        402.84        375.05        24.03 o                         
  -8 -12   3         16.01          3.94         7.32 o                         
  -7 -12   3         42.77         40.83         9.40 o                         
  -6 -12   3          1.05         -4.75         4.75 o                         
  -5 -12   3         24.87         14.53         5.66 o                         
  -4 -12   3        974.76        831.38        21.10 o                         
  -3 -12   3        349.92        318.23        14.28 o                         
  -2 -12   3       1249.87       1139.53        28.17 o                         
  -1 -12   3         79.19         90.49         7.07 o                         
   0 -12   3        285.37        296.26        15.73 o                         
   1 -12   3         82.26        101.56         6.35 o                         
   2 -12   3        767.57        741.06        19.21 o                         
   3 -12   3         23.76         39.42         5.54 o                         
   4 -12   3         23.12         15.61         5.92 o                         
   5 -12   3        380.21        344.39        15.89 o                         
   6 -12   3         27.57         34.55         6.90 o                         
   7 -12   3        699.17        701.49        22.77 o                         
   8 -12   3          1.13         -0.80         5.21 o                         
   9 -12   3        192.80        238.63        22.53 o                         
  10 -12   3        139.62        115.24        14.76 o                         
  -9 -11   3          0.86         -3.76         7.88 o                         
  -8 -11   3         24.17         27.47         9.18 o                         
  -7 -11   3         20.89         25.24         7.61 o                         
  -6 -11   3        117.30        121.66        14.20 o                         
  -5 -11   3        809.79        784.42        21.47 o                         
  -4 -11   3         19.27          7.27         4.24 o                         
  -3 -11   3        177.30        137.79         8.57 o                         
  -2 -11   3          4.37          6.56         3.73 o                         
  -1 -11   3        428.87        461.36        13.47 o                         
   0 -11   3         76.62         81.22         5.02 o                         
   1 -11   3        783.62        763.89        17.82 o                         
   2 -11   3      10233.31      10014.41       133.85 o                         
   3 -11   3        708.25        648.05        16.99 o                         
   4 -11   3          0.04          2.74         4.55 o                         
   5 -11   3         60.39         78.59         7.70 o                         
   6 -11   3        322.42        346.94        16.12 o                         
   7 -11   3        140.03        148.93         9.91 o                         
   8 -11   3          0.10         -3.29         5.78 o                         
   9 -11   3         63.96         70.90        16.96 o                         
  10 -11   3          0.05         -1.68         7.55 o                         
  11 -11   3        130.15        129.03        16.62 o                         
  -9 -10   3         36.69         24.35         8.92 o                         
  -8 -10   3         17.85          5.72         7.16 o                         
  -7 -10   3         12.62         21.55         6.80 o                         
  -6 -10   3         94.28         93.37         8.66 o                         
  -5 -10   3         75.73         71.26         8.87 o                         
  -4 -10   3       1273.80       1220.84        24.29 o                         
  -3 -10   3         12.76          6.36         3.87 o                         
  -2 -10   3        238.56        246.66        10.46 o                         
  -1 -10   3        102.66        108.83         5.75 o                         
   0 -10   3        747.52        736.83        14.24 o                         
   1 -10   3         21.41         29.60         2.88 o                         
   2 -10   3       5059.56       5028.63        70.55 o                         
   3 -10   3          5.74          9.36         3.47 o                         
   4 -10   3        236.43        256.12        10.51 o                         
   5 -10   3       1077.64        966.58        23.49 o                         
   6 -10   3         29.20         25.03         5.47 o                         
   7 -10   3        170.82        198.15        11.20 o                         
   8 -10   3          9.83          4.00         6.06 o                         
   9 -10   3        374.17        420.41        17.66 o                         
  10 -10   3         15.16         -6.95         6.95 o                         
  11 -10   3        135.44        109.02        16.50 o                         
 -10  -9   3          4.71         17.76         9.49 o                         
  -9  -9   3         33.71         27.28         8.77 o                         
  -8  -9   3       1259.93       1348.47        35.19 o                         
  -7  -9   3        559.21        543.78        19.95 o                         
  -6  -9   3          5.07         -3.30         4.73 o                         
  -5  -9   3         13.26         14.93         4.06 o                         
  -4  -9   3       1245.07       1269.56        26.62 o                         
  -3  -9   3       1109.44       1071.65        21.25 o                         
  -2  -9   3         23.98          6.88         3.81 o                         
  -1  -9   3         78.81         91.62         5.57 o                         
   0  -9   3        406.20        414.10         8.42 o                         
   1  -9   3        189.06        166.45         5.22 o                         
   2  -9   3       1599.85       1484.69        24.46 o                         
   3  -9   3          2.21          3.20         2.83 o                         
   4  -9   3        346.69        362.62        12.90 o                         
   5  -9   3          0.01         -2.01         2.36 o                         
   6  -9   3        173.44        149.86         8.26 o                         
   7  -9   3         46.90         54.45         5.89 o                         
   8  -9   3        435.64        419.89        14.30 o                         
   9  -9   3        137.17        112.74         9.76 o                         
  10  -9   3         21.71         10.95         8.58 o                         
  11  -9   3         45.77         42.49        10.71 o                         
 -10  -8   3          2.06         -2.06         7.80 o                         
  -9  -8   3       1194.39       1315.13        43.68 o                         
  -8  -8   3          8.95          6.79         5.98 o                         
  -7  -8   3        676.16        654.77        21.00 o                         
  -6  -8   3        109.92        101.22         7.89 o                         
  -5  -8   3        317.81        318.54        10.94 o                         
  -4  -8   3         66.75         54.50         5.02 o                         
  -3  -8   3         65.45         47.69         4.84 o                         
  -2  -8   3        894.72        804.75        16.35 o                         
  -1  -8   3         64.20         89.77         5.14 o                         
   0  -8   3         40.98         29.74         2.28 o                         
   1  -8   3          7.08         10.14         1.90 o                         
   2  -8   3        186.60        202.81         7.33 o                         
   3  -8   3         67.52         70.06         4.80 o                         
   4  -8   3         14.58         18.14         2.79 o                         
   5  -8   3         35.04         43.54         3.88 o                         
   6  -8   3         91.13         96.53         5.77 o                         
   7  -8   3         30.65         20.22         4.01 o                         
   8  -8   3         36.51         40.46         5.16 o                         
   9  -8   3        123.43        128.38         8.83 o                         
  10  -8   3         13.86          9.98        10.35 o                         
  11  -8   3         66.41        100.12        22.56 o                         
  12  -8   3        292.42        286.55        29.97 o                         
 -10  -7   3          2.42         -2.28         7.71 o                         
  -9  -7   3         38.61         26.57         7.54 o                         
  -8  -7   3        826.71        843.04        25.31 o                         
  -7  -7   3          5.04         13.87         5.78 o                         
  -6  -7   3        164.82        156.99         9.75 o                         
  -5  -7   3        216.39        203.57         9.92 o                         
  -4  -7   3          6.94         10.29         2.51 o                         
  -3  -7   3       1256.51       1109.16        19.32 o                         
  -2  -7   3          6.30          3.78         2.05 o                         
  -1  -7   3       2009.60       1964.20        31.58 o                         
   0  -7   3         69.19         90.53         3.33 o                         
   1  -7   3          5.88         14.39         3.11 o                         
   2  -7   3         31.69         48.89         4.16 o                         
   3  -7   3          0.82         -0.54         2.18 o                         
   4  -7   3          0.20          4.08         2.12 o                         
   5  -7   3        121.75        105.93         5.26 o                         
   6  -7   3          6.44          1.94         3.05 o                         
   7  -7   3        732.80        628.83        13.99 o                         
   8  -7   3         76.36         85.49         6.33 o                         
   9  -7   3         59.64         66.28         6.18 o                         
  10  -7   3         16.86          9.49         9.47 o                         
  11  -7   3         24.29         21.56         8.82 o                         
  12  -7   3         11.48          9.91        11.19 o                         
 -11  -6   3          1.98         -0.85        28.20 o                         
 -10  -6   3        290.97        249.66        16.25 o                         
  -9  -6   3        687.29        679.74        22.65 o                         
  -8  -6   3        198.25        190.30        12.63 o                         
  -7  -6   3          9.09         10.28         5.64 o                         
  -6  -6   3       1085.46       1053.32        31.09 o                         
  -5  -6   3       1079.74       1057.55        18.08 o                         
  -4  -6   3        319.90        297.11        11.64 o                         
  -3  -6   3        976.34        951.35        14.30 o                         
  -2  -6   3       2856.89       2809.85        37.90 o                         
  -1  -6   3          0.15          6.27         2.12 o                         
   0  -6   3        965.42        772.84        12.37 o                         
   1  -6   3       3995.75       4233.27        61.43 o                         
   2  -6   3       1257.70       1319.97        19.70 o                         
   3  -6   3        101.73         74.87         4.13 o                         
   4  -6   3         29.23         38.56         3.19 o                         
   5  -6   3        276.95        293.42         7.87 o                         
   6  -6   3         88.52         85.29         4.99 o                         
   7  -6   3          1.86         -0.69         3.00 o                         
   8  -6   3          1.75         -2.08         3.24 o                         
   9  -6   3          5.85          2.99         4.36 o                         
  10  -6   3         98.80        114.96         8.49 o                         
  11  -6   3         26.22         26.11         9.14 o                         
  12  -6   3         78.82         78.58        12.89 o                         
 -11  -5   3          5.53          1.81         9.34 o                         
 -10  -5   3          0.00          1.92         6.02 o                         
  -9  -5   3          0.01          2.77         6.09 o                         
  -8  -5   3        101.83         91.06         7.94 o                         
  -7  -5   3        130.25        131.51         8.75 o                         
  -6  -5   3       1465.24       1457.85        27.13 o                         
  -5  -5   3       1719.41       1711.75        24.27 o                         
  -4  -5   3        614.06        601.08        10.23 o                         
  -3  -5   3        600.32        622.88        10.23 o                         
  -2  -5   3        434.03        433.02         7.79 o                         
  -1  -5   3       4873.52       4806.22        57.85 o                         
   0  -5   3         43.16         33.02         1.84 o                         
   1  -5   3        530.77        575.62        12.23 o                         
   2  -5   3        491.02        508.40         9.47 o                         
   3  -5   3        347.91        404.28         7.95 o                         
   4  -5   3        159.06        154.49         4.92 o                         
   5  -5   3          0.06         -2.23         2.23 o                         
   6  -5   3        570.02        508.24        11.17 o                         
   7  -5   3         90.28         66.41         4.97 o                         
   8  -5   3        807.82        742.00        16.49 o                         
   9  -5   3         10.13         13.66         4.57 o                         
  10  -5   3        170.78        181.19        11.61 o                         
  11  -5   3        161.86        146.76        16.44 o                         
  12  -5   3          8.33          6.32        10.52 o                         
 -11  -4   3          0.16         -1.56         7.63 o                         
 -10  -4   3          0.04          4.28         5.34 o                         
  -9  -4   3        202.81        165.18        10.88 o                         
  -8  -4   3         23.98         16.30         5.17 o                         
  -7  -4   3        970.11        977.74        22.49 o                         
  -6  -4   3        274.92        252.00         9.70 o                         
  -5  -4   3        753.95        827.21        15.83 o                         
  -4  -4   3       1946.33       2061.06        27.20 o                         
  -3  -4   3         89.11        129.26         4.13 o                         
  -2  -4   3       1858.00       1974.36        25.89 o                         
  -1  -4   3        588.11        709.19        10.13 o                         
   0  -4   3       4204.35       4131.17        44.99 o                         
   1  -4   3        246.44        234.15         5.03 o                         
   2  -4   3       2623.80       2594.35        34.20 o                         
   3  -4   3       3215.67       3442.28        42.26 o                         
   4  -4   3       1058.80       1133.07        16.40 o                         
   5  -4   3        926.55       1004.36        15.71 o                         
   6  -4   3        926.90        950.01        16.66 o                         
   7  -4   3         71.15         66.65         4.81 o                         
   8  -4   3        629.35        603.99        13.63 o                         
   9  -4   3        411.87        379.10        14.60 o                         
  10  -4   3        157.14        126.47         8.50 o                         
  11  -4   3        236.11        254.66        14.31 o                         
  12  -4   3         19.93         24.72         8.96 o                         
 -11  -3   3         38.46         56.79        10.92 o                         
 -10  -3   3         10.18         -0.13         5.48 o                         
  -9  -3   3         17.31         23.76         7.01 o                         
  -8  -3   3        278.88        238.28        11.33 o                         
  -7  -3   3        321.32        311.28        13.14 o                         
  -6  -3   3       1739.25       1753.57        28.58 o                         
  -5  -3   3        926.89        862.71        15.10 o                         
  -4  -3   3        361.58        386.82         8.70 o                         
  -3  -3   3       1548.13       1459.57        16.99 o                         
  -2  -3   3        851.84        846.59        10.46 o                         
  -1  -3   3         17.97          6.53         1.49 o                         
   0  -3   3       2291.27       2359.57        26.13 o                         
   1  -3   3       9428.74       9369.68       109.37 o                         
   2  -3   3       1646.84       1644.06        19.78 o                         
   3  -3   3        442.12        504.67         8.87 o                         
   4  -3   3      13047.06      14389.84       167.50 o                         
   5  -3   3       1172.49       1397.46        21.29 o                         
   6  -3   3         10.33          6.00         2.87 o                         
   7  -3   3         62.79         68.23         5.36 o                         
   8  -3   3        773.37        710.64        14.97 o                         
   9  -3   3        422.61        346.93        12.34 o                         
  10  -3   3        105.80        101.78         7.72 o                         
  11  -3   3         14.09         12.75         7.88 o                         
  12  -3   3         16.91         13.93         7.69 o                         
 -12  -2   3        154.50        194.56        24.21 o                         
 -11  -2   3        267.69        285.03        15.68 o                         
 -10  -2   3        975.07        868.89        22.19 o                         
  -9  -2   3       1766.65       1641.04        32.00 o                         
  -8  -2   3         14.31         16.48         4.71 o                         
  -7  -2   3        101.65        100.93         6.45 o                         
  -6  -2   3         72.84         78.03         4.98 o                         
  -5  -2   3        256.88        247.90         9.09 o                         
  -4  -2   3       3037.91       3049.33        43.35 o                         
  -3  -2   3        710.94        769.07        11.11 o                         
  -2  -2   3       2406.07       2231.53        24.25 o                         
  -1  -2   3       2278.31       2212.94        22.71 o                         
   0  -2   3       8995.52       9121.31        98.88 o                         
   1  -2   3        367.02        393.60         5.17 o                         
   2  -2   3      19511.10      19701.48       179.08 o                         
   3  -2   3          9.71          7.70         1.80 o                         
   4  -2   3        496.42        509.05         9.03 o                         
   5  -2   3        276.09        312.27         8.13 o                         
   6  -2   3        714.83        748.76        13.89 o                         
   7  -2   3       1271.01       1247.51        21.03 o                         
   8  -2   3       1311.32       1305.04        22.58 o                         
   9  -2   3        437.06        440.09        15.67 o                         
  10  -2   3       1466.41       1577.37        29.68 o                         
  11  -2   3          3.26         14.42         5.50 o                         
  12  -2   3        326.16        333.26        21.04 o                         
 -12  -1   3        167.62        154.95        16.06 o                         
 -11  -1   3          0.27          1.07         5.67 o                         
 -10  -1   3        295.45        287.61        13.73 o                         
  -9  -1   3         20.07         19.66         4.82 o                         
  -8  -1   3       1048.03        915.11        20.39 o                         
  -7  -1   3         79.73         92.32         5.99 o                         
  -6  -1   3        102.21        112.07         5.65 o                         
  -5  -1   3        700.57        745.55        13.54 o                         
  -4  -1   3          9.64          6.06         2.23 o                         
  -3  -1   3       2231.99       2106.72        23.55 o                         
  -2  -1   3        149.65        169.91         3.56 o                         
  -1  -1   3        106.78         54.54         1.59 o                         
   0  -1   3       2453.98       2391.02        25.77 o                         
   1  -1   3       2583.34       2503.31        33.70 o                         
   2  -1   3       7646.04       7667.74        70.44 o                         
   3  -1   3       4398.36       4416.30        46.47 o                         
   4  -1   3        188.37        152.03         4.95 o                         
   5  -1   3        548.93        564.92        10.31 o                         
   6  -1   3        382.07        438.93        10.02 o                         
   7  -1   3       1140.14       1204.79        20.55 o                         
   8  -1   3         22.70         15.78         4.27 o                         
   9  -1   3       2014.22       2034.46        32.65 o                         
  10  -1   3       4622.46       4510.73        67.87 o                         
  11  -1   3        244.71        268.12        13.17 o                         
  12  -1   3        146.21        170.05        12.84 o                         
 -12   0   3          1.00          1.43         9.37 o                         
 -11   0   3         36.68         40.53         7.07 o                         
 -10   0   3          6.63         -2.41         5.07 o                         
  -9   0   3        174.22        153.56         8.52 o                         
  -8   0   3       1238.39       1232.86        28.52 o                         
  -7   0   3        620.09        606.90        12.27 o                         
  -6   0   3         69.53         73.20         3.91 o                         
  -5   0   3          2.44          3.46         1.68 o                         
  -4   0   3       5912.45       7055.59        79.82 o                         
  -3   0   3        309.95        368.51         6.20 o                         
  -2   0   3       9969.92       9813.18        89.96 o                         
  -1   0   3        856.19        854.12         8.96 o                         
   0   0   3        409.84        404.36        11.04 o                         
   1   0   3      14127.05      13536.55       141.73 o                         
   2   0   3      14427.56      14287.74       134.34 o                         
   3   0   3        279.25        371.87         5.91 o                         
   4   0   3         12.39          4.42         2.22 o                         
   5   0   3       4598.73       4865.31        59.71 o                         
   6   0   3       4901.08       4955.25        65.10 o                         
   7   0   3          0.06         -2.13         2.90 o                         
   8   0   3       1112.89       1104.59        20.54 o                         
   9   0   3        103.97         92.41         6.54 o                         
  10   0   3        251.77        248.43        12.07 o                         
  11   0   3        296.45        360.45        15.60 o                         
  12   0   3         86.90         45.44         9.37 o                         
 -12   1   3          2.19         -1.06         9.04 o                         
 -11   1   3         23.25         34.31         7.80 o                         
 -10   1   3         16.91         18.36         5.80 o                         
  -9   1   3        203.32        267.49        13.62 o                         
  -8   1   3        229.49        241.69         9.37 o                         
  -7   1   3         41.77         46.95         4.65 o                         
  -6   1   3        754.11        830.93        13.85 o                         
  -5   1   3        602.99        710.31        11.19 o                         
  -4   1   3       5378.80       6084.57        69.23 o                         
  -3   1   3       1052.91       1039.65        12.90 o                         
  -2   1   3        836.25        858.91         8.21 o                         
  -1   1   3       7551.85       7311.27        62.94 o                         
   0   1   3        711.78        729.08        21.03 o                         
   1   1   3        496.83        484.57         5.54 o                         
   2   1   3       3401.27       3605.14        33.91 o                         
   3   1   3       1520.30       1397.21        16.22 o                         
   4   1   3       4986.12       5027.41        60.75 o                         
   5   1   3        139.94        142.91         5.37 o                         
   6   1   3       1775.07       1778.25        26.72 o                         
   7   1   3         19.38         25.17         3.82 o                         
   8   1   3         91.68        102.82         6.38 o                         
   9   1   3          5.54          8.01         3.82 o                         
  10   1   3        264.40        274.75        12.83 o                         
  11   1   3        404.68        374.16        15.78 o                         
  12   1   3         60.08         40.83         9.05 o                         
 -12   2   3         17.38         11.62         8.15 o                         
 -11   2   3         15.25         20.18         7.20 o                         
 -10   2   3        122.19        119.16         8.98 o                         
  -9   2   3          5.87          8.56         4.85 o                         
  -8   2   3        199.93        208.78         8.85 o                         
  -7   2   3       2190.12       2110.15        31.60 o                         
  -6   2   3          0.18          3.97         2.14 o                         
  -5   2   3        940.92        877.64        13.02 o                         
  -4   2   3        613.28        664.54         9.50 o                         
  -3   2   3        121.65        140.44         3.33 o                         
  -2   2   3       5059.54       4951.03        41.17 o                         
  -1   2   3       3034.09       3117.25        26.66 o                         
   0   2   3       1034.06       1008.39        11.51 o                         
   1   2   3       4168.55       4104.68        42.96 o                         
   2   2   3      18582.52      19278.63       192.37 o                         
   3   2   3       3050.40       3038.54        35.59 o                         
   4   2   3        166.73        206.47         6.04 o                         
   5   2   3       2151.32       2099.90        28.24 o                         
   6   2   3         84.33        104.04         5.80 o                         
   7   2   3        133.59        146.39         6.78 o                         
   8   2   3        178.69        150.08         7.57 o                         
   9   2   3        225.09        232.51        10.75 o                         
  10   2   3         10.51          1.26         4.60 o                         
  11   2   3          0.60         -1.41         5.68 o                         
  12   2   3          5.04         -6.99         7.51 o                         
 -12   3   3         39.45         33.45         9.33 o                         
 -11   3   3          9.88          4.08         6.50 o                         
 -10   3   3         17.64         12.37         5.28 o                         
  -9   3   3       1465.94       1366.83        28.08 o                         
  -8   3   3        550.35        524.33        13.10 o                         
  -7   3   3         40.75         26.33         4.40 o                         
  -6   3   3        252.83        260.04         7.43 o                         
  -5   3   3         63.70         77.38         3.58 o                         
  -4   3   3       1121.45       1109.34        15.05 o                         
  -3   3   3         32.16         16.03         1.82 o                         
  -2   3   3        861.33        939.27        10.47 o                         
  -1   3   3      10972.27      11093.23       107.25 o                         
   0   3   3        114.00        123.92         2.52 o                         
   1   3   3       1110.64       1195.72        13.55 o                         
   2   3   3      39133.84      40278.58       365.17 o                         
   3   3   3       5780.73       5952.30        64.53 o                         
   4   3   3       2832.39       2802.22        37.55 o                         
   5   3   3       1827.92       1921.46        27.85 o                         
   6   3   3        754.93        682.47        13.34 o                         
   7   3   3         94.69         92.15         5.77 o                         
   8   3   3          0.36          2.92         3.20 o                         
   9   3   3          7.23          1.86         3.42 o                         
  10   3   3         24.09         21.97         6.17 o                         
  11   3   3        132.75        124.94        11.04 o                         
  12   3   3         17.82         18.74         8.39 o                         
 -12   4   3          0.00          1.44         7.36 o                         
 -11   4   3         48.73         27.35         8.20 o                         
 -10   4   3        403.47        414.80        27.50 o                         
  -9   4   3          7.16          3.12         6.65 o                         
  -8   4   3        475.09        480.09        12.38 o                         
  -7   4   3       1627.75       1650.92        25.85 o                         
  -6   4   3         56.18         55.36         3.69 o                         
  -5   4   3        484.53        419.70         7.94 o                         
  -4   4   3        505.58        463.84         8.27 o                         
  -3   4   3       1051.78        995.07        11.86 o                         
  -2   4   3        557.41        521.23         7.12 o                         
  -1   4   3        127.57        159.49         2.61 o                         
   0   4   3        325.41        331.45         6.70 o                         
   1   4   3       2001.19       2054.64        19.99 o                         
   2   4   3       8400.34       8385.49        77.35 o                         
   3   4   3         94.85        116.98         4.17 o                         
   4   4   3       4586.71       4884.47        62.71 o                         
   5   4   3        872.07        812.33        15.13 o                         
   6   4   3        364.75        390.42         9.45 o                         
   7   4   3       1245.93       1254.44        23.47 o                         
   8   4   3         16.03         20.68         4.19 o                         
   9   4   3        418.83        428.86        12.49 o                         
  10   4   3          3.47         -0.05         5.22 o                         
  11   4   3         20.24         15.16         6.63 o                         
  12   4   3         18.04         29.40         8.76 o                         
 -12   5   3        447.99        541.12        25.42 o                         
 -11   5   3          0.96          7.54         7.49 o                         
 -10   5   3        239.09        257.89        14.19 o                         
  -9   5   3          0.02          4.01         4.91 o                         
  -8   5   3        125.42        131.89         7.51 o                         
  -7   5   3        365.59        340.29         9.63 o                         
  -6   5   3       4517.11       4342.59        57.64 o                         
  -5   5   3         30.26         21.16         2.52 o                         
  -4   5   3       1656.62       1716.99        21.94 o                         
  -3   5   3       1311.48       1194.70        15.02 o                         
  -2   5   3       1027.61        994.73        13.16 o                         
  -1   5   3         84.86         69.89         2.21 o                         
   0   5   3        719.80        752.58         9.12 o                         
   1   5   3       1227.63       1197.70        13.46 o                         
   2   5   3        384.71        397.20         7.66 o                         
   3   5   3       1074.76       1045.80        16.01 o                         
   4   5   3         84.17         95.17         4.41 o                         
   5   5   3        106.59        118.60         5.78 o                         
   6   5   3        174.73        165.52         7.22 o                         
   7   5   3         20.56         23.02         3.86 o                         
   8   5   3        598.91        576.53        13.65 o                         
   9   5   3         14.55         20.34         4.45 o                         
  10   5   3          0.56          1.69         5.67 o                         
  11   5   3          5.05          7.53         7.39 o                         
  12   5   3        136.18        149.82        14.28 o                         
 -12   6   3         11.61         -4.43         7.17 o                         
 -11   6   3        109.60        129.15        12.68 o                         
 -10   6   3        249.68        304.65        15.71 o                         
  -9   6   3       1012.35       1028.79        25.79 o                         
  -8   6   3        222.39        205.51         9.85 o                         
  -7   6   3        897.36        862.19        16.01 o                         
  -6   6   3         16.03         10.96         2.51 o                         
  -5   6   3       1800.96       1751.67        23.14 o                         
  -4   6   3        816.54        823.55        12.32 o                         
  -3   6   3       1476.51       1338.77        17.50 o                         
  -2   6   3       2104.01       2038.77        24.68 o                         
  -1   6   3         24.31         26.55         2.03 o                         
   0   6   3        345.11        409.32         6.52 o                         
   1   6   3        999.69        999.28        12.84 o                         
   2   6   3        145.20        104.44         3.85 o                         
   3   6   3         87.32         93.56         4.25 o                         
   4   6   3        108.83        152.41         6.19 o                         
   5   6   3          0.11         -0.79         2.79 o                         
   6   6   3         83.00         78.29         5.45 o                         
   7   6   3        251.18        268.08        10.01 o                         
   8   6   3         66.16         82.09         6.03 o                         
   9   6   3        114.68        108.95         8.43 o                         
  10   6   3         26.73         19.15         7.09 o                         
  11   6   3         20.18          3.72         6.14 o                         
  12   6   3         36.39         31.39         8.11 o                         
 -12   7   3        113.24        153.10        14.71 o                         
 -11   7   3         13.64          8.24         7.24 o                         
 -10   7   3         90.47        112.35        13.31 o                         
  -9   7   3        142.95        169.33        12.33 o                         
  -8   7   3         36.18         48.05        10.44 o                         
  -7   7   3        192.06        179.23         7.01 o                         
  -6   7   3        886.60        881.81        14.80 o                         
  -5   7   3        198.02        200.91         5.83 o                         
  -4   7   3        773.28        809.63        12.29 o                         
  -3   7   3        667.52        592.41         9.47 o                         
  -2   7   3       7247.84       7874.39        88.46 o                         
  -1   7   3       1897.03       1780.31        23.83 o                         
   0   7   3       1906.46       1973.15        25.57 o                         
   1   7   3       1681.39       1688.67        20.22 o                         
   2   7   3        184.82        239.72         6.65 o                         
   3   7   3       5975.27       6012.91        81.32 o                         
   4   7   3       1256.88       1274.32        21.43 o                         
   5   7   3       1479.75       1511.89        29.70 o                         
   6   7   3        262.28        258.56         9.83 o                         
   7   7   3        161.84        190.34         8.51 o                         
   8   7   3          0.03          0.30         3.38 o                         
   9   7   3         14.57          9.63         5.37 o                         
  10   7   3        156.60        144.12        11.42 o                         
  11   7   3         75.49         51.16        11.74 o                         
  12   7   3        187.67        191.95        19.36 o                         
 -11   8   3        313.87        357.25        23.62 o                         
 -10   8   3        288.81        351.82        18.43 o                         
  -9   8   3          0.10         -4.87         4.90 o                         
  -8   8   3         84.99        102.90         8.59 o                         
  -7   8   3       1420.39       1440.63        22.41 o                         
  -6   8   3        800.58        787.08        13.90 o                         
  -5   8   3         46.38         47.98         2.99 o                         
  -4   8   3        279.66        222.41         7.96 o                         
  -3   8   3         36.71         28.02         3.07 o                         
  -2   8   3       2769.00       2840.28        38.03 o                         
  -1   8   3        163.60        195.98         5.25 o                         
   0   8   3       1206.84       1258.22        18.70 o                         
   1   8   3       2066.95       2119.17        26.27 o                         
   2   8   3          6.98         27.08         2.97 o                         
   3   8   3       7813.98       8330.61       119.21 o                         
   4   8   3       7920.91       7784.50       112.48 o                         
   5   8   3        651.05        629.03        13.70 o                         
   6   8   3        482.55        524.71        12.97 o                         
   7   8   3        396.03        430.92        12.21 o                         
   8   8   3          9.29          6.52         4.25 o                         
   9   8   3        612.35        600.76        19.48 o                         
  10   8   3         73.88         66.05         8.87 o                         
  11   8   3         78.29         59.14         8.89 o                         
 -11   9   3         11.49         23.26         7.97 o                         
 -10   9   3        151.36        152.63        14.19 o                         
  -9   9   3         11.26         -0.43         5.14 o                         
  -8   9   3         17.77         22.45         5.67 o                         
  -7   9   3        113.87        131.62         6.64 o                         
  -6   9   3         65.95         63.68         4.15 o                         
  -5   9   3        391.49        390.47        10.60 o                         
  -4   9   3        150.97        157.84         6.37 o                         
  -3   9   3       1430.13       1371.32        23.41 o                         
  -2   9   3        942.19        954.83        16.36 o                         
  -1   9   3       2232.02       2218.04        29.11 o                         
   0   9   3        176.65        201.19         6.28 o                         
   1   9   3       1484.82       1619.78        25.07 o                         
   2   9   3       1679.69       1671.77        24.55 o                         
   3   9   3       1493.16       1416.07        25.24 o                         
   4   9   3       2823.40       3115.11        49.29 o                         
   5   9   3        548.26        519.24        13.40 o                         
   6   9   3         26.89         28.68         4.75 o                         
   7   9   3        225.28        208.86         9.95 o                         
   8   9   3          3.41         -4.99         5.14 o                         
   9   9   3        238.60        246.46        16.48 o                         
  10   9   3          1.96         -0.10         7.41 o                         
  11   9   3        125.66        125.12        13.44 o                         
 -11  10   3        136.38        142.16        13.95 o                         
 -10  10   3         57.58         72.58        10.72 o                         
  -9  10   3        362.84        376.03        18.26 o                         
  -8  10   3         39.96         51.24         7.03 o                         
  -7  10   3        372.69        338.87        12.93 o                         
  -6  10   3        230.54        210.35         8.03 o                         
  -5  10   3        150.33        170.49         7.71 o                         
  -4  10   3         95.11         99.25         5.24 o                         
  -3  10   3          7.63          8.26         2.36 o                         
  -2  10   3        981.21        984.87        18.88 o                         
  -1  10   3          0.28          3.44         2.10 o                         
   0  10   3       1233.38       1251.28        20.64 o                         
   1  10   3       1212.29       1207.56        20.28 o                         
   2  10   3        512.43        612.69        11.92 o                         
   3  10   3       2587.99       2630.27        42.62 o                         
   4  10   3       1731.46       1954.03        33.86 o                         
   5  10   3       1257.69       1271.11        24.77 o                         
   6  10   3         69.42         78.35         9.37 o                         
   7  10   3       1468.78       1490.82        29.85 o                         
   8  10   3        464.87        454.91        26.46 o                         
   9  10   3         11.17         14.78         8.36 o                         
  10  10   3        550.00        556.35        24.00 o                         
  11  10   3         13.64         16.84         8.25 o                         
 -11  11   3         86.70         83.80        17.26 o                         
 -10  11   3        574.56        635.93        26.55 o                         
  -9  11   3        568.73        660.33        22.60 o                         
  -8  11   3         76.60         93.13         8.75 o                         
  -7  11   3         25.66         45.59         6.00 o                         
  -6  11   3         23.06         16.92         4.22 o                         
  -5  11   3         11.63          7.11         3.49 o                         
  -4  11   3          0.18          5.23         2.33 o                         
  -3  11   3         23.51         14.10         3.47 o                         
  -2  11   3          4.99         19.16         3.61 o                         
  -1  11   3       1788.11       1823.06        29.26 o                         
   0  11   3        333.46        392.93         9.67 o                         
   1  11   3       2764.01       2828.72        41.74 o                         
   2  11   3        581.11        595.71        12.69 o                         
   3  11   3       1065.43       1082.68        18.62 o                         
   4  11   3        276.25        295.37        11.19 o                         
   5  11   3       2759.66       2729.30        45.76 o                         
   6  11   3       2715.11       2681.17        45.80 o                         
   7  11   3       1299.76       1311.11        29.49 o                         
   8  11   3         73.51         64.06        13.40 o                         
   9  11   3        100.39         90.22        12.20 o                         
  10  11   3       1304.98       1277.51        36.69 o                         
  11  11   3        158.20        175.99        15.36 o                         
 -10  12   3        719.67        795.92        30.70 o                         
  -9  12   3        100.93        152.60        14.26 o                         
  -8  12   3          5.86          5.68         5.78 o                         
  -7  12   3         15.88         12.30         4.86 o                         
  -6  12   3        212.59        183.38         9.00 o                         
  -5  12   3         99.16        105.31         6.64 o                         
  -4  12   3        422.69        471.77        12.16 o                         
  -3  12   3         29.84         16.58         3.80 o                         
  -2  12   3        492.90        542.62        12.13 o                         
  -1  12   3        142.55        126.45         8.11 o                         
   0  12   3        181.45        165.37         6.77 o                         
   1  12   3        100.59         97.45         6.21 o                         
   2  12   3       1662.57       1557.86        25.94 o                         
   3  12   3        275.32        300.11         9.00 o                         
   4  12   3        246.67        255.24         9.32 o                         
   5  12   3         17.24         13.00         4.50 o                         
   6  12   3        840.46        832.28        25.49 o                         
   7  12   3         37.92         48.21         7.15 o                         
   8  12   3         90.18        100.89        12.20 o                         
   9  12   3       1621.89       1672.58        47.73 o                         
  10  12   3        721.42        706.31        26.76 o                         
 -10  13   3         84.40        105.00        13.72 o                         
  -9  13   3        448.80        517.85        25.99 o                         
  -8  13   3        182.47        169.65        14.38 o                         
  -7  13   3         76.12         56.03         7.38 o                         
  -6  13   3        257.88        237.64        11.08 o                         
  -5  13   3        575.51        460.21        12.75 o                         
  -4  13   3        262.74        192.42         8.86 o                         
  -3  13   3         11.18          0.63         3.41 o                         
  -2  13   3        127.51        148.56         6.88 o                         
  -1  13   3         33.45         27.47         3.58 o                         
   0  13   3         17.77         21.96         3.72 o                         
   1  13   3       2274.87       2206.06        34.84 o                         
   2  13   3        285.74        281.95         9.57 o                         
   3  13   3        598.22        605.14        13.91 o                         
   4  13   3          1.44          3.65         3.27 o                         
   5  13   3        354.91        339.52        14.25 o                         
   6  13   3        318.26        309.98        14.50 o                         
   7  13   3        186.57        190.09        26.04 o                         
   8  13   3          1.21         -5.00         7.15 o                         
   9  13   3        495.36        458.31        25.59 o                         
  10  13   3        529.75        490.33        24.77 o                         
 -10  14   3          1.43          3.86        10.19 o                         
  -9  14   3        219.64        166.91        21.06 o                         
  -8  14   3         43.26         53.59         9.09 o                         
  -7  14   3         45.49         44.37         7.95 o                         
  -6  14   3         49.07         35.83         6.32 o                         
  -5  14   3        505.80        438.85        13.71 o                         
  -4  14   3        853.40        689.64        15.91 o                         
  -3  14   3        326.74        340.29        10.80 o                         
  -2  14   3         42.03         45.10         4.36 o                         
  -1  14   3        207.53        195.15         7.87 o                         
   0  14   3        770.14        750.01        15.59 o                         
   1  14   3        119.65        126.89         6.73 o                         
   2  14   3        109.12         99.85         6.26 o                         
   3  14   3          0.37          0.75         3.16 o                         
   4  14   3        527.77        480.62        16.14 o                         
   5  14   3         37.18         40.32         6.42 o                         
   6  14   3        274.38        257.10        13.58 o                         
   7  14   3        457.33        471.65        24.64 o                         
   8  14   3          2.53          9.38         7.80 o                         
   9  14   3        310.21        321.51        21.96 o                         
  -9  15   3        248.88        266.15        28.94 o                         
  -8  15   3        236.35        256.11        18.79 o                         
  -7  15   3          4.33         18.78         7.31 o                         
  -6  15   3         24.43         19.53         6.00 o                         
  -5  15   3          5.77         11.73         6.46 o                         
  -4  15   3         39.12         46.58         5.40 o                         
  -3  15   3          5.43         11.35         4.53 o                         
  -2  15   3         23.61         32.63         4.43 o                         
  -1  15   3         50.35         55.17         4.95 o                         
   0  15   3         48.68         51.04         4.79 o                         
   1  15   3        418.41        464.71        12.57 o                         
   2  15   3          0.29         -0.11         4.44 o                         
   3  15   3         38.26         36.09         5.87 o                         
   4  15   3        230.84        222.42        13.58 o                         
   5  15   3         39.61         45.45         7.59 o                         
   6  15   3        128.37        126.12        11.44 o                         
   7  15   3        461.05        413.80        23.06 o                         
   8  15   3          5.08         22.52         9.59 o                         
   9  15   3        136.11        125.35        14.94 o                         
  -9  16   3        270.91        385.01        30.00 o                         
  -8  16   3         33.04         20.16        10.01 o                         
  -7  16   3          3.93         -6.55         6.55 o                         
  -6  16   3         31.47         26.32         8.52 o                         
  -5  16   3         89.40         66.36        10.22 o                         
  -4  16   3        193.86        192.22        12.26 o                         
  -3  16   3         58.64         68.04         7.34 o                         
  -2  16   3        175.40        209.43        10.98 o                         
  -1  16   3        671.57        668.37        16.92 o                         
   0  16   3         17.93         15.84         4.19 o                         
   1  16   3          6.56         11.78         4.74 o                         
   2  16   3       1535.29       1567.30        40.00 o                         
   3  16   3         91.67        103.19         9.28 o                         
   4  16   3         18.17         10.48         6.45 o                         
   5  16   3        162.66        156.80        12.24 o                         
   6  16   3        174.33        161.19        14.94 o                         
   7  16   3          4.30          0.08         8.50 o                         
   8  16   3          1.40         -7.83         7.83 o                         
  -8  17   3         13.77          5.47        10.61 o                         
  -7  17   3        322.54        342.86        22.28 o                         
  -6  17   3          6.74          7.27         9.67 o                         
  -5  17   3         68.14         56.68        10.34 o                         
  -4  17   3        161.99        193.62        15.15 o                         
  -3  17   3         16.20         13.65         7.93 o                         
  -2  17   3        195.35        210.33        13.53 o                         
  -1  17   3          1.64          0.51         4.31 o                         
   0  17   3        616.04        624.34        20.33 o                         
   1  17   3        215.84        201.65        15.12 o                         
   2  17   3        125.34        127.65         9.55 o                         
   3  17   3          4.20          1.44         7.63 o                         
   4  17   3         18.02         10.96         7.28 o                         
   5  17   3        833.37        887.40        31.18 o                         
   6  17   3          5.79         13.30         8.32 o                         
   7  17   3         80.35         90.33        13.12 o                         
  -7  18   3         37.46         23.82         9.82 o                         
  -6  18   3         19.52         17.97        15.60 o                         
  -5  18   3        124.37        104.73        13.12 o                         
  -4  18   3         22.26         28.82         8.90 o                         
  -3  18   3          4.68         -3.41         6.26 o                         
  -2  18   3         25.09         22.37         7.13 o                         
  -1  18   3         21.91         14.91         8.77 o                         
   0  18   3        208.77        232.17        19.19 o                         
   1  18   3         19.15         12.48         8.80 o                         
   2  18   3        126.98        141.49        15.79 o                         
   3  18   3          8.22          2.65         7.01 o                         
   4  18   3         25.70         22.12         8.99 o                         
   5  18   3          0.71          0.15         7.58 o                         
   6  18   3         44.06         32.63        13.63 o                         
  -6  19   3        268.36        281.96        20.61 o                         
  -5  19   3         18.46         26.19        10.52 o                         
  -4  19   3        173.53        154.33        14.77 o                         
  -3  19   3          0.82         -1.44        12.80 o                         
  -2  19   3         10.65          5.38         8.80 o                         
  -1  19   3         60.08         79.15        24.19 o                         
   0  19   3        231.28        254.89        23.28 o                         
   1  19   3         62.99         78.52        23.31 o                         
   2  19   3         15.89         10.74        14.64 o                         
   3  19   3        192.26        164.43        17.74 o                         
   4  19   3        119.07        138.41        21.88 o                         
   5  19   3        144.83        177.53        20.78 o                         
  -5  20   3         53.00         56.36        14.21 o                         
  -4  20   3         44.29         39.44        12.21 o                         
  -3  20   3         72.11         92.33        14.80 o                         
  -2  20   3        744.29        877.17        37.27 o                         
  -1  20   3         74.33         38.68        11.70 o                         
   0  20   3        311.45        338.62        24.64 o                         
   1  20   3        147.92        155.79        17.83 o                         
   2  20   3        246.34        301.65        23.49 o                         
   3  20   3        109.13         96.64        17.52 o                         
   4  20   3         79.73         80.85        14.40 o                         
  -4  21   3         32.81          4.27        14.69 o                         
  -3  21   3        100.18         99.70        16.07 o                         
  -2  21   3          9.94         -4.60         9.76 o                         
  -1  21   3          0.52         -2.17         9.25 o                         
   0  21   3          6.73          4.62         9.21 o                         
   1  21   3          7.52          6.22         9.62 o                         
   2  21   3         63.61         58.98        13.78 o                         
  -2 -18   4         55.74         70.42        12.95 o                         
  -1 -18   4         95.25         64.42        11.38 o                         
   0 -18   4        252.93        287.81        17.22 o                         
   1 -18   4        446.64        470.63        24.92 o                         
   2 -18   4        264.28        285.56        22.57 o                         
   3 -18   4          0.07          2.35         8.57 o                         
   4 -18   4         55.35         65.44        13.10 o                         
   5 -18   4        211.79        173.99        23.09 o                         
  -4 -17   4          2.47          1.90         9.80 o                         
  -3 -17   4         43.04         48.44        12.35 o                         
  -2 -17   4          1.58         -0.11         6.87 o                         
  -1 -17   4        116.07        106.63        12.45 o                         
   0 -17   4        757.02        798.92        25.70 o                         
   1 -17   4          1.35         -4.43         5.48 o                         
   2 -17   4         13.82         -0.52         5.92 o                         
   3 -17   4         94.22        110.35        12.21 o                         
   4 -17   4         16.45         11.66         8.24 o                         
   5 -17   4         67.31         95.02        14.28 o                         
   6 -17   4          0.79         10.70        11.54 o                         
  -5 -16   4         46.38         44.99        11.73 o                         
  -4 -16   4         77.21         88.81        13.72 o                         
  -3 -16   4          6.66          8.39         8.61 o                         
  -2 -16   4         59.82         61.49         9.90 o                         
  -1 -16   4         24.47         10.10         7.40 o                         
   0 -16   4         84.87         93.02        10.15 o                         
   1 -16   4         64.36         61.06        11.51 o                         
   2 -16   4         13.27         19.68         6.32 o                         
   3 -16   4          4.71          6.57         5.59 o                         
   4 -16   4       1026.50       1014.11        29.02 o                         
   5 -16   4        949.91       1038.29        47.15 o                         
   6 -16   4         24.02         22.66         9.37 o                         
   7 -16   4        238.34        259.20        27.42 o                         
  -6 -15   4        269.78        316.71        24.35 o                         
  -5 -15   4        106.70        107.31        19.75 o                         
  -4 -15   4         22.73         29.73         9.93 o                         
  -3 -15   4         27.77         18.11         7.91 o                         
  -2 -15   4          3.36         -7.41         9.33 o                         
  -1 -15   4          2.85         -1.17         4.82 o                         
   0 -15   4        459.14        451.56        17.37 o                         
   1 -15   4         80.93         74.13         8.00 o                         
   2 -15   4         11.68         -0.47         4.71 o                         
   3 -15   4         94.51         98.07         8.83 o                         
   4 -15   4         56.27         64.19         9.81 o                         
   5 -15   4          8.99          6.92         6.89 o                         
   6 -15   4         21.65         21.79         7.08 o                         
   7 -15   4         19.21         24.62         8.28 o                         
   8 -15   4          0.78         -1.39         9.21 o                         
  -7 -14   4         31.97         48.73        12.75 o                         
  -6 -14   4        173.09        198.30        16.56 o                         
  -5 -14   4        181.88        174.97        15.07 o                         
  -4 -14   4        155.38        173.40        17.64 o                         
  -3 -14   4          8.69          9.43         5.94 o                         
  -2 -14   4        105.87         85.25         9.09 o                         
  -1 -14   4        113.71        126.19        10.17 o                         
   0 -14   4         73.64         86.76         8.80 o                         
   1 -14   4        389.72        402.68        18.65 o                         
   2 -14   4         20.79         25.18         5.42 o                         
   3 -14   4         49.89         50.00         6.79 o                         
   4 -14   4        697.54        686.29        21.30 o                         
   5 -14   4        186.40        225.79        14.11 o                         
   6 -14   4         97.33         97.31        10.01 o                         
   7 -14   4         86.15         67.09        11.06 o                         
   8 -14   4          2.91          2.21         7.52 o                         
   9 -14   4        459.66        494.86        27.49 o                         
  -7 -13   4          5.56         15.96         9.84 o                         
  -6 -13   4          2.86         -6.57         6.57 o                         
  -5 -13   4         37.58         38.77         9.67 o                         
  -4 -13   4         72.84         61.58         8.31 o                         
  -3 -13   4        151.46        148.43         9.64 o                         
  -2 -13   4          1.64         -3.33         4.67 o                         
  -1 -13   4        103.24         85.06         8.57 o                         
   0 -13   4         45.32         35.00         6.17 o                         
   1 -13   4        226.60        228.96        11.55 o                         
   2 -13   4        226.69        205.90        12.52 o                         
   3 -13   4          0.36         -3.84         3.84 o                         
   4 -13   4        356.78        363.45        15.88 o                         
   5 -13   4        440.55        464.98        18.04 o                         
   6 -13   4        116.84        123.01        10.80 o                         
   7 -13   4         68.80         66.04         9.42 o                         
   8 -13   4         88.35         99.11        11.34 o                         
   9 -13   4          0.35         -0.25         7.95 o                         
  -8 -12   4        121.20        129.99        16.58 o                         
  -7 -12   4        219.30        244.24        20.66 o                         
  -6 -12   4          0.91         -6.48         6.60 o                         
  -5 -12   4        101.95        110.32        13.03 o                         
  -4 -12   4        294.55        248.24        12.89 o                         
  -3 -12   4         17.65          2.39         4.31 o                         
  -2 -12   4         42.84         30.59         5.87 o                         
  -1 -12   4         21.48         13.08         4.41 o                         
   0 -12   4        736.52        685.90        20.07 o                         
   1 -12   4        808.18        768.30        19.64 o                         
   2 -12   4        696.28        659.81        16.00 o                         
   3 -12   4        418.59        406.29        13.92 o                         
   4 -12   4        449.99        453.69        16.68 o                         
   5 -12   4          4.76         -2.73         4.27 o                         
   6 -12   4        718.07        723.94        25.75 o                         
   7 -12   4         98.11         95.36        10.83 o                         
   8 -12   4        174.00        172.67        11.94 o                         
   9 -12   4          7.72          1.98         7.74 o                         
  10 -12   4        206.00        206.07        17.76 o                         
  -9 -11   4         29.25         19.18        11.07 o                         
  -8 -11   4          1.12          1.38        12.42 o                         
  -7 -11   4          0.45         -2.62         6.66 o                         
  -6 -11   4        166.27        208.92        13.76 o                         
  -5 -11   4         69.52         58.30         8.88 o                         
  -4 -11   4        168.85        176.13         9.89 o                         
  -3 -11   4          0.13         -1.75         4.20 o                         
  -2 -11   4        354.54        268.56        12.45 o                         
  -1 -11   4       1115.42        969.46        21.64 o                         
   0 -11   4        233.43        228.69        12.62 o                         
   1 -11   4        568.35        533.04        13.07 o                         
   2 -11   4         26.28         29.61         6.67 o                         
   3 -11   4         57.78         46.53         5.64 o                         
   4 -11   4        809.65        797.21        21.91 o                         
   5 -11   4          9.96         13.20         5.08 o                         
   6 -11   4        108.58        120.46        10.26 o                         
   7 -11   4         82.83        102.60         8.85 o                         
   8 -11   4         77.19         82.59         8.70 o                         
   9 -11   4         69.31         71.64         9.07 o                         
  10 -11   4          0.66          1.49         7.88 o                         
  -9 -10   4          2.40         -1.19         8.07 o                         
  -8 -10   4          0.37          4.03         7.43 o                         
  -7 -10   4         59.44         39.14        11.87 o                         
  -6 -10   4         16.44         17.73         5.63 o                         
  -5 -10   4        838.41        775.97        21.09 o                         
  -4 -10   4        493.05        480.50        14.65 o                         
  -3 -10   4        525.29        461.63        18.83 o                         
  -2 -10   4         89.53         90.65         6.58 o                         
  -1 -10   4         93.69         99.47         6.64 o                         
   0 -10   4        545.15        538.96        14.92 o                         
   1 -10   4        710.63        626.47        12.75 o                         
   2 -10   4       9212.33       8730.54       145.54 o                         
   3 -10   4       2837.62       2824.29        46.21 o                         
   4 -10   4       1956.38       1860.03        44.18 o                         
   5 -10   4        227.46        250.15        11.34 o                         
   6 -10   4        934.75        859.69        21.45 o                         
   7 -10   4          7.31          8.87         6.04 o                         
   8 -10   4        233.70        221.70        14.30 o                         
   9 -10   4         99.67         98.32        10.48 o                         
  10 -10   4        200.64        224.66        19.84 o                         
  11 -10   4        232.41        227.11        30.94 o                         
  -9  -9   4        104.16         89.17        12.59 o                         
  -8  -9   4         28.46         31.90         9.04 o                         
  -7  -9   4        128.02        132.99        11.42 o                         
  -6  -9   4        879.61        887.74        25.04 o                         
  -5  -9   4        724.20        684.72        18.77 o                         
  -4  -9   4         93.38         82.24         6.99 o                         
  -3  -9   4        141.96        135.93        10.07 o                         
  -2  -9   4        382.92        429.42        10.72 o                         
  -1  -9   4         36.75         34.82         3.77 o                         
   0  -9   4         20.75         19.04         2.86 o                         
   1  -9   4       1415.19       1386.39        23.57 o                         
   2  -9   4       3061.08       2966.45        50.39 o                         
   3  -9   4       1128.69       1076.55        19.70 o                         
   4  -9   4       2226.65       2038.51        34.74 o                         
   5  -9   4        632.46        623.25        16.50 o                         
   6  -9   4          3.86          3.53         4.39 o                         
   7  -9   4        716.51        627.78        18.15 o                         
   8  -9   4         84.64         48.79         7.16 o                         
   9  -9   4        330.29        332.56        15.73 o                         
  10  -9   4         67.45         95.31        12.62 o                         
  11  -9   4         25.70         28.98        11.19 o                         
 -10  -8   4          9.34          1.49         8.54 o                         
  -9  -8   4        250.33        302.60        19.94 o                         
  -8  -8   4        221.28        232.77        14.58 o                         
  -7  -8   4        149.97        129.69        10.69 o                         
  -6  -8   4        316.11        303.83        13.76 o                         
  -5  -8   4        727.51        734.51        17.60 o                         
  -4  -8   4        641.47        568.78        14.09 o                         
  -3  -8   4        358.49        364.70         9.77 o                         
  -2  -8   4        318.58        306.28         8.61 o                         
  -1  -8   4         86.10        100.81         5.27 o                         
   0  -8   4         85.02         93.30         4.42 o                         
   1  -8   4          0.05         -0.04         1.67 o                         
   2  -8   4         15.55          9.88         2.83 o                         
   3  -8   4       1971.48       1811.22        31.03 o                         
   4  -8   4       1617.57       1539.86        26.31 o                         
   5  -8   4        120.42        129.22         5.45 o                         
   6  -8   4       1135.69       1071.05        21.19 o                         
   7  -8   4        584.43        559.50        13.80 o                         
   8  -8   4        536.07        405.17        16.57 o                         
   9  -8   4         21.74          6.54         4.98 o                         
  10  -8   4         71.38         76.06        11.12 o                         
  11  -8   4         10.54         10.03         8.04 o                         
 -10  -7   4         10.67          3.54         8.30 o                         
  -9  -7   4         15.87         12.46         7.85 o                         
  -8  -7   4        215.86        233.86        14.46 o                         
  -7  -7   4         54.72         42.39         7.15 o                         
  -6  -7   4       4420.68       4253.45        72.91 o                         
  -5  -7   4        744.56        705.41        18.38 o                         
  -4  -7   4        225.11        220.62         9.36 o                         
  -3  -7   4        128.24        117.66         5.78 o                         
  -2  -7   4        420.78        425.97         9.88 o                         
  -1  -7   4       1607.54       1573.60        24.64 o                         
   0  -7   4        238.85        274.76         6.01 o                         
   1  -7   4        465.70        499.43         9.04 o                         
   2  -7   4          0.06         -1.97         2.01 o                         
   3  -7   4        433.15        383.79        11.20 o                         
   4  -7   4          3.01         -0.13         3.44 o                         
   5  -7   4        959.17        950.41        16.56 o                         
   6  -7   4         23.02         24.33         3.80 o                         
   7  -7   4        236.12        265.24         9.71 o                         
   8  -7   4        582.09        557.84        14.23 o                         
   9  -7   4         34.09         48.86         6.36 o                         
  10  -7   4         62.92         71.61         8.43 o                         
  11  -7   4        232.04        276.93        19.81 o                         
  12  -7   4        681.78        721.22        32.68 o                         
 -10  -6   4         25.27         22.81        10.61 o                         
  -9  -6   4        282.58        284.34        16.63 o                         
  -8  -6   4        235.24        187.40        12.69 o                         
  -7  -6   4          6.06          3.09         5.22 o                         
  -6  -6   4       4301.70       4205.24        71.55 o                         
  -5  -6   4        657.70        645.72        16.94 o                         
  -4  -6   4        554.89        527.93         9.37 o                         
  -3  -6   4          5.49          5.48         2.22 o                         
  -2  -6   4       4734.29       4698.92        64.54 o                         
  -1  -6   4         24.50         38.42         3.05 o                         
   0  -6   4        192.43        230.93         4.90 o                         
   1  -6   4        357.71        413.44        11.03 o                         
   2  -6   4         34.58         12.35         2.41 o                         
   3  -6   4          1.51          0.95         1.69 o                         
   4  -6   4       1272.30       1253.49        19.34 o                         
   5  -6   4        129.99        160.88         6.07 o                         
   6  -6   4       1656.56       1683.30        26.20 o                         
   7  -6   4         94.61         98.58         6.27 o                         
   8  -6   4        126.71        111.14         6.95 o                         
   9  -6   4        395.56        384.88        12.76 o                         
  10  -6   4         74.77        107.09        11.60 o                         
  11  -6   4          5.94         14.90         8.56 o                         
  12  -6   4         75.38         87.96        13.49 o                         
 -11  -5   4         76.54         34.65        12.17 o                         
 -10  -5   4        282.26        312.67        23.96 o                         
  -9  -5   4        131.74        149.19        11.95 o                         
  -8  -5   4         81.57         77.55         7.48 o                         
  -7  -5   4          8.64          2.94         4.38 o                         
  -6  -5   4        943.34        977.58        20.38 o                         
  -5  -5   4        525.25        534.27        12.15 o                         
  -4  -5   4        293.71        291.73         6.32 o                         
  -3  -5   4       2731.08       2634.10        32.10 o                         
  -2  -5   4        134.80        130.98         4.55 o                         
  -1  -5   4       2167.17       2230.79        28.75 o                         
   0  -5   4        400.88        457.50         7.33 o                         
   1  -5   4          0.11          3.25         1.21 o                         
   2  -5   4         41.31         50.30         3.19 o                         
   3  -5   4       2577.29       2607.32        40.28 o                         
   4  -5   4         26.09         19.92         2.56 o                         
   5  -5   4        896.47        757.53        13.38 o                         
   6  -5   4        102.96        104.25         5.34 o                         
   7  -5   4        504.65        456.93        11.10 o                         
   8  -5   4        995.56       1006.47        20.21 o                         
   9  -5   4        590.72        551.62        14.53 o                         
  10  -5   4          0.05         -4.10         4.10 o                         
  11  -5   4         76.00         91.59        12.21 o                         
  12  -5   4        277.60        311.15        21.69 o                         
 -11  -4   4          1.32          5.91         8.78 o                         
 -10  -4   4          8.52         -5.35         7.28 o                         
  -9  -4   4          4.16          7.86         5.29 o                         
  -8  -4   4        135.94        129.80         9.10 o                         
  -7  -4   4        333.20        326.81        15.06 o                         
  -6  -4   4         22.84         26.49         4.76 o                         
  -5  -4   4        162.86        157.20         6.51 o                         
  -4  -4   4        327.15        337.39         8.25 o                         
  -3  -4   4        337.39        325.53         6.12 o                         
  -2  -4   4       2865.49       2945.16        34.69 o                         
  -1  -4   4         31.32         32.78         2.23 o                         
   0  -4   4          7.10         25.63         2.28 o                         
   1  -4   4        117.66        142.61         3.60 o                         
   2  -4   4        666.30        682.37        10.65 o                         
   3  -4   4         96.39         91.58         2.99 o                         
   4  -4   4         39.01         19.35         2.30 o                         
   5  -4   4        135.54        153.71         5.58 o                         
   6  -4   4       1354.08       1301.50        20.01 o                         
   7  -4   4         41.15         41.64         4.52 o                         
   8  -4   4       1067.54       1138.68        20.65 o                         
   9  -4   4          0.63         -2.95         4.83 o                         
  10  -4   4         27.36          5.89         4.54 o                         
  11  -4   4         43.87         48.09         7.76 o                         
  12  -4   4        110.24        116.89        12.46 o                         
 -11  -3   4         20.76         25.21         8.96 o                         
 -10  -3   4         22.88         25.17         7.34 o                         
  -9  -3   4         57.86         58.97         7.41 o                         
  -8  -3   4         51.47         44.72         9.28 o                         
  -7  -3   4         47.78         36.70         5.55 o                         
  -6  -3   4        335.25        357.57        14.28 o                         
  -5  -3   4         28.88         21.51         3.21 o                         
  -4  -3   4        226.24        161.87         5.53 o                         
  -3  -3   4         93.33        103.41         3.24 o                         
  -2  -3   4        518.64        611.47         9.19 o                         
  -1  -3   4         72.19        121.17         3.12 o                         
   0  -3   4        795.48        895.25        14.22 o                         
   1  -3   4        915.18        930.33        13.22 o                         
   2  -3   4          0.04         -1.59         1.59 o                         
   3  -3   4        771.03        784.28        11.66 o                         
   4  -3   4       1262.63       1204.80        18.31 o                         
   5  -3   4         45.27         35.76         3.24 o                         
   6  -3   4        644.36        674.26        13.23 o                         
   7  -3   4         42.98         52.60         4.86 o                         
   8  -3   4         84.32         91.16         6.02 o                         
   9  -3   4         42.41         25.31         4.87 o                         
  10  -3   4        120.05        133.21         8.53 o                         
  11  -3   4         96.62         81.48         8.18 o                         
  12  -3   4          1.24         -6.25         6.25 o                         
 -11  -2   4        342.32        333.73        18.45 o                         
 -10  -2   4          8.35          1.37         5.33 o                         
  -9  -2   4         34.39         15.77         5.57 o                         
  -8  -2   4          1.43          4.06         4.43 o                         
  -7  -2   4        372.44        305.76        12.26 o                         
  -6  -2   4       1875.44       1759.73        30.61 o                         
  -5  -2   4         78.73         63.08         4.16 o                         
  -4  -2   4         13.56          8.02         2.34 o                         
  -3  -2   4        159.12        187.04         4.71 o                         
  -2  -2   4         34.30         39.60         2.08 o                         
  -1  -2   4          1.58          4.92         1.18 o                         
   0  -2   4       5118.55       5266.77        69.83 o                         
   1  -2   4       2277.88       2273.34        29.98 o                         
   2  -2   4        372.36        377.33         6.76 o                         
   3  -2   4       2994.12       3365.42        41.04 o                         
   4  -2   4          0.10          2.75         1.98 o                         
   5  -2   4         57.34        117.97         5.15 o                         
   6  -2   4       1353.13       1391.44        22.00 o                         
   7  -2   4        631.31        615.23        13.04 o                         
   8  -2   4       1000.98       1046.23        19.26 o                         
   9  -2   4        359.24        371.59        13.03 o                         
  10  -2   4          0.03         -2.09         4.33 o                         
  11  -2   4        128.53        126.05         9.59 o                         
  12  -2   4        312.50        312.70        16.42 o                         
 -11  -1   4         70.89         85.17        10.40 o                         
 -10  -1   4         33.66         38.57         6.91 o                         
  -9  -1   4        139.48        176.27         9.93 o                         
  -8  -1   4       1741.98       1724.85        32.07 o                         
  -7  -1   4        159.87        148.63         8.81 o                         
  -6  -1   4       1160.27       1091.35        18.62 o                         
  -5  -1   4         13.40         20.81         3.40 o                         
  -4  -1   4       1423.24       1325.29        19.91 o                         
  -3  -1   4        269.95        245.81         5.29 o                         
  -2  -1   4          7.64          0.65         1.19 o                         
  -1  -1   4        858.69        900.90        10.45 o                         
   0  -1   4       1508.57       1521.99        18.47 o                         
   1  -1   4          3.91          6.92         1.14 o                         
   2  -1   4        555.09        515.12         8.73 o                         
   3  -1   4       1414.77       1428.03        18.09 o                         
   4  -1   4        232.27        196.52         5.22 o                         
   5  -1   4       2234.19       2354.32        31.13 o                         
   6  -1   4        338.69        371.45         8.62 o                         
   7  -1   4          2.41          4.72         3.15 o                         
   8  -1   4        393.54        373.87        11.09 o                         
   9  -1   4        139.63        126.30         9.16 o                         
  10  -1   4       2895.65       2823.79        46.06 o                         
  11  -1   4        329.14        336.47        14.78 o                         
  12  -1   4        247.20        227.26        18.46 o                         
  13  -1   4          6.07          8.78         9.55 o                         
 -12   0   4        353.24        352.48        32.12 o                         
 -11   0   4         85.17         66.51        11.27 o                         
 -10   0   4        875.10        857.53        21.92 o                         
  -9   0   4       1146.69       1147.52        25.09 o                         
  -8   0   4          0.49         -1.26         3.89 o                         
  -7   0   4        346.00        417.91        12.27 o                         
  -6   0   4         55.25         49.17         4.17 o                         
  -5   0   4        602.97        547.25        11.74 o                         
  -4   0   4        215.59        256.59         5.93 o                         
  -3   0   4       1110.43        961.16        12.66 o                         
  -2   0   4       2110.02       1925.34        21.04 o                         
  -1   0   4         48.67         41.06         1.47 o                         
   0   0   4       3892.91       3788.19        46.29 o                         
   1   0   4       1776.70       1813.53        23.03 o                         
   2   0   4       4971.35       4939.21        45.93 o                         
   3   0   4        133.05        145.98         4.72 o                         
   4   0   4        357.74        386.52         7.71 o                         
   5   0   4       1547.81       1566.60        23.19 o                         
   6   0   4       1229.79       1245.44        19.12 o                         
   7   0   4          7.10          6.38         3.63 o                         
   8   0   4        446.65        448.88        11.68 o                         
   9   0   4        147.67        161.78         8.23 o                         
  10   0   4        915.51        780.00        18.80 o                         
  11   0   4       1224.69       1207.15        27.31 o                         
  12   0   4         73.70         61.53         9.25 o                         
  13   0   4          0.19         10.34         8.29 o                         
 -12   1   4         86.66         59.46        16.28 o                         
 -11   1   4         90.11         62.86         9.08 o                         
 -10   1   4         34.88         32.90         6.45 o                         
  -9   1   4        662.70        638.31        17.58 o                         
  -8   1   4         17.73         25.62         4.25 o                         
  -7   1   4        339.05        334.84        10.16 o                         
  -6   1   4        145.43        151.50         6.03 o                         
  -5   1   4       1265.23       1228.71        17.66 o                         
  -4   1   4      24014.62      26059.56       300.41 o                         
  -3   1   4       2149.32       2506.50        26.19 o                         
  -2   1   4       3865.34       3664.97        35.69 o                         
  -1   1   4       1272.93       1218.38        12.79 o                         
   0   1   4       1953.95       1907.28        61.69 o                         
   1   1   4       3719.79       3816.03        40.67 o                         
   2   1   4      12054.79      12496.34       113.86 o                         
   3   1   4        879.61        910.46        13.03 o                         
   4   1   4        455.73        535.47         9.43 o                         
   5   1   4       3161.64       3557.62        44.88 o                         
   6   1   4       1611.24       1450.03        21.62 o                         
   7   1   4        250.22        250.01         8.67 o                         
   8   1   4        703.11        672.67        14.73 o                         
   9   1   4         13.31          5.46         3.94 o                         
  10   1   4         29.47         36.11         5.68 o                         
  11   1   4          2.93         -2.70         5.24 o                         
  12   1   4        306.87        272.87        17.38 o                         
  13   1   4        352.63        359.34        21.19 o                         
 -12   2   4        239.44        242.25        19.60 o                         
 -11   2   4         63.32         69.23         9.35 o                         
 -10   2   4        152.66        154.13        10.17 o                         
  -9   2   4       1043.18        989.98        22.81 o                         
  -8   2   4        378.07        324.77        11.06 o                         
  -7   2   4         36.33         27.26         3.96 o                         
  -6   2   4        548.65        541.22         9.80 o                         
  -5   2   4          4.10          8.04         2.11 o                         
  -4   2   4         59.91         92.63         3.25 o                         
  -3   2   4         30.19          4.25         1.34 o                         
  -2   2   4       5747.52       5637.51        50.84 o                         
  -1   2   4      13377.50      13796.30       121.59 o                         
   0   2   4       4085.60       3982.48        43.99 o                         
   1   2   4      32294.90      32650.26       316.59 o                         
   2   2   4      14671.87      15558.67       141.64 o                         
   3   2   4         36.20         57.84         2.98 o                         
   4   2   4        848.42        830.35        14.43 o                         
   5   2   4       2198.91       2326.24        30.91 o                         
   6   2   4        943.14        919.46        15.58 o                         
   7   2   4        679.43        744.59        14.92 o                         
   8   2   4          7.69          7.89         3.72 o                         
   9   2   4         11.92          8.02         4.04 o                         
  10   2   4        154.43        128.74         9.36 o                         
  11   2   4          7.69          0.33         5.95 o                         
  12   2   4         67.55         68.67         9.52 o                         
 -12   3   4         94.99         95.56        14.16 o                         
 -11   3   4         41.37         17.38         6.81 o                         
 -10   3   4          0.45          0.51         6.84 o                         
  -9   3   4        403.22        364.54        13.95 o                         
  -8   3   4        651.92        658.40        15.03 o                         
  -7   3   4        157.99        136.65         6.98 o                         
  -6   3   4       1841.54       1756.25        22.36 o                         
  -5   3   4       2464.13       2425.70        28.66 o                         
  -4   3   4        828.00        780.02        10.69 o                         
  -3   3   4          3.81          3.74         1.63 o                         
  -2   3   4       6057.88       6140.02        60.90 o                         
  -1   3   4       1504.26       1370.66        12.70 o                         
   0   3   4        318.20        339.09         4.39 o                         
   1   3   4      19354.66      20257.95       183.50 o                         
   2   3   4     100546.10     102749.01      1106.88 o                         
   3   3   4        146.49        146.81         4.48 o                         
   4   3   4         11.15         10.86         2.66 o                         
   5   3   4        203.41        176.93         6.77 o                         
   6   3   4         21.08         33.82         4.08 o                         
   7   3   4       1722.36       1724.95        28.76 o                         
   8   3   4        751.48        782.86        17.32 o                         
   9   3   4        381.18        375.72        11.96 o                         
  10   3   4          0.73          2.01         4.56 o                         
  11   3   4         12.95         23.65         6.85 o                         
  12   3   4         91.95         84.08        10.11 o                         
 -12   4   4        382.62        473.00        26.35 o                         
 -11   4   4         31.13         48.80        11.39 o                         
 -10   4   4        187.06        163.88        13.05 o                         
  -9   4   4         43.22         37.26         5.92 o                         
  -8   4   4        621.18        627.28        16.30 o                         
  -7   4   4        339.64        369.50         9.61 o                         
  -6   4   4        327.52        317.22         8.81 o                         
  -5   4   4        331.67        324.42         7.88 o                         
  -4   4   4        706.04        797.05        11.20 o                         
  -3   4   4       2886.02       2981.00        37.19 o                         
  -2   4   4       2305.64       2379.20        25.65 o                         
  -1   4   4       2813.05       2871.17        24.81 o                         
   0   4   4      36030.39      36053.85       350.54 o                         
   1   4   4       1108.06       1173.17        12.43 o                         
   2   4   4       7484.42       8199.19        80.93 o                         
   3   4   4         93.24        127.35         4.11 o                         
   4   4   4        686.21        664.50        11.24 o                         
   5   4   4         78.29         97.05         4.62 o                         
   6   4   4        465.87        454.21        10.40 o                         
   7   4   4        129.72        141.96         6.72 o                         
   8   4   4       1603.96       1680.54        27.37 o                         
   9   4   4        139.39        131.47         7.43 o                         
  10   4   4         23.75         32.52         6.80 o                         
  11   4   4          1.82          7.62         6.40 o                         
  12   4   4         81.51         79.92        10.09 o                         
 -12   5   4        601.35        703.35        28.20 o                         
 -11   5   4         29.56         46.97        13.40 o                         
 -10   5   4          9.23         17.81         6.41 o                         
  -9   5   4        105.26        123.33         9.72 o                         
  -8   5   4        104.92        111.64         8.02 o                         
  -7   5   4          6.15          2.22         2.67 o                         
  -6   5   4          1.49          2.46         2.23 o                         
  -5   5   4        514.38        489.27         8.76 o                         
  -4   5   4        614.23        706.20         9.93 o                         
  -3   5   4         29.20         40.08         2.30 o                         
  -2   5   4        565.21        579.88         7.86 o                         
  -1   5   4       2059.90       2069.54        20.82 o                         
   0   5   4      11222.04      11529.98       126.55 o                         
   1   5   4       1783.48       1742.51        19.16 o                         
   2   5   4       2760.13       2827.32        31.82 o                         
   3   5   4       3599.18       3761.07        50.86 o                         
   4   5   4        697.17        745.36        13.70 o                         
   5   5   4        159.57        164.77         5.94 o                         
   6   5   4        676.45        712.83        13.84 o                         
   7   5   4        925.82        890.44        16.83 o                         
   8   5   4        517.64        550.47        13.17 o                         
   9   5   4         46.92         62.11         5.67 o                         
  10   5   4          2.55          5.70         5.81 o                         
  11   5   4         26.18         19.86         6.71 o                         
  12   5   4         64.73         64.43         9.57 o                         
 -12   6   4         48.10         33.20         9.54 o                         
 -11   6   4          0.04         -6.26         6.73 o                         
 -10   6   4        284.97        286.86        15.29 o                         
  -9   6   4         71.51         79.67         8.23 o                         
  -8   6   4        320.46        296.95        13.10 o                         
  -7   6   4       5109.93       4893.70        65.17 o                         
  -6   6   4        798.93        817.61        13.27 o                         
  -5   6   4        159.00        119.58         4.22 o                         
  -4   6   4          3.14          7.02         1.45 o                         
  -3   6   4       1296.55       1465.67        19.11 o                         
  -2   6   4        557.90        558.57         9.07 o                         
  -1   6   4        649.13        639.21         9.84 o                         
   0   6   4       2426.90       2335.32        31.35 o                         
   1   6   4         35.90         29.74         2.72 o                         
   2   6   4       1294.03       1186.71        15.66 o                         
   3   6   4          3.71          7.52         2.29 o                         
   4   6   4         34.88         30.01         3.21 o                         
   5   6   4         30.69         50.47         4.30 o                         
   6   6   4        917.50        946.95        17.07 o                         
   7   6   4          0.21         -1.83         2.94 o                         
   8   6   4          0.13         -0.65         3.17 o                         
   9   6   4         25.40         23.47         4.57 o                         
  10   6   4        243.81        273.65        14.73 o                         
  11   6   4         37.68         31.46         7.47 o                         
  12   6   4         41.69         37.61         9.64 o                         
 -11   7   4        147.72        143.24        13.65 o                         
 -10   7   4          3.04          3.62         5.94 o                         
  -9   7   4         33.54         44.13         7.21 o                         
  -8   7   4        467.57        462.05        16.03 o                         
  -7   7   4        212.14        205.35         8.36 o                         
  -6   7   4       2301.25       2208.35        28.45 o                         
  -5   7   4       3068.54       2917.89        34.22 o                         
  -4   7   4        959.75        872.03        13.83 o                         
  -3   7   4        834.07        841.65        13.13 o                         
  -2   7   4          8.18         17.37         1.57 o                         
  -1   7   4       2442.11       2674.92        33.41 o                         
   0   7   4       1584.58       1608.20        23.43 o                         
   1   7   4        811.78        684.33        11.09 o                         
   2   7   4        132.40        161.19         6.47 o                         
   3   7   4       2202.13       2177.47        30.33 o                         
   4   7   4       2178.15       2462.75        39.00 o                         
   5   7   4        456.72        443.12        10.76 o                         
   6   7   4         40.75         47.51         4.61 o                         
   7   7   4       1119.96       1068.06        19.62 o                         
   8   7   4         79.37         54.35         5.23 o                         
   9   7   4        347.28        331.80        15.25 o                         
  10   7   4        280.69        248.18        14.15 o                         
  11   7   4         15.05         -6.23         6.23 o                         
  12   7   4         37.34         22.16         8.37 o                         
 -11   8   4         34.43         39.78         9.06 o                         
 -10   8   4         26.62         24.37         6.90 o                         
  -9   8   4          6.49         14.14         6.29 o                         
  -8   8   4        115.56        122.49         9.36 o                         
  -7   8   4        232.22        228.37        10.44 o                         
  -6   8   4         63.26         66.36         3.77 o                         
  -5   8   4          3.61          0.69         1.55 o                         
  -4   8   4          0.04          1.81         2.16 o                         
  -3   8   4        306.05        324.02         7.15 o                         
  -2   8   4       1819.48       1942.99        24.20 o                         
  -1   8   4         14.96         15.53         2.13 o                         
   0   8   4        930.35        955.10        19.06 o                         
   1   8   4       2330.88       2301.40        29.56 o                         
   2   8   4       8067.08       8276.84       104.69 o                         
   3   8   4       1433.87       1551.39        24.81 o                         
   4   8   4        846.36        867.66        16.32 o                         
   5   8   4       2008.60       2101.46        33.10 o                         
   6   8   4        291.06        289.50        10.15 o                         
   7   8   4          0.63         -0.35         3.38 o                         
   8   8   4          3.98         10.66         5.44 o                         
   9   8   4          1.38          3.26         5.31 o                         
  10   8   4          3.07          2.48         5.70 o                         
  11   8   4        176.88        174.13        13.12 o                         
  12   8   4         45.42         55.89         9.86 o                         
 -11   9   4        194.48        200.26        18.04 o                         
 -10   9   4          0.21          1.63         7.29 o                         
  -9   9   4        232.64        242.88        14.19 o                         
  -8   9   4          5.10         14.14         5.28 o                         
  -7   9   4        172.66        209.83        10.14 o                         
  -6   9   4          6.38          3.97         2.80 o                         
  -5   9   4        239.58        223.13         7.60 o                         
  -4   9   4        301.72        266.86         7.77 o                         
  -3   9   4        390.51        472.13         9.37 o                         
  -2   9   4       2122.05       2147.64        29.93 o                         
  -1   9   4        562.56        594.17        10.01 o                         
   0   9   4         52.76         34.62         2.86 o                         
   1   9   4       2251.75       2297.66        28.41 o                         
   2   9   4        193.88        287.51         8.62 o                         
   3   9   4        778.37        788.96        17.85 o                         
   4   9   4        185.03        178.85         8.10 o                         
   5   9   4         69.71         72.40         5.76 o                         
   6   9   4        541.79        561.15        13.65 o                         
   7   9   4        105.01         93.89         6.73 o                         
   8   9   4        605.93        585.04        14.55 o                         
   9   9   4        153.60        142.22        10.73 o                         
  10   9   4         55.97         38.09         8.00 o                         
  11   9   4        115.31        126.83        12.03 o                         
 -11  10   4         70.16         83.34        13.05 o                         
 -10  10   4        694.57        680.76        24.00 o                         
  -9  10   4         19.77          5.03         5.51 o                         
  -8  10   4        123.87        120.47         9.48 o                         
  -7  10   4       1425.51       1400.91        27.93 o                         
  -6  10   4         85.61         93.93         5.60 o                         
  -5  10   4         16.28         11.34         3.29 o                         
  -4  10   4         35.41         35.32         3.51 o                         
  -3  10   4       1616.23       1666.50        24.82 o                         
  -2  10   4         93.01        117.43         5.25 o                         
  -1  10   4        297.12        251.27         7.01 o                         
   0  10   4         10.20         20.89         2.93 o                         
   1  10   4        138.01        122.30         5.09 o                         
   2  10   4        760.91        761.34        15.80 o                         
   3  10   4        204.45        219.88         8.87 o                         
   4  10   4          2.97          0.21         3.33 o                         
   5  10   4        255.82        256.00        10.47 o                         
   6  10   4         47.82         37.89         5.46 o                         
   7  10   4        344.88        373.55        13.65 o                         
   8  10   4         14.01         12.03         5.06 o                         
   9  10   4         67.39         73.57        11.35 o                         
  10  10   4          8.66         -6.32         6.32 o                         
  11  10   4        294.22        311.19        25.75 o                         
 -11  11   4         59.26         67.87        12.39 o                         
 -10  11   4        102.64         67.38        10.01 o                         
  -9  11   4          3.91          0.79         6.15 o                         
  -8  11   4         37.67         52.86         8.63 o                         
  -7  11   4        244.82        253.80        11.53 o                         
  -6  11   4         39.00         33.50         4.15 o                         
  -5  11   4        277.76        266.77        10.38 o                         
  -4  11   4          0.36         -2.13         2.13 o                         
  -3  11   4        692.13        727.37        14.29 o                         
  -2  11   4       1495.39       1486.68        26.23 o                         
  -1  11   4         35.07         54.31         3.49 o                         
   0  11   4       1887.94       1959.16        30.29 o                         
   1  11   4        212.36        184.16         6.97 o                         
   2  11   4        216.24        199.38         7.33 o                         
   3  11   4         29.26         32.80         4.04 o                         
   4  11   4        197.42        193.09         9.03 o                         
   5  11   4        328.55        335.44        14.77 o                         
   6  11   4        266.36        249.78        11.25 o                         
   7  11   4        495.15        490.34        15.55 o                         
   8  11   4       1366.92       1387.23        43.93 o                         
   9  11   4         29.66         19.79        11.42 o                         
  10  11   4        819.77        822.67        27.84 o                         
  11  11   4         90.45        114.01        13.43 o                         
 -10  12   4        481.59        506.01        26.71 o                         
  -9  12   4         16.92         11.00         7.44 o                         
  -8  12   4        535.27        499.08        16.83 o                         
  -7  12   4        392.38        386.67        14.18 o                         
  -6  12   4        648.13        679.47        17.18 o                         
  -5  12   4        555.99        523.46        13.30 o                         
  -4  12   4        539.56        560.14        13.30 o                         
  -3  12   4        225.13        235.20         9.45 o                         
  -2  12   4        160.14        150.98         6.33 o                         
  -1  12   4       2188.31       2269.78        32.56 o                         
   0  12   4       1069.19       1143.73        20.37 o                         
   1  12   4         26.35         29.52         3.84 o                         
   2  12   4        233.27        246.87        10.23 o                         
   3  12   4        430.09        462.85        12.52 o                         
   4  12   4       2497.04       2544.56        43.00 o                         
   5  12   4         38.72         42.10         5.58 o                         
   6  12   4        765.91        810.24        19.83 o                         
   7  12   4        122.82        118.92         9.44 o                         
   8  12   4         51.72         50.78        10.18 o                         
   9  12   4          5.42         -4.15         7.74 o                         
  10  12   4        982.85        988.90        31.62 o                         
 -10  13   4         84.30         41.27        11.83 o                         
  -9  13   4         78.36        101.25        14.02 o                         
  -8  13   4          8.86          4.56         5.46 o                         
  -7  13   4         15.00          9.82         4.98 o                         
  -6  13   4        561.50        577.03        16.09 o                         
  -5  13   4         77.18         56.48         5.44 o                         
  -4  13   4         35.26         53.95         5.25 o                         
  -3  13   4        594.44        524.33        15.78 o                         
  -2  13   4         30.13         31.96         3.74 o                         
  -1  13   4         34.48         36.60         3.63 o                         
   0  13   4       3013.02       2803.64        39.52 o                         
   1  13   4          2.63          3.90         2.85 o                         
   2  13   4        221.61        203.31         8.15 o                         
   3  13   4       1539.41       1521.44        28.43 o                         
   4  13   4        497.11        478.40        12.68 o                         
   5  13   4         26.84         29.78         6.21 o                         
   6  13   4        474.58        442.22        16.13 o                         
   7  13   4          0.19         -2.93         5.30 o                         
   8  13   4        660.31        578.52        25.77 o                         
   9  13   4        666.37        763.27        30.65 o                         
  10  13   4        472.87        465.95        23.63 o                         
 -10  14   4          0.07        -10.05        13.14 o                         
  -9  14   4        126.36        117.57        16.50 o                         
  -8  14   4        357.45        382.16        19.75 o                         
  -7  14   4         15.39         14.00         5.78 o                         
  -6  14   4        199.74        199.31        10.29 o                         
  -5  14   4       1152.77        987.54        21.96 o                         
  -4  14   4       3980.05       3301.06        55.50 o                         
  -3  14   4          1.50         -0.59         3.83 o                         
  -2  14   4         33.33         39.84         4.21 o                         
  -1  14   4        333.31        317.29         9.68 o                         
   0  14   4        162.78        160.06         6.65 o                         
   1  14   4         77.47         75.47         6.05 o                         
   2  14   4       1983.01       1980.72        32.69 o                         
   3  14   4        282.52        274.32        10.99 o                         
   4  14   4       1825.04       1897.26        32.27 o                         
   5  14   4          6.82          5.44         5.01 o                         
   6  14   4         79.56         60.92         8.52 o                         
   7  14   4         16.85         12.82         8.65 o                         
   8  14   4         26.15         27.26        13.06 o                         
   9  14   4          1.44          1.39         8.93 o                         
  -9  15   4         62.41         45.77        12.62 o                         
  -8  15   4          1.43          4.57         7.80 o                         
  -7  15   4        240.04        206.75        16.54 o                         
  -6  15   4         46.93         43.85         8.23 o                         
  -5  15   4         19.63          4.53         4.21 o                         
  -4  15   4       1237.54       1111.63        23.39 o                         
  -3  15   4       1290.29       1151.14        24.07 o                         
  -2  15   4         65.31         65.23         5.27 o                         
  -1  15   4        657.49        673.03        14.78 o                         
   0  15   4         35.77         40.81         4.25 o                         
   1  15   4        315.88        340.14        13.88 o                         
   2  15   4        425.74        413.86        12.10 o                         
   3  15   4       1399.44       1448.75        28.47 o                         
   4  15   4         39.83         45.48         7.53 o                         
   5  15   4         18.93         11.91         5.94 o                         
   6  15   4         21.79          8.87         6.46 o                         
   7  15   4        459.41        444.03        25.78 o                         
   8  15   4          3.62         14.16         8.19 o                         
   9  15   4         49.16         48.49        11.30 o                         
  -9  16   4          3.58         -6.61         9.21 o                         
  -8  16   4         55.42         68.27        11.73 o                         
  -7  16   4         28.45         23.20         8.82 o                         
  -6  16   4         80.13         74.01        10.96 o                         
  -5  16   4        269.68        250.86        18.66 o                         
  -4  16   4         84.53         94.34        13.06 o                         
  -3  16   4        680.50        703.33        19.36 o                         
  -2  16   4          7.66          6.01         4.05 o                         
  -1  16   4        282.40        299.04        11.41 o                         
   0  16   4         82.96         84.63         6.05 o                         
   1  16   4       7420.32       7425.88       107.64 o                         
   2  16   4       2331.99       2260.76        53.66 o                         
   3  16   4       1617.20       1576.03        37.82 o                         
   4  16   4       1141.01       1197.42        39.35 o                         
   5  16   4        181.66        178.56        14.53 o                         
   6  16   4         15.89         14.76         7.08 o                         
   7  16   4         75.40         71.63        11.61 o                         
   8  16   4        701.90        794.91        42.74 o                         
  -8  17   4         27.79         18.51        10.85 o                         
  -7  17   4        688.30        736.21        29.16 o                         
  -6  17   4          0.85         -1.91         7.52 o                         
  -5  17   4        179.82        173.57        14.88 o                         
  -4  17   4         17.03          9.76         7.97 o                         
  -3  17   4         99.59         84.51        10.50 o                         
  -2  17   4        324.51        321.95        18.26 o                         
  -1  17   4        614.24        627.03        22.70 o                         
   0  17   4        549.67        523.33        16.70 o                         
   1  17   4        607.86        607.01        21.52 o                         
   2  17   4       1783.15       1768.65        46.56 o                         
   3  17   4       1497.36       1549.62        42.58 o                         
   4  17   4        588.01        606.82        24.60 o                         
   5  17   4        159.01        193.39        16.99 o                         
   6  17   4         99.54        118.99        19.74 o                         
   7  17   4        110.26        113.14        19.67 o                         
   8  17   4         19.98         10.84        10.85 o                         
  -7  18   4        424.62        470.53        26.54 o                         
  -6  18   4         52.50         46.45         9.66 o                         
  -5  18   4         23.04         15.89         8.54 o                         
  -4  18   4         29.86         24.37         8.86 o                         
  -3  18   4        308.44        311.38        19.20 o                         
  -2  18   4         11.67         11.44         6.78 o                         
  -1  18   4        321.58        330.03        18.06 o                         
   0  18   4         16.99         16.16         8.53 o                         
   1  18   4         31.59         21.56         9.25 o                         
   2  18   4        364.29        350.69        20.52 o                         
   3  18   4          1.23         -6.42         6.42 o                         
   4  18   4         70.72        106.08        12.32 o                         
   5  18   4         10.49          6.25         7.97 o                         
   6  18   4        243.96        200.60        20.26 o                         
   7  18   4         90.17        111.48        16.87 o                         
  -6  19   4         21.86          8.70        10.35 o                         
  -5  19   4         19.45         28.84         9.47 o                         
  -4  19   4          3.46          0.17         7.03 o                         
  -3  19   4         33.98         48.63         9.95 o                         
  -2  19   4         61.75         76.05        12.85 o                         
  -1  19   4        224.78        236.86        20.57 o                         
   0  19   4        340.37        368.91        25.08 o                         
   1  19   4        175.95        157.12        16.62 o                         
   2  19   4        142.48        150.97        16.87 o                         
   3  19   4         42.69         51.88        13.79 o                         
   4  19   4        753.05        748.41        29.16 o                         
   5  19   4       1030.37       1028.15        35.69 o                         
   6  19   4          1.99         -4.76         9.25 o                         
  -5  20   4        149.57        156.29        16.20 o                         
  -4  20   4          9.50         23.02        11.04 o                         
  -3  20   4        251.05        278.43        27.13 o                         
  -2  20   4         33.92         32.02        11.40 o                         
  -1  20   4         44.34         61.93        12.21 o                         
   0  20   4         21.12         18.46         9.45 o                         
   1  20   4        192.85        160.63        17.86 o                         
   2  20   4        236.49        225.82        20.78 o                         
   3  20   4          9.06          8.92        10.36 o                         
   4  20   4          1.86          6.05        10.18 o                         
   5  20   4          0.32         -4.23        10.25 o                         
  -4  21   4          5.91         23.09        10.95 o                         
  -3  21   4        216.44        240.58        22.83 o                         
  -2  21   4          0.10         -2.56         8.46 o                         
  -1  21   4        544.68        526.68        32.32 o                         
   0  21   4        706.76        783.29        35.02 o                         
   1  21   4          8.27         -1.42        21.11 o                         
   2  21   4          2.73         -8.57         8.57 o                         
   3  21   4          2.90          7.36         9.62 o                         
  -1  22   4          5.19          1.80         9.84 o                         
   0  22   4         63.23         85.40        14.89 o                         
  -1 -18   5        164.41        183.25        25.61 o                         
   0 -18   5         43.70         44.42        11.19 o                         
   1 -18   5         91.10        135.14        16.07 o                         
   2 -18   5          1.73          0.61         8.93 o                         
   3 -18   5        111.72         99.51        25.84 o                         
   4 -18   5          0.44          1.18        14.10 o                         
  -3 -17   5         47.87         28.09        10.32 o                         
  -2 -17   5         58.76         44.21        11.75 o                         
  -1 -17   5          6.17          6.35         8.03 o                         
   0 -17   5        774.32        875.54        32.05 o                         
   1 -17   5        170.83        216.50        20.52 o                         
   2 -17   5          2.89         -1.23         6.69 o                         
   3 -17   5        268.79        270.61        20.01 o                         
   4 -17   5          0.15         -4.02        11.24 o                         
   5 -17   5         90.47         83.90        13.94 o                         
  -4 -16   5        441.01        465.94        29.16 o                         
  -3 -16   5        181.94        214.07        19.39 o                         
  -2 -16   5          0.08         -4.84         8.06 o                         
  -1 -16   5        244.37        275.33        20.53 o                         
   0 -16   5         70.74         91.91        11.28 o                         
   1 -16   5        829.31        874.73        29.33 o                         
   2 -16   5        210.16        235.18        17.30 o                         
   3 -16   5        528.95        529.12        27.41 o                         
   4 -16   5         95.63        123.01        12.91 o                         
   5 -16   5        134.17        150.97        16.05 o                         
   6 -16   5         71.94        106.72        15.11 o                         
   7 -16   5         12.83          9.93        12.03 o                         
  -5 -15   5          2.28          2.96        11.50 o                         
  -4 -15   5         63.42         81.55        13.43 o                         
  -3 -15   5        388.60        393.64        25.10 o                         
  -2 -15   5        553.28        532.33        23.11 o                         
  -1 -15   5        325.97        318.29        18.93 o                         
   0 -15   5         27.11         15.26         6.28 o                         
   1 -15   5        775.52        811.60        24.77 o                         
   2 -15   5        745.87        698.77        24.94 o                         
   3 -15   5         11.47          7.31         6.55 o                         
   4 -15   5        229.73        226.06        16.41 o                         
   5 -15   5          1.77         -0.29        11.42 o                         
   6 -15   5        462.19        527.08        33.67 o                         
   7 -15   5         15.83         11.72         9.37 o                         
   8 -15   5        219.26        261.67        32.60 o                         
  -6 -14   5         57.19         60.14        12.58 o                         
  -5 -14   5         67.82        101.61        17.04 o                         
  -4 -14   5        396.44        429.89        36.04 o                         
  -3 -14   5        529.87        502.38        26.61 o                         
  -2 -14   5        262.00        275.11        17.04 o                         
  -1 -14   5        944.83        956.23        32.05 o                         
   0 -14   5          6.26          1.68         5.16 o                         
   1 -14   5        372.89        362.64        16.11 o                         
   2 -14   5         16.08         23.82         6.28 o                         
   3 -14   5         41.51         47.51         7.38 o                         
   4 -14   5        181.73        185.78        14.52 o                         
   5 -14   5        105.38        110.97        12.10 o                         
   6 -14   5        831.41        861.61        26.30 o                         
   7 -14   5        117.26        137.85        13.62 o                         
   8 -14   5          0.01         13.58         9.17 o                         
  -7 -13   5        483.11        553.27        32.11 o                         
  -6 -13   5         33.45         35.85         9.84 o                         
  -5 -13   5          0.00          1.05         7.03 o                         
  -4 -13   5          0.29          6.37         7.63 o                         
  -3 -13   5         66.81         78.63        10.12 o                         
  -2 -13   5         20.31         25.36         6.75 o                         
  -1 -13   5         33.72         44.71         7.08 o                         
   0 -13   5        126.67        143.38        13.75 o                         
   1 -13   5         30.52         32.38         5.70 o                         
   2 -13   5         72.45         68.16         7.14 o                         
   3 -13   5        659.90        659.16        23.35 o                         
   4 -13   5        717.16        709.85        21.49 o                         
   5 -13   5        138.18        133.47        10.88 o                         
   6 -13   5       1042.37       1038.03        28.95 o                         
   7 -13   5         75.76         90.91        10.12 o                         
   8 -13   5         25.77         27.63         8.28 o                         
   9 -13   5         99.28         61.79        14.24 o                         
  -8 -12   5         19.81         13.44        10.99 o                         
  -7 -12   5          9.40         20.13        12.50 o                         
  -6 -12   5         11.75         15.58         7.43 o                         
  -5 -12   5         17.53         16.98         9.51 o                         
  -4 -12   5          7.97         16.46         7.01 o                         
  -3 -12   5         45.93         46.04         6.29 o                         
  -2 -12   5        137.72        151.81         9.48 o                         
  -1 -12   5        238.07        264.05        13.54 o                         
   0 -12   5        174.58        153.26        10.58 o                         
   1 -12   5        273.83        268.81        12.55 o                         
   2 -12   5        739.83        707.25        19.01 o                         
   3 -12   5       2083.52       2013.42        42.43 o                         
   4 -12   5         23.58         23.06         5.65 o                         
   5 -12   5        795.79        774.13        22.98 o                         
   6 -12   5        407.68        385.19        18.13 o                         
   7 -12   5          0.41         -2.10         6.02 o                         
   8 -12   5         70.65         63.32         9.59 o                         
   9 -12   5        266.83        317.00        18.25 o                         
  10 -12   5        174.54        244.51        22.37 o                         
  -8 -11   5         30.92         25.22        18.41 o                         
  -7 -11   5          0.78         -4.11         7.60 o                         
  -6 -11   5          8.69          5.13         7.15 o                         
  -5 -11   5        245.12        242.58        15.73 o                         
  -4 -11   5         16.27          7.23         5.31 o                         
  -3 -11   5        331.50        287.26        12.58 o                         
  -2 -11   5          4.44          6.61         4.16 o                         
  -1 -11   5         16.62         21.21         4.63 o                         
   0 -11   5       3188.55       3004.08        60.94 o                         
   1 -11   5       1215.70       1221.04        26.37 o                         
   2 -11   5       2288.93       2244.80        39.92 o                         
   3 -11   5       1338.57       1359.45        30.77 o                         
   4 -11   5        303.35        275.16        13.32 o                         
   5 -11   5          6.80          7.72         7.12 o                         
   6 -11   5        320.60        273.10        14.76 o                         
   7 -11   5        836.14        904.48        25.40 o                         
   8 -11   5        222.72        218.61        13.00 o                         
   9 -11   5        422.48        398.61        18.49 o                         
  10 -11   5         27.97         33.98        10.22 o                         
  -9 -10   5         17.93         13.74        14.04 o                         
  -8 -10   5        107.23        114.91        15.34 o                         
  -7 -10   5         82.32         91.12        13.53 o                         
  -6 -10   5         24.22         18.08        10.35 o                         
  -5 -10   5          0.07          0.33         5.14 o                         
  -4 -10   5        613.35        587.52        18.91 o                         
  -3 -10   5        522.50        442.11        13.62 o                         
  -2 -10   5         51.81         40.21         5.30 o                         
  -1 -10   5         89.80        100.25         8.11 o                         
   0 -10   5        248.04        228.53         9.40 o                         
   1 -10   5       1575.08       1560.00        39.17 o                         
   2 -10   5       1160.23       1055.88        22.77 o                         
   3 -10   5        892.89        855.69        21.74 o                         
   4 -10   5        790.40        722.49        20.04 o                         
   5 -10   5         15.81         11.46         4.71 o                         
   6 -10   5        246.68        283.46        13.08 o                         
   7 -10   5        183.39        184.21        11.07 o                         
   8 -10   5        575.79        565.22        17.19 o                         
   9 -10   5         88.34         93.67         9.61 o                         
  10 -10   5         22.03         10.04         8.65 o                         
  11 -10   5        177.27        160.74        18.90 o                         
  -9  -9   5         80.60         68.28        13.63 o                         
  -8  -9   5        139.78        115.44        21.12 o                         
  -7  -9   5         13.88          6.68         8.12 o                         
  -6  -9   5         64.92         74.03         8.57 o                         
  -5  -9   5         68.08         54.61         7.22 o                         
  -4  -9   5        322.28        267.68        17.02 o                         
  -3  -9   5        226.53        160.04         8.74 o                         
  -2  -9   5         20.57         10.05         4.28 o                         
  -1  -9   5         46.76         54.17         4.48 o                         
   0  -9   5          6.30          0.73         2.34 o                         
   1  -9   5        292.40        290.70         7.87 o                         
   2  -9   5        416.96        403.02        10.33 o                         
   3  -9   5       2580.80       2385.49        50.22 o                         
   4  -9   5        207.87        189.31         9.36 o                         
   5  -9   5         45.58         27.35         5.19 o                         
   6  -9   5         64.16         77.58         7.20 o                         
   7  -9   5       1171.77       1114.55        25.98 o                         
   8  -9   5          1.08          1.06         4.43 o                         
   9  -9   5        678.35        667.61        19.00 o                         
  10  -9   5         23.09         43.53        10.01 o                         
  11  -9   5        225.60        241.70        21.88 o                         
 -10  -8   5         15.16         45.95        21.15 o                         
  -9  -8   5        223.74        214.48        16.83 o                         
  -8  -8   5        264.03        295.24        18.62 o                         
  -7  -8   5         24.77         30.02         6.81 o                         
  -6  -8   5         47.02         56.66         7.11 o                         
  -5  -8   5        180.08        162.85        10.82 o                         
  -4  -8   5        722.73        709.12        19.96 o                         
  -3  -8   5          0.04          1.64         3.53 o                         
  -2  -8   5        228.34        221.07         7.95 o                         
  -1  -8   5        677.11        709.40        13.98 o                         
   0  -8   5        545.37        544.84        10.59 o                         
   1  -8   5        736.74        678.30        12.55 o                         
   2  -8   5        222.79        232.46         8.12 o                         
   3  -8   5       4290.86       4045.35        61.46 o                         
   4  -8   5       7889.57       7570.07       110.26 o                         
   5  -8   5        382.71        374.90        12.41 o                         
   6  -8   5        280.75        261.14        11.80 o                         
   7  -8   5        194.11        195.57        10.04 o                         
   8  -8   5        149.89        193.51        10.44 o                         
   9  -8   5        993.54        900.52        22.03 o                         
  10  -8   5        241.63        211.83        14.47 o                         
  11  -8   5        321.90        325.05        28.79 o                         
 -10  -7   5         22.99          4.11        10.61 o                         
  -9  -7   5        313.47        317.74        19.98 o                         
  -8  -7   5        299.64        294.04        18.26 o                         
  -7  -7   5         88.07         87.04         9.18 o                         
  -6  -7   5        253.09        237.41        11.99 o                         
  -5  -7   5          3.25          3.87         4.16 o                         
  -4  -7   5        342.32        376.30        13.50 o                         
  -3  -7   5        304.24        324.88         9.90 o                         
  -2  -7   5         38.86         33.25         3.62 o                         
  -1  -7   5       1715.94       1811.80        27.91 o                         
   0  -7   5       1376.01       1342.63        20.17 o                         
   1  -7   5          7.45          2.33         1.72 o                         
   2  -7   5        140.69        131.69         6.04 o                         
   3  -7   5       1081.11       1106.41        29.21 o                         
   4  -7   5       1256.01       1143.99        22.44 o                         
   5  -7   5         15.99         21.87         3.87 o                         
   6  -7   5        140.78        121.92         6.73 o                         
   7  -7   5        531.98        486.76        12.43 o                         
   8  -7   5        910.04        785.87        19.40 o                         
   9  -7   5          0.26         -4.31         4.31 o                         
  10  -7   5         21.50         13.98         5.50 o                         
  11  -7   5         72.13         50.17        10.64 o                         
  12  -7   5         35.90         24.83         9.86 o                         
 -10  -6   5         11.94          6.88        10.25 o                         
  -9  -6   5         15.30          5.44         7.35 o                         
  -8  -6   5        127.34        122.36        10.67 o                         
  -7  -6   5        127.92         97.28         9.20 o                         
  -6  -6   5       5913.18       5829.86        95.85 o                         
  -5  -6   5       4889.71       4800.25        79.55 o                         
  -4  -6   5        874.07        868.35        14.22 o                         
  -3  -6   5         67.40         95.84         5.66 o                         
  -2  -6   5        883.98        906.79        20.81 o                         
  -1  -6   5        768.00        781.05        14.08 o                         
   0  -6   5          1.42          2.15         1.42 o                         
   1  -6   5        806.29        849.48        14.09 o                         
   2  -6   5        210.85        218.53         6.80 o                         
   3  -6   5         74.81         69.96         4.40 o                         
   4  -6   5        128.45        127.89         6.53 o                         
   5  -6   5        324.85        287.97         8.08 o                         
   6  -6   5          7.59          4.02         2.97 o                         
   7  -6   5        196.27        188.85         8.36 o                         
   8  -6   5        259.41        268.42        10.63 o                         
   9  -6   5         10.84         13.25         4.58 o                         
  10  -6   5        383.03        398.10        15.40 o                         
  11  -6   5          5.03          7.92         7.85 o                         
  12  -6   5         48.95         68.40        12.82 o                         
 -10  -5   5         48.80         24.23        11.21 o                         
  -9  -5   5        241.52        264.42        17.31 o                         
  -8  -5   5        216.25        211.70        13.53 o                         
  -7  -5   5        150.99        166.85        10.86 o                         
  -6  -5   5       4082.54       3991.19        62.44 o                         
  -5  -5   5       1005.46       1018.50        20.34 o                         
  -4  -5   5       2005.76       1938.67        24.99 o                         
  -3  -5   5        398.27        441.97        11.06 o                         
  -2  -5   5        254.02        270.67         7.23 o                         
  -1  -5   5        144.02         98.91         4.50 o                         
   0  -5   5         25.85         60.66         2.71 o                         
   1  -5   5         78.00         85.20         3.54 o                         
   2  -5   5          6.06         10.36         2.15 o                         
   3  -5   5         54.93         43.13         3.53 o                         
   4  -5   5        488.44        504.48        11.90 o                         
   5  -5   5         59.94         61.79         3.51 o                         
   6  -5   5         54.65         69.79         4.47 o                         
   7  -5   5         61.73         55.46         4.71 o                         
   8  -5   5         13.63         30.34         4.64 o                         
   9  -5   5        232.76        262.24        11.04 o                         
  10  -5   5        257.22        255.93        11.66 o                         
  11  -5   5          0.05         -3.28         5.46 o                         
  12  -5   5        145.85        116.01        15.11 o                         
 -11  -4   5        261.86        262.10        29.06 o                         
 -10  -4   5          6.37          1.48         9.30 o                         
  -9  -4   5          1.48          3.39         5.89 o                         
  -8  -4   5         63.68         65.55         7.11 o                         
  -7  -4   5         58.54         39.45         7.88 o                         
  -6  -4   5         36.81         41.24         6.46 o                         
  -5  -4   5        441.47        430.00        10.14 o                         
  -4  -4   5        389.73        425.43         8.65 o                         
  -3  -4   5          0.82          0.44         1.49 o                         
  -2  -4   5       1295.82       1347.45        18.34 o                         
  -1  -4   5        154.89        144.19         5.08 o                         
   0  -4   5      23152.00      24740.24       284.25 o                         
   1  -4   5        660.36        589.18         9.54 o                         
   2  -4   5        580.75        616.33        10.47 o                         
   3  -4   5        252.77        269.49         6.54 o                         
   4  -4   5        332.06        312.70         6.91 o                         
   5  -4   5        826.80        789.43        13.06 o                         
   6  -4   5        792.33        731.10        13.24 o                         
   7  -4   5       1354.49       1271.97        21.61 o                         
   8  -4   5        786.09        719.86        16.20 o                         
   9  -4   5         55.19         71.69         6.40 o                         
  10  -4   5         25.29         30.09         5.55 o                         
  11  -4   5         34.39         33.23         6.63 o                         
  12  -4   5        126.48        136.15        23.02 o                         
 -11  -3   5        321.91        312.38        20.94 o                         
 -10  -3   5         78.53         67.94        12.94 o                         
  -9  -3   5        469.46        455.19        22.38 o                         
  -8  -3   5         15.24         13.77         4.91 o                         
  -7  -3   5       1211.30       1211.80        26.13 o                         
  -6  -3   5        256.63        258.22        10.57 o                         
  -5  -3   5         24.51         18.25         3.29 o                         
  -4  -3   5        290.22        333.37         7.96 o                         
  -3  -3   5         51.13         45.50         2.79 o                         
  -2  -3   5        450.95        495.33         8.25 o                         
  -1  -3   5        176.07        256.53         4.93 o                         
   0  -3   5       7583.92       7837.12        96.04 o                         
   1  -3   5        163.82        134.96         4.35 o                         
   2  -3   5       2660.74       2497.46        32.00 o                         
   3  -3   5       1068.90       1058.97        14.99 o                         
   4  -3   5          0.33          1.28         1.81 o                         
   5  -3   5       3112.58       3223.95        41.30 o                         
   6  -3   5       1986.47       1938.43        27.32 o                         
   7  -3   5          0.52          1.43         3.19 o                         
   8  -3   5        401.77        397.54        11.97 o                         
   9  -3   5         16.40         17.32         4.56 o                         
  10  -3   5         16.45          8.77         4.67 o                         
  11  -3   5          1.57         -4.05         4.83 o                         
  12  -3   5         24.32         44.41         9.28 o                         
 -11  -2   5        207.10        217.58        17.85 o                         
 -10  -2   5         37.42         26.50         8.54 o                         
  -9  -2   5          1.31          4.54         5.87 o                         
  -8  -2   5        710.17        716.32        21.79 o                         
  -7  -2   5        261.82        320.95        12.33 o                         
  -6  -2   5        979.19        915.12        19.07 o                         
  -5  -2   5       1059.62       1002.61        17.02 o                         
  -4  -2   5        446.53        395.75         8.63 o                         
  -3  -2   5         78.82         73.92         3.37 o                         
  -2  -2   5          5.20          7.21         1.43 o                         
  -1  -2   5         37.37         27.99         1.78 o                         
   0  -2   5        175.11        169.24         3.76 o                         
   1  -2   5       1844.90       1704.85        21.17 o                         
   2  -2   5        633.39        630.60         9.37 o                         
   3  -2   5        553.44        563.55        11.66 o                         
   4  -2   5        257.57        231.51         5.79 o                         
   5  -2   5       1544.39       1556.49        26.95 o                         
   6  -2   5         54.04         68.12         4.71 o                         
   7  -2   5        185.81        177.72         7.48 o                         
   8  -2   5       1206.06       1120.64        20.34 o                         
   9  -2   5         58.70         61.48         6.97 o                         
  10  -2   5         47.81         33.23         5.82 o                         
  11  -2   5        438.27        386.15        15.97 o                         
  12  -2   5         21.05          6.11         6.71 o                         
 -11  -1   5        297.88        264.75        16.45 o                         
 -10  -1   5         27.54         40.26         7.47 o                         
  -9  -1   5       1186.15       1190.36        35.02 o                         
  -8  -1   5          2.49          0.04         5.17 o                         
  -7  -1   5        222.38        235.28        10.74 o                         
  -6  -1   5         42.91         42.98         4.22 o                         
  -5  -1   5        496.53        538.63        11.00 o                         
  -4  -1   5        380.22        409.65         8.67 o                         
  -3  -1   5       1213.81       1283.30        17.70 o                         
  -2  -1   5          1.04         -1.23         1.23 o                         
  -1  -1   5        130.93        127.82         2.88 o                         
   0  -1   5        995.30        968.12        13.25 o                         
   1  -1   5         25.01         34.50         1.56 o                         
   2  -1   5       5341.67       5226.77        61.60 o                         
   3  -1   5          3.56          5.66         1.71 o                         
   4  -1   5       3721.61       3763.37        44.31 o                         
   5  -1   5       1348.12       1418.47        20.39 o                         
   6  -1   5        217.29        293.78         7.95 o                         
   7  -1   5        264.29        275.76         9.04 o                         
   8  -1   5         68.84         66.93         5.32 o                         
   9  -1   5        288.02        306.28        11.98 o                         
  10  -1   5         38.67         34.25         5.81 o                         
  11  -1   5       1251.69       1171.97        26.83 o                         
  12  -1   5         68.99         49.08         8.65 o                         
  13  -1   5         68.32         71.74        13.28 o                         
 -11   0   5         78.48         89.96        12.46 o                         
 -10   0   5          2.60          0.99         6.19 o                         
  -9   0   5        670.38        663.74        19.79 o                         
  -8   0   5        118.94        136.96         8.25 o                         
  -7   0   5        229.08        196.88        12.78 o                         
  -6   0   5       1494.11       1423.03        22.79 o                         
  -5   0   5        234.79        220.85         7.72 o                         
  -4   0   5        880.87        936.70        14.43 o                         
  -3   0   5       2360.43       2569.78        32.27 o                         
  -2   0   5        185.10        191.57         4.19 o                         
  -1   0   5         48.28         44.37         1.93 o                         
   0   0   5        278.52        290.86         6.81 o                         
   1   0   5          4.62          6.80         2.42 o                         
   2   0   5       2286.85       2341.93        31.76 o                         
   3   0   5       1129.50       1011.40        13.51 o                         
   4   0   5       5844.13       6274.30        83.08 o                         
   5   0   5       1649.41       1689.74        23.51 o                         
   6   0   5        196.17        192.01         6.66 o                         
   7   0   5         30.50         35.55         4.07 o                         
   8   0   5       2665.27       2734.82        40.24 o                         
   9   0   5       1306.26       1285.06        24.75 o                         
  10   0   5        332.61        301.51        12.46 o                         
  11   0   5        641.75        598.29        18.29 o                         
  12   0   5         30.37         26.35         7.67 o                         
  13   0   5        119.03        144.57        14.24 o                         
 -11   1   5         54.05         55.92         9.56 o                         
 -10   1   5          0.06         -5.37         5.37 o                         
  -9   1   5        572.60        614.38        17.34 o                         
  -8   1   5         23.08         19.82         4.78 o                         
  -7   1   5          4.14          2.49         3.53 o                         
  -6   1   5        673.42        640.10        13.72 o                         
  -5   1   5        503.45        535.12        10.09 o                         
  -4   1   5       1737.54       1822.82        22.30 o                         
  -3   1   5         14.00         21.25         1.94 o                         
  -2   1   5        653.18        735.53         9.58 o                         
  -1   1   5         74.76         57.40         1.87 o                         
   0   1   5        105.75        122.37         7.03 o                         
   1   1   5        841.52        818.97        19.39 o                         
   2   1   5       4442.98       4452.15        46.10 o                         
   3   1   5       3564.36       3724.13        52.80 o                         
   4   1   5       4544.52       4539.17        63.66 o                         
   5   1   5        294.14        265.53         6.81 o                         
   6   1   5        596.04        655.92        12.25 o                         
   7   1   5         35.04         41.52         4.37 o                         
   8   1   5       1787.84       1745.16        30.34 o                         
   9   1   5        804.56        800.13        18.31 o                         
  10   1   5         43.86         44.06         6.83 o                         
  11   1   5          3.60         -0.65         5.12 o                         
  12   1   5         48.90         35.05         7.71 o                         
  13   1   5        650.69        602.83        33.02 o                         
 -11   2   5         37.20         25.93         8.28 o                         
 -10   2   5          0.06          1.36         5.83 o                         
  -9   2   5          2.07         10.28         4.76 o                         
  -8   2   5        602.69        517.35        13.66 o                         
  -7   2   5          0.26          0.92         3.30 o                         
  -6   2   5        401.48        410.40         8.57 o                         
  -5   2   5       1246.05       1199.55        16.62 o                         
  -4   2   5          0.56         -1.37         1.37 o                         
  -3   2   5        149.15        119.06         3.38 o                         
  -2   2   5         18.78         17.79         1.43 o                         
  -1   2   5         98.94        110.37         2.23 o                         
   0   2   5        548.69        578.70         7.48 o                         
   1   2   5      10127.50      10307.54       108.23 o                         
   2   2   5        381.92        458.19         6.10 o                         
   3   2   5       5950.48       5898.02        69.93 o                         
   4   2   5        488.99        507.59         9.09 o                         
   5   2   5       1642.83       1591.33        25.08 o                         
   6   2   5        859.53        804.59        14.79 o                         
   7   2   5         78.61        111.71         6.41 o                         
   8   2   5        227.35        234.14         9.74 o                         
   9   2   5        145.28        162.02         9.57 o                         
  10   2   5        985.58       1040.64        24.10 o                         
  11   2   5        302.63        304.13        15.27 o                         
  12   2   5        558.21        560.94        21.86 o                         
  13   2   5        161.08        167.02        15.27 o                         
 -12   3   5        108.90        109.55        14.08 o                         
 -11   3   5         26.21         26.49         7.88 o                         
 -10   3   5         27.49         29.92         7.54 o                         
  -9   3   5         16.69         23.23         5.33 o                         
  -8   3   5        120.22        131.83         8.34 o                         
  -7   3   5        315.20        332.06        10.08 o                         
  -6   3   5        284.87        273.15         6.73 o                         
  -5   3   5        366.80        418.95         7.57 o                         
  -4   3   5       1540.89       1558.73        20.07 o                         
  -3   3   5       4892.15       5302.16        55.44 o                         
  -2   3   5         19.75          8.33         1.06 o                         
  -1   3   5       1317.44       1348.76        12.65 o                         
   0   3   5        300.06        322.55         4.51 o                         
   1   3   5        124.68        119.37         2.47 o                         
   2   3   5      35157.94      36546.82       446.42 o                         
   3   3   5       2220.23       2405.45        31.85 o                         
   4   3   5        109.05        186.79         5.89 o                         
   5   3   5         20.20         24.42         3.10 o                         
   6   3   5         80.38         60.13         4.50 o                         
   7   3   5        182.53        193.43         8.28 o                         
   8   3   5        248.55        274.65        10.69 o                         
   9   3   5        119.49        117.01         8.32 o                         
  10   3   5          1.76          5.39         4.29 o                         
  11   3   5         85.27         95.21         9.55 o                         
  12   3   5         13.04         13.94         7.16 o                         
 -12   4   5        103.49        100.62        13.98 o                         
 -11   4   5         39.34         64.46         8.99 o                         
 -10   4   5         71.09         71.86         8.81 o                         
  -9   4   5          1.04          5.95         7.09 o                         
  -8   4   5         97.05        122.48         8.89 o                         
  -7   4   5        161.13        125.75         6.38 o                         
  -6   4   5        706.43        703.09        13.10 o                         
  -5   4   5          7.17         13.68         1.97 o                         
  -4   4   5         11.21          6.52         1.96 o                         
  -3   4   5         77.42        155.28         4.57 o                         
  -2   4   5         20.93         38.32         1.81 o                         
  -1   4   5       3163.09       3226.19        29.38 o                         
   0   4   5        377.29        416.88         5.64 o                         
   1   4   5      16044.73      16650.32       151.35 o                         
   2   4   5      25555.17      26792.89       307.66 o                         
   3   4   5       4089.83       4290.61        49.63 o                         
   4   4   5        122.76        128.59         4.79 o                         
   5   4   5       3360.32       3483.32        48.14 o                         
   6   4   5       2037.82       2113.84        30.97 o                         
   7   4   5        563.73        621.14        13.29 o                         
   8   4   5        176.04        194.34         8.46 o                         
   9   4   5         72.75         66.29         6.27 o                         
  10   4   5        316.49        364.38        13.42 o                         
  11   4   5          0.39          8.30         6.14 o                         
  12   4   5        470.32        501.66        21.63 o                         
 -11   5   5        314.92        421.30        19.72 o                         
 -10   5   5          1.04          3.56         5.93 o                         
  -9   5   5        149.74        154.79        10.98 o                         
  -8   5   5        108.73        120.16         8.21 o                         
  -7   5   5       2111.63       2168.23        44.23 o                         
  -6   5   5        757.86        778.80        13.83 o                         
  -5   5   5          5.57          9.16         2.42 o                         
  -4   5   5       1035.33        995.75        15.81 o                         
  -3   5   5        406.56        462.20         7.46 o                         
  -2   5   5         12.16          6.59         1.36 o                         
  -1   5   5         91.24         93.12         2.58 o                         
   0   5   5       1336.94       1396.67        17.25 o                         
   1   5   5        872.02        852.80        11.18 o                         
   2   5   5         27.16         32.02         2.40 o                         
   3   5   5        844.30        859.20        12.49 o                         
   4   5   5        821.20       1012.56        16.47 o                         
   5   5   5         97.61        101.61         4.85 o                         
   6   5   5        787.86        956.88        17.04 o                         
   7   5   5          0.10         -2.74         2.74 o                         
   8   5   5        465.67        533.61        12.99 o                         
   9   5   5        160.65        156.05         8.64 o                         
  10   5   5        163.66        174.78        11.67 o                         
  11   5   5         60.86         67.22         9.02 o                         
  12   5   5          9.49         11.91         6.87 o                         
 -11   6   5          8.35          4.64         7.87 o                         
 -10   6   5          6.97          6.39         5.80 o                         
  -9   6   5       1217.92       1245.23        29.46 o                         
  -8   6   5         81.47         85.35         8.17 o                         
  -7   6   5       1777.27       1714.65        31.05 o                         
  -6   6   5       2335.67       2294.56        31.73 o                         
  -5   6   5        219.51        212.79         6.47 o                         
  -4   6   5         85.63         71.81         4.25 o                         
  -3   6   5        218.67        209.64         5.35 o                         
  -2   6   5         45.93         49.43         2.41 o                         
  -1   6   5        260.82        282.62         5.66 o                         
   0   6   5         97.44         85.64         3.33 o                         
   1   6   5        495.60        587.27         8.46 o                         
   2   6   5         27.50         13.85         2.02 o                         
   3   6   5        422.77        431.56         8.31 o                         
   4   6   5         31.18         51.21         3.58 o                         
   5   6   5         36.17         42.50         3.57 o                         
   6   6   5        188.95        208.26         8.32 o                         
   7   6   5        923.93        985.21        18.33 o                         
   8   6   5        182.09        196.54         8.65 o                         
   9   6   5          5.85          5.04         4.21 o                         
  10   6   5        322.94        301.03        15.31 o                         
  11   6   5          2.32         -5.22         5.22 o                         
  12   6   5         42.12         27.07         7.87 o                         
 -11   7   5        335.65        473.58        23.97 o                         
 -10   7   5        222.55        211.84        13.20 o                         
  -9   7   5        166.38        208.72        12.55 o                         
  -8   7   5        438.83        452.70        15.95 o                         
  -7   7   5        129.79        136.28         8.19 o                         
  -6   7   5      13326.34      12749.65       159.43 o                         
  -5   7   5       2944.87       2738.89        36.10 o                         
  -4   7   5          0.15          0.68         2.37 o                         
  -3   7   5        291.05        261.20         5.37 o                         
  -2   7   5          1.81         -0.02         1.38 o                         
  -1   7   5        327.36        362.38         6.01 o                         
   0   7   5        886.36        937.68        13.77 o                         
   1   7   5       3370.25       3661.45        44.67 o                         
   2   7   5         12.05         13.19         2.16 o                         
   3   7   5        241.11        199.50         6.21 o                         
   4   7   5        294.91        300.09         7.81 o                         
   5   7   5        279.24        282.86         8.58 o                         
   6   7   5        244.24        266.12         8.90 o                         
   7   7   5         42.18         48.90         4.75 o                         
   8   7   5       1001.33        991.24        19.31 o                         
   9   7   5         53.08         57.16         7.31 o                         
  10   7   5        226.44        230.22        13.73 o                         
  11   7   5         45.51         50.22         8.35 o                         
  12   7   5         72.86         60.41         9.70 o                         
 -11   8   5        277.31        299.40        18.45 o                         
 -10   8   5          6.09         22.23         7.09 o                         
  -9   8   5          4.73         -0.28         5.87 o                         
  -8   8   5        972.00        898.99        24.52 o                         
  -7   8   5        566.95        557.68        15.11 o                         
  -6   8   5       2490.16       2335.30        34.19 o                         
  -5   8   5         67.73         65.01         3.11 o                         
  -4   8   5       1023.03        881.32        14.19 o                         
  -3   8   5        149.25        108.72         3.80 o                         
  -2   8   5          1.14          2.57         1.64 o                         
  -1   8   5          4.07          5.18         1.83 o                         
   0   8   5        148.82        146.46         5.18 o                         
   1   8   5        235.21        264.22         5.84 o                         
   2   8   5       1533.11       1517.45        22.21 o                         
   3   8   5       1444.17       1506.95        28.32 o                         
   4   8   5        645.64        612.26        12.12 o                         
   5   8   5        570.31        582.69        14.09 o                         
   6   8   5         27.35         25.80         4.30 o                         
   7   8   5         86.15         96.81         6.38 o                         
   8   8   5          4.34          5.00         3.71 o                         
   9   8   5        102.23        136.05         9.02 o                         
  10   8   5         51.07         50.34         8.07 o                         
  11   8   5          3.06         -1.84         6.33 o                         
  12   8   5        165.97        164.91        13.83 o                         
 -11   9   5         40.40         39.30         9.38 o                         
 -10   9   5          0.01          3.02         5.87 o                         
  -9   9   5        292.36        334.43        19.29 o                         
  -8   9   5        597.33        571.07        17.83 o                         
  -7   9   5        155.57        122.53         8.11 o                         
  -6   9   5       1542.04       1498.91        26.45 o                         
  -5   9   5       8740.85       8436.91       101.29 o                         
  -4   9   5       1214.64       1189.07        18.21 o                         
  -3   9   5       1244.40       1285.76        18.93 o                         
  -2   9   5        341.17        319.51         6.62 o                         
  -1   9   5        118.00        153.08         5.39 o                         
   0   9   5       2521.27       2866.97        36.12 o                         
   1   9   5        331.09        342.89         7.03 o                         
   2   9   5        261.14        227.01         7.27 o                         
   3   9   5         11.68         17.40         3.22 o                         
   4   9   5        127.21         88.60         6.10 o                         
   5   9   5        284.76        275.32         9.68 o                         
   6   9   5        956.82        969.01        19.39 o                         
   7   9   5         77.60         84.75         6.15 o                         
   8   9   5        148.11        151.68         8.37 o                         
   9   9   5        112.55        117.68        10.36 o                         
  10   9   5         28.43         18.60         6.74 o                         
  11   9   5         62.97         42.59         9.68 o                         
 -11  10   5          3.16          7.99         7.95 o                         
 -10  10   5        147.74        159.93        13.49 o                         
  -9  10   5          8.69          3.79         6.39 o                         
  -8  10   5          0.29          8.95         4.73 o                         
  -7  10   5        421.03        445.18        14.25 o                         
  -6  10   5       1062.89       1025.88        21.70 o                         
  -5  10   5          0.79         -1.39         3.09 o                         
  -4  10   5        741.78        789.84        14.45 o                         
  -3  10   5        513.85        433.42         9.88 o                         
  -2  10   5          2.22          2.03         2.02 o                         
  -1  10   5        688.28        705.69        15.91 o                         
   0  10   5       4199.72       4612.39        56.61 o                         
   1  10   5          7.05         14.12         2.64 o                         
   2  10   5          4.02         -0.74         2.47 o                         
   3  10   5          2.49          0.82         3.61 o                         
   4  10   5        378.37        351.11        11.00 o                         
   5  10   5       1970.48       2034.72        35.45 o                         
   6  10   5          0.32         -0.39         3.51 o                         
   7  10   5        630.83        603.60        15.17 o                         
   8  10   5        110.20         90.90         7.22 o                         
   9  10   5        144.87        173.23        12.07 o                         
  10  10   5        164.74        191.73        13.54 o                         
  11  10   5         13.23         17.53         8.67 o                         
 -11  11   5         33.33         40.91         9.29 o                         
 -10  11   5         19.79         27.57         8.31 o                         
  -9  11   5       1317.07       1426.60        33.36 o                         
  -8  11   5         71.48         80.35         7.64 o                         
  -7  11   5        225.70        259.86        11.82 o                         
  -6  11   5         39.40         51.48         5.87 o                         
  -5  11   5       1562.92       1473.09        25.85 o                         
  -4  11   5       1520.60       1426.28        24.63 o                         
  -3  11   5        577.70        542.14        11.35 o                         
  -2  11   5        503.81        422.87         8.62 o                         
  -1  11   5        453.47        502.89        11.68 o                         
   0  11   5        264.54        274.04         7.02 o                         
   1  11   5       1022.21       1104.42        19.19 o                         
   2  11   5       1481.18       1455.89        26.10 o                         
   3  11   5         44.47         38.02         5.02 o                         
   4  11   5        369.34        375.88        11.65 o                         
   5  11   5       1033.75       1002.76        21.41 o                         
   6  11   5       1021.18        970.08        21.51 o                         
   7  11   5         13.89          5.72         4.67 o                         
   8  11   5        409.78        408.02        16.31 o                         
   9  11   5         75.99         80.70        14.88 o                         
  10  11   5        489.81        533.11        24.56 o                         
  11  11   5         64.29         56.88        11.06 o                         
 -10  12   5        345.99        365.67        19.45 o                         
  -9  12   5          0.14         -6.02         6.02 o                         
  -8  12   5         20.07         17.15         5.63 o                         
  -7  12   5        368.42        357.05        14.15 o                         
  -6  12   5        435.53        416.28        13.99 o                         
  -5  12   5          0.67          3.30         3.54 o                         
  -4  12   5        489.94        480.48        12.20 o                         
  -3  12   5        739.68        696.35        13.97 o                         
  -2  12   5        107.85        110.89         5.01 o                         
  -1  12   5       1275.60       1242.41        19.66 o                         
   0  12   5        136.49        128.43         5.92 o                         
   1  12   5          2.64         -0.12         3.01 o                         
   2  12   5        568.82        563.25        13.91 o                         
   3  12   5        398.03        398.06        12.35 o                         
   4  12   5        754.88        761.56        19.93 o                         
   5  12   5       1579.09       1501.32        30.17 o                         
   6  12   5         12.50          6.93         4.38 o                         
   7  12   5         99.81        102.87         9.64 o                         
   8  12   5        322.07        295.64        18.70 o                         
   9  12   5        112.66        108.48        11.84 o                         
  10  12   5        169.55        158.50        14.34 o                         
 -10  13   5          1.79         -2.21        10.49 o                         
  -9  13   5         68.38        103.62        15.60 o                         
  -8  13   5         38.21         35.01         6.73 o                         
  -7  13   5          9.50         21.13         5.26 o                         
  -6  13   5          9.64          8.02         4.79 o                         
  -5  13   5        127.49         92.12         7.16 o                         
  -4  13   5         14.79         13.91         3.88 o                         
  -3  13   5         28.12         33.12         4.85 o                         
  -2  13   5        752.09        687.16        13.92 o                         
  -1  13   5         15.02         10.83         2.57 o                         
   0  13   5        441.85        415.87         9.70 o                         
   1  13   5        225.38        222.45         8.32 o                         
   2  13   5        161.01        151.05         7.98 o                         
   3  13   5       1277.27       1303.01        25.28 o                         
   4  13   5          6.85         10.24         3.85 o                         
   5  13   5         64.79         74.04         7.07 o                         
   6  13   5         22.28         18.37         5.14 o                         
   7  13   5        481.45        456.16        27.17 o                         
   8  13   5        445.31        459.85        24.22 o                         
   9  13   5          6.40         -0.12         7.07 o                         
  10  13   5        408.82        417.85        22.67 o                         
 -10  14   5          0.06          5.93        11.02 o                         
  -9  14   5          0.21          2.15         9.66 o                         
  -8  14   5        433.10        399.73        22.46 o                         
  -7  14   5         15.51         27.79         5.58 o                         
  -6  14   5        780.04        821.81        19.96 o                         
  -5  14   5          0.29          1.96         3.82 o                         
  -4  14   5        289.69        223.11         9.99 o                         
  -3  14   5        102.44         94.07         6.67 o                         
  -2  14   5        363.72        368.07        11.74 o                         
  -1  14   5       1396.50       1352.28        23.25 o                         
   0  14   5          7.95          6.97         2.79 o                         
   1  14   5         25.91         28.29         5.34 o                         
   2  14   5         94.44         98.18         6.92 o                         
   3  14   5        594.54        583.84        15.26 o                         
   4  14   5        154.87        141.95         8.44 o                         
   5  14   5         72.07         61.21         5.89 o                         
   6  14   5        134.47        153.30        11.54 o                         
   7  14   5        233.20        202.82        15.56 o                         
   8  14   5         51.04         52.24        10.39 o                         
   9  14   5        224.89        222.52        16.32 o                         
  10  14   5          4.69         10.98         8.71 o                         
  -9  15   5        104.14        135.61        18.29 o                         
  -8  15   5        457.93        490.53        42.57 o                         
  -7  15   5         57.52         70.10        11.70 o                         
  -6  15   5         50.41         51.02         9.30 o                         
  -5  15   5        355.06        412.13        16.16 o                         
  -4  15   5        293.00        277.04        11.39 o                         
  -3  15   5        152.70        140.60         8.36 o                         
  -2  15   5        302.82        274.27        10.85 o                         
  -1  15   5          0.69         -3.10         3.10 o                         
   0  15   5        221.39        223.98         7.81 o                         
   1  15   5       2078.07       2083.09        33.91 o                         
   2  15   5          6.11          4.39         3.96 o                         
   3  15   5        122.76        132.20         8.01 o                         
   4  15   5        140.60        146.73         8.91 o                         
   5  15   5        194.63        188.05        14.56 o                         
   6  15   5          3.70          6.51         5.92 o                         
   7  15   5        120.53        111.30        12.49 o                         
   8  15   5          2.09         10.75         7.97 o                         
   9  15   5         10.19         19.39         8.35 o                         
  -9  16   5         36.16         11.94        13.25 o                         
  -8  16   5         81.65         57.30        11.55 o                         
  -7  16   5         12.13         20.05        11.02 o                         
  -6  16   5         23.77         21.79         9.00 o                         
  -5  16   5          6.75          1.35         5.38 o                         
  -4  16   5          0.36          4.88         4.79 o                         
  -3  16   5        245.96        229.97        13.82 o                         
  -2  16   5         27.54         29.35         6.47 o                         
  -1  16   5        366.07        383.50        12.90 o                         
   0  16   5        150.85        135.96         7.49 o                         
   1  16   5        815.96        839.38        19.92 o                         
   2  16   5       1515.04       1455.39        28.91 o                         
   3  16   5          1.63          0.61         4.31 o                         
   4  16   5         37.38         25.51        11.70 o                         
   5  16   5          2.37          3.10         6.74 o                         
   6  16   5          2.79         10.52         7.00 o                         
   7  16   5         20.01         14.96         8.65 o                         
   8  16   5        183.39        149.90        15.65 o                         
  -8  17   5         96.06         61.91        12.46 o                         
  -7  17   5         45.12         48.87        11.19 o                         
  -6  17   5        173.45        159.99        15.35 o                         
  -5  17   5         32.76         21.78         9.50 o                         
  -4  17   5         71.63         81.50        12.04 o                         
  -3  17   5         19.02         17.19         7.39 o                         
  -2  17   5        281.97        269.41        19.07 o                         
  -1  17   5         69.09         51.21         7.58 o                         
   0  17   5        125.59        132.67        10.40 o                         
   1  17   5       1878.33       1927.35        42.72 o                         
   2  17   5       3530.14       3476.46        77.98 o                         
   3  17   5         39.28         39.54         9.11 o                         
   4  17   5          0.60         -1.96         7.01 o                         
   5  17   5        101.66        129.30        13.17 o                         
   6  17   5         10.39         14.71         8.40 o                         
   7  17   5        165.94        180.28        16.47 o                         
   8  17   5         43.33         40.65        10.75 o                         
  -7  18   5         42.44         41.35        11.14 o                         
  -6  18   5        231.47        225.75        18.11 o                         
  -5  18   5        484.05        477.60        29.17 o                         
  -4  18   5        981.93        991.30        46.98 o                         
  -3  18   5         20.59         32.93         8.82 o                         
  -2  18   5        129.60        130.77        13.81 o                         
  -1  18   5         60.70         42.65         8.43 o                         
   0  18   5          2.25         -5.27         5.76 o                         
   1  18   5        127.14        129.96        12.53 o                         
   2  18   5        593.74        612.07        25.45 o                         
   3  18   5         41.31         31.52         8.92 o                         
   4  18   5         25.13         29.81         8.89 o                         
   5  18   5        361.20        309.25        20.15 o                         
   6  18   5        112.73         88.78        15.37 o                         
   7  18   5          0.96         10.39        10.72 o                         
  -7  19   5        409.06        439.39        27.14 o                         
  -6  19   5          0.11         -0.59         8.23 o                         
  -5  19   5        374.29        384.88        22.99 o                         
  -4  19   5          0.06          3.14         7.68 o                         
  -3  19   5        918.41        913.89        31.17 o                         
  -2  19   5         84.19         84.73        11.04 o                         
  -1  19   5        176.36        185.86        17.99 o                         
   0  19   5         15.65         12.00         8.68 o                         
   1  19   5         12.01         -1.05         7.69 o                         
   2  19   5         45.36         54.22        10.22 o                         
   3  19   5          1.09          4.94         7.20 o                         
   4  19   5          1.89          8.31         7.63 o                         
   5  19   5          6.52         12.96         8.44 o                         
   6  19   5         10.39         13.53        10.30 o                         
  -6  20   5        710.15        773.80        31.87 o                         
  -5  20   5         25.31         27.75        10.13 o                         
  -4  20   5         51.71         46.10        10.60 o                         
  -3  20   5          2.58         15.07        10.13 o                         
  -2  20   5        184.86        171.85        23.19 o                         
  -1  20   5         13.96         13.23         9.44 o                         
   0  20   5        315.00        346.89        40.50 o                         
   1  20   5          8.49          4.24         8.24 o                         
   2  20   5          7.33         19.81        10.52 o                         
   3  20   5         83.47         95.71        21.20 o                         
   4  20   5          1.38          8.11         8.32 o                         
   5  20   5          5.55         10.25         9.42 o                         
  -4  21   5        174.57        221.42        23.97 o                         
  -3  21   5        506.42        591.98        35.18 o                         
  -2  21   5        122.30        130.69        17.56 o                         
  -1  21   5        209.67        194.70        41.18 o                         
   0  21   5        118.26        139.12        17.56 o                         
   1  21   5         13.92         17.84        15.46 o                         
   2  21   5         47.02         47.72        12.11 o                         
   3  21   5         53.35         45.02        12.06 o                         
   4  21   5         11.28          7.71         9.04 o                         
  -2  22   5        294.72        301.51        25.72 o                         
  -1  22   5        211.81        210.21        35.98 o                         
   0  22   5        132.81        118.02        16.93 o                         
   1  22   5        235.35        239.28        22.61 o                         
  -2 -17   6        257.98        309.60        23.28 o                         
  -1 -17   6         86.88         92.22        12.28 o                         
   0 -17   6          2.57          5.85         7.20 o                         
   1 -17   6         87.70         75.79        11.53 o                         
   2 -17   6         57.57         50.65        10.22 o                         
   3 -17   6         59.21         37.90         9.37 o                         
   4 -17   6         91.78         71.92        13.79 o                         
   5 -17   6          3.97          4.55         8.93 o                         
  -3 -16   6         90.53        130.06        17.81 o                         
  -2 -16   6         14.44         12.83         8.77 o                         
  -1 -16   6        193.36        216.54        19.19 o                         
   0 -16   6        309.09        338.37        20.14 o                         
   1 -16   6       1845.62       2093.29        53.31 o                         
   2 -16   6         95.39        129.64        14.42 o                         
   3 -16   6         63.08         74.71        10.77 o                         
   4 -16   6         78.54         72.53        10.81 o                         
   5 -16   6          0.70         -6.52         6.52 o                         
   6 -16   6        132.04        147.81        17.53 o                         
  -5 -15   6        491.30        542.06        32.08 o                         
  -4 -15   6        431.30        475.11        29.06 o                         
  -3 -15   6         37.80         21.77         9.62 o                         
  -2 -15   6          6.54         -0.52         7.89 o                         
  -1 -15   6        772.52        843.35        33.44 o                         
   0 -15   6        872.62        861.35        28.91 o                         
   1 -15   6         10.14          1.37         5.72 o                         
   2 -15   6          0.19          9.16         6.22 o                         
   3 -15   6         15.18          7.92         7.80 o                         
   4 -15   6          0.91         -0.73         6.95 o                         
   5 -15   6          1.45         -0.31         8.35 o                         
   6 -15   6        151.35        185.96        18.51 o                         
   7 -15   6         18.05         17.30        10.45 o                         
  -6 -14   6          5.78          2.50         9.25 o                         
  -5 -14   6         45.11         44.06        11.26 o                         
  -4 -14   6        123.74        111.70        14.46 o                         
  -3 -14   6         36.71         30.78         9.66 o                         
  -2 -14   6          0.13          2.77         7.40 o                         
  -1 -14   6        356.57        356.93        22.52 o                         
   0 -14   6         97.87        127.94        14.21 o                         
   1 -14   6        278.97        275.59        16.85 o                         
   2 -14   6       1029.45       1055.30        31.84 o                         
   3 -14   6        602.09        634.47        23.49 o                         
   4 -14   6          3.97         20.92         8.53 o                         
   5 -14   6         30.02         42.11         9.99 o                         
   6 -14   6        826.40        933.64        36.62 o                         
   7 -14   6        208.79        264.27        21.71 o                         
   8 -14   6         61.44         62.37        11.54 o                         
  -6 -13   6        180.44        195.70        16.55 o                         
  -5 -13   6          0.08          2.77         7.99 o                         
  -4 -13   6        113.07        119.25        14.43 o                         
  -3 -13   6        148.62        161.72        16.79 o                         
  -2 -13   6        197.68        193.47        16.72 o                         
  -1 -13   6          4.18         10.80         6.47 o                         
   0 -13   6        109.84         96.76        11.26 o                         
   1 -13   6          2.54         -0.55         5.94 o                         
   2 -13   6        483.08        485.36        17.89 o                         
   3 -13   6        285.99        267.54        14.47 o                         
   4 -13   6        166.89        185.19        14.21 o                         
   5 -13   6        231.81        239.08        14.03 o                         
   6 -13   6         14.69         22.19         7.79 o                         
   7 -13   6         34.49         50.61         9.65 o                         
   8 -13   6        145.32        149.67        14.69 o                         
   9 -13   6         52.37         50.16        15.59 o                         
  -7 -12   6         33.51         21.39         9.95 o                         
  -6 -12   6          0.10         -4.28         6.93 o                         
  -5 -12   6         25.91         35.13         8.52 o                         
  -4 -12   6        187.68        227.74        15.26 o                         
  -3 -12   6        205.56        167.16        13.40 o                         
  -2 -12   6        128.26        112.29        19.23 o                         
  -1 -12   6         48.40         36.65         7.35 o                         
   0 -12   6         42.28         24.24         6.49 o                         
   1 -12   6        423.57        427.30        16.37 o                         
   2 -12   6        150.36        137.89        14.18 o                         
   3 -12   6        705.47        651.97        22.88 o                         
   4 -12   6         97.01        107.39         9.05 o                         
   5 -12   6        141.30        137.04        10.56 o                         
   6 -12   6         80.71         91.19         9.94 o                         
   7 -12   6          5.35          7.94         6.32 o                         
   8 -12   6          5.71         11.61         7.25 o                         
   9 -12   6          3.45          6.96         6.65 o                         
  -8 -11   6        415.16        521.40        34.14 o                         
  -7 -11   6        323.01        361.30        24.83 o                         
  -6 -11   6        332.48        403.24        22.15 o                         
  -5 -11   6        164.94        172.75        13.71 o                         
  -4 -11   6          0.27          3.22         6.11 o                         
  -3 -11   6         34.91         41.63         6.88 o                         
  -2 -11   6        149.68        108.35         8.95 o                         
  -1 -11   6         15.88         20.41         6.54 o                         
   0 -11   6         31.44         45.34         7.26 o                         
   1 -11   6        491.31        505.20        16.81 o                         
   2 -11   6        120.67        106.62         8.90 o                         
   3 -11   6         52.51         53.74         6.46 o                         
   4 -11   6        451.36        449.47        16.50 o                         
   5 -11   6        198.21        203.88        12.23 o                         
   6 -11   6        265.28        263.76        14.64 o                         
   7 -11   6         16.84          1.90         5.23 o                         
   8 -11   6         58.35         63.54         8.23 o                         
   9 -11   6          6.33         15.24         6.78 o                         
  10 -11   6         23.57          7.10         9.44 o                         
  -8 -10   6         59.42         44.72        11.89 o                         
  -7 -10   6        532.87        447.44        23.46 o                         
  -6 -10   6        382.36        353.45        28.32 o                         
  -5 -10   6         98.90         80.24         9.82 o                         
  -4 -10   6        699.53        734.49        21.86 o                         
  -3 -10   6        385.90        361.29        14.83 o                         
  -2 -10   6       1401.05       1125.80        26.95 o                         
  -1 -10   6        395.64        326.08        13.02 o                         
   0 -10   6       1194.70       1158.24        25.95 o                         
   1 -10   6        562.17        598.65        19.80 o                         
   2 -10   6        371.29        375.71        15.66 o                         
   3 -10   6         11.50          9.09         4.25 o                         
   4 -10   6          3.91          2.68         4.39 o                         
   5 -10   6         42.08         28.67         5.38 o                         
   6 -10   6        118.39        148.99        11.21 o                         
   7 -10   6          3.95         -3.15         4.97 o                         
   8 -10   6         49.54         53.81         7.42 o                         
   9 -10   6          7.43         13.54         8.67 o                         
  10 -10   6         51.15         70.90        11.57 o                         
  -9  -9   6         67.42         59.58        12.85 o                         
  -8  -9   6        278.34        257.54        20.97 o                         
  -7  -9   6         52.97         52.91         9.84 o                         
  -6  -9   6        499.04        532.89        30.19 o                         
  -5  -9   6       1287.81       1337.92        33.30 o                         
  -4  -9   6        155.85        141.71        10.24 o                         
  -3  -9   6         54.10         67.93         8.44 o                         
  -2  -9   6        175.98        168.36         9.75 o                         
  -1  -9   6        534.86        603.94        17.02 o                         
   0  -9   6         18.39         33.15         4.76 o                         
   1  -9   6         28.83         41.28         7.97 o                         
   2  -9   6         85.77         95.59         8.63 o                         
   3  -9   6       1415.91       1373.62        33.60 o                         
   4  -9   6         40.66         42.89         5.54 o                         
   5  -9   6        141.73        112.90         7.87 o                         
   6  -9   6         50.57         47.78         6.49 o                         
   7  -9   6         51.77         33.66         6.17 o                         
   8  -9   6         47.28         67.54         7.16 o                         
   9  -9   6         26.36         27.56         6.41 o                         
  10  -9   6         19.10         31.79         7.62 o                         
  11  -9   6         22.43         26.64        10.35 o                         
  -9  -8   6         18.78          0.14         8.93 o                         
  -8  -8   6        189.38        201.63        18.74 o                         
  -7  -8   6        466.62        479.43        45.43 o                         
  -6  -8   6         42.90         46.54         8.69 o                         
  -5  -8   6          9.91          4.92         4.98 o                         
  -4  -8   6        456.90        456.54        16.63 o                         
  -3  -8   6       1363.47       1251.30        28.78 o                         
  -2  -8   6         21.92         42.01         5.35 o                         
  -1  -8   6        403.71        393.84        10.46 o                         
   0  -8   6        327.97        324.43         8.37 o                         
   1  -8   6       1846.09       1786.64        29.71 o                         
   2  -8   6       1888.91       1737.52        32.20 o                         
   3  -8   6        728.23        760.53        16.20 o                         
   4  -8   6         14.42          6.41         3.91 o                         
   5  -8   6        243.67        232.10        10.83 o                         
   6  -8   6          0.19          1.16         4.11 o                         
   7  -8   6         20.17         20.63         5.36 o                         
   8  -8   6         46.73         50.53         6.42 o                         
   9  -8   6         14.56          7.56         5.02 o                         
  10  -8   6         22.46         26.68         7.39 o                         
  11  -8   6         42.55         34.63        11.19 o                         
 -10  -7   6         93.26         69.60        15.02 o                         
  -9  -7   6          0.06          3.88         9.15 o                         
  -8  -7   6        349.67        346.30        23.28 o                         
  -7  -7   6        234.10        243.36        18.76 o                         
  -6  -7   6        108.08        104.93        12.49 o                         
  -5  -7   6        839.99        844.58        23.11 o                         
  -4  -7   6         61.10         59.59         6.77 o                         
  -3  -7   6       2982.68       2923.74        50.83 o                         
  -2  -7   6       1177.45       1193.40        24.63 o                         
  -1  -7   6        391.20        440.83        10.88 o                         
   0  -7   6         52.78         70.68         4.01 o                         
   1  -7   6        937.23        886.99        15.92 o                         
   2  -7   6        333.01        334.57        10.13 o                         
   3  -7   6       1486.82       1423.91        23.61 o                         
   4  -7   6         99.25        105.27         5.89 o                         
   5  -7   6        115.29        110.17         8.28 o                         
   6  -7   6        472.36        403.17        13.47 o                         
   7  -7   6        576.29        520.45        15.62 o                         
   8  -7   6        161.30        142.43         9.17 o                         
   9  -7   6        279.59        261.95        12.56 o                         
  10  -7   6         74.16         93.53         8.57 o                         
  11  -7   6        111.52         91.87        16.68 o                         
  12  -7   6        109.49        130.04        15.80 o                         
 -10  -6   6         78.79         82.31        14.80 o                         
  -9  -6   6        230.31        299.32        22.57 o                         
  -8  -6   6         32.41         25.41         9.25 o                         
  -7  -6   6        169.79        194.33        14.42 o                         
  -6  -6   6        236.23        248.00        17.38 o                         
  -5  -6   6        334.22        292.98        13.68 o                         
  -4  -6   6       5538.95       5275.06        94.05 o                         
  -3  -6   6        433.24        413.47        10.93 o                         
  -2  -6   6       1483.82       1431.17        24.84 o                         
  -1  -6   6        210.46        185.35         6.39 o                         
   0  -6   6        129.25        135.55         4.92 o                         
   1  -6   6          2.01          8.47         1.91 o                         
   2  -6   6       3921.22       3816.46        57.15 o                         
   3  -6   6        354.21        334.77         8.70 o                         
   4  -6   6       2652.22       2643.69        39.40 o                         
   5  -6   6       1226.66       1202.96        21.43 o                         
   6  -6   6         14.66          7.10         4.53 o                         
   7  -6   6         52.83         68.11         5.43 o                         
   8  -6   6          9.79          9.85         5.17 o                         
   9  -6   6        992.16        904.71        23.50 o                         
  10  -6   6         31.11         13.89         5.38 o                         
  11  -6   6         98.28        149.38        13.73 o                         
  12  -6   6         47.86         43.08        10.98 o                         
 -10  -5   6         74.76         64.10        13.53 o                         
  -9  -5   6         13.05          6.23         7.01 o                         
  -8  -5   6         28.50         12.43         6.75 o                         
  -7  -5   6        551.77        581.82        19.31 o                         
  -6  -5   6       2392.71       2315.51        39.60 o                         
  -5  -5   6        869.54        886.84        20.62 o                         
  -4  -5   6        447.19        428.74         8.32 o                         
  -3  -5   6        766.53        717.71        13.59 o                         
  -2  -5   6        416.42        384.11         8.95 o                         
  -1  -5   6        356.68        329.00         8.16 o                         
   0  -5   6        201.00        157.56         4.31 o                         
   1  -5   6       3534.91       3455.58        47.22 o                         
   2  -5   6        262.36        246.99         6.92 o                         
   3  -5   6       2459.15       2290.41        33.95 o                         
   4  -5   6        701.14        689.41        13.74 o                         
   5  -5   6         65.98         77.33         3.84 o                         
   6  -5   6        191.57        189.81         8.33 o                         
   7  -5   6          2.12          1.77         4.00 o                         
   8  -5   6         16.07         19.51         4.20 o                         
   9  -5   6         32.15         28.18         5.07 o                         
  10  -5   6          5.34         10.24         5.31 o                         
  11  -5   6        124.75        149.38        11.38 o                         
  12  -5   6          4.10         -1.20         7.72 o                         
 -10  -4   6          5.32         -0.34        12.66 o                         
  -9  -4   6          3.80          2.54         8.97 o                         
  -8  -4   6         46.21         47.76         7.72 o                         
  -7  -4   6        321.16        320.50        12.92 o                         
  -6  -4   6         43.52         48.62         5.17 o                         
  -5  -4   6        398.23        395.57        12.35 o                         
  -4  -4   6       3327.17       3106.99        42.05 o                         
  -3  -4   6        305.48        294.66         6.50 o                         
  -2  -4   6       1239.39       1077.09        16.01 o                         
  -1  -4   6        553.07        485.46         7.86 o                         
   0  -4   6        189.37        204.10         4.61 o                         
   1  -4   6        244.67        219.34         5.14 o                         
   2  -4   6       3166.55       3246.08        45.11 o                         
   3  -4   6        641.75        609.16        10.98 o                         
   4  -4   6        816.91        910.01        14.83 o                         
   5  -4   6        463.44        461.28         9.00 o                         
   6  -4   6        158.71        167.93         6.70 o                         
   7  -4   6        248.42        242.36         8.84 o                         
   8  -4   6        506.60        504.36        17.07 o                         
   9  -4   6        154.19        140.42         8.39 o                         
  10  -4   6         64.25         74.78         7.07 o                         
  11  -4   6        274.31        253.86        14.59 o                         
  12  -4   6          0.17          0.52         8.14 o                         
 -11  -3   6        212.36        222.24        21.71 o                         
 -10  -3   6          4.23          4.42         9.30 o                         
  -9  -3   6        231.24        309.98        22.07 o                         
  -8  -3   6        237.91        229.93        11.92 o                         
  -7  -3   6        157.56        153.52         9.19 o                         
  -6  -3   6         13.76          6.23         3.88 o                         
  -5  -3   6       1301.66       1335.68        24.08 o                         
  -4  -3   6          0.00          4.76         2.55 o                         
  -3  -3   6        213.95        220.87         5.61 o                         
  -2  -3   6        557.25        608.53        10.27 o                         
  -1  -3   6       1260.93       1121.94        15.19 o                         
   0  -3   6      22887.51      24411.02       313.23 o                         
   1  -3   6       2670.77       3025.63        38.71 o                         
   2  -3   6        285.52        314.62         5.77 o                         
   3  -3   6        291.17        238.21         5.67 o                         
   4  -3   6       2874.95       2697.80        45.33 o                         
   5  -3   6        215.61        210.39         6.72 o                         
   6  -3   6       6152.80       6159.76        75.79 o                         
   7  -3   6         32.13         29.51         4.33 o                         
   8  -3   6        154.12        154.20         8.10 o                         
   9  -3   6         14.63         13.66         4.69 o                         
  10  -3   6        359.71        397.11        14.77 o                         
  11  -3   6          9.45         19.59         5.70 o                         
  12  -3   6         92.30        132.87        13.15 o                         
 -11  -2   6          1.94         -0.56         8.36 o                         
 -10  -2   6         31.95         32.29        11.70 o                         
  -9  -2   6         27.63         35.88         8.34 o                         
  -8  -2   6         47.26         57.64         8.06 o                         
  -7  -2   6        843.57        841.33        20.37 o                         
  -6  -2   6         81.44         72.70         5.86 o                         
  -5  -2   6        887.53        872.90        15.56 o                         
  -4  -2   6       1353.25       1378.32        22.32 o                         
  -3  -2   6        316.14        354.70         7.92 o                         
  -2  -2   6       1070.33       1039.64        15.06 o                         
  -1  -2   6        351.14        459.85         7.33 o                         
   0  -2   6        819.54        772.11        15.56 o                         
   1  -2   6        126.25        161.29         3.80 o                         
   2  -2   6         12.14         32.55         2.23 o                         
   3  -2   6        646.02        595.96        10.11 o                         
   4  -2   6         48.11         24.14         2.49 o                         
   5  -2   6       4643.58       4672.22        61.00 o                         
   6  -2   6       2176.83       2348.80        33.75 o                         
   7  -2   6        274.66        258.92         9.08 o                         
   8  -2   6        684.54        684.65        17.43 o                         
   9  -2   6          3.64          3.56         4.22 o                         
  10  -2   6        600.10        530.24        15.61 o                         
  11  -2   6          0.14          2.43         4.76 o                         
  12  -2   6          5.03          1.14         6.64 o                         
 -11  -1   6         80.33         70.05        21.99 o                         
 -10  -1   6         25.16         23.26         8.78 o                         
  -9  -1   6          6.38          3.87         5.94 o                         
  -8  -1   6         26.62         27.43         5.61 o                         
  -7  -1   6        251.33        238.50        10.60 o                         
  -6  -1   6       2304.56       2317.04        41.51 o                         
  -5  -1   6        384.84        398.06         9.33 o                         
  -4  -1   6       1647.57       1586.53        23.46 o                         
  -3  -1   6        151.03        155.88         5.75 o                         
  -2  -1   6        101.97         92.45         3.05 o                         
  -1  -1   6       1036.24       1086.25        14.30 o                         
   0  -1   6         48.31         45.87         2.00 o                         
   1  -1   6        303.76        288.02         5.47 o                         
   2  -1   6         56.66         56.58         2.51 o                         
   3  -1   6       3318.91       3544.01        55.77 o                         
   4  -1   6       1087.73       1090.83        15.10 o                         
   5  -1   6       3192.32       3413.07        45.77 o                         
   6  -1   6        588.06        783.07        13.80 o                         
   7  -1   6       1554.20       1603.03        24.25 o                         
   8  -1   6        608.75        578.72        13.74 o                         
   9  -1   6       1041.31        917.27        19.91 o                         
  10  -1   6         56.39         68.28         6.78 o                         
  11  -1   6         68.10         53.52         6.93 o                         
  12  -1   6        393.76        447.57        20.30 o                         
 -11   0   6         51.71         74.76        12.72 o                         
 -10   0   6          5.72         -1.87         6.26 o                         
  -9   0   6          6.24          1.73         5.87 o                         
  -8   0   6       1494.91       1266.26        27.66 o                         
  -7   0   6        743.86        670.78        17.17 o                         
  -6   0   6         87.52         89.03         5.96 o                         
  -5   0   6        343.60        382.25         8.98 o                         
  -4   0   6        207.80        156.15         5.69 o                         
  -3   0   6       1304.34       1247.78        16.99 o                         
  -2   0   6        114.55        108.30         3.16 o                         
  -1   0   6        942.45        955.12        16.10 o                         
   0   0   6       1535.60       1536.39        34.25 o                         
   1   0   6        712.65        710.62        10.39 o                         
   2   0   6       4261.56       4231.10        58.99 o                         
   3   0   6        745.72        775.51        11.60 o                         
   4   0   6       2288.31       2587.97        33.06 o                         
   5   0   6       5485.71       5477.59        74.72 o                         
   6   0   6        143.36        160.10         6.16 o                         
   7   0   6       2395.05       2376.45        33.17 o                         
   8   0   6        551.75        545.32        12.87 o                         
   9   0   6        861.21        846.50        18.97 o                         
  10   0   6        400.54        407.35        14.65 o                         
  11   0   6         54.78         57.64         8.56 o                         
  12   0   6        908.28        912.12        25.93 o                         
  13   0   6         48.28         36.15         9.88 o                         
 -11   1   6          3.71          2.44         8.07 o                         
 -10   1   6        178.26        162.26        12.33 o                         
  -9   1   6          0.33         -3.81         5.34 o                         
  -8   1   6       1339.86       1171.05        27.23 o                         
  -7   1   6        217.79        184.94         8.85 o                         
  -6   1   6        563.47        563.98        12.54 o                         
  -5   1   6         57.04         59.46         4.55 o                         
  -4   1   6        147.31         99.57         4.74 o                         
  -3   1   6       1369.01       1172.54        15.39 o                         
  -2   1   6        455.76        535.69         7.89 o                         
  -1   1   6          4.92         14.55         1.29 o                         
   0   1   6       1261.73       1241.99        51.70 o                         
   1   1   6       6550.26       6367.53       143.05 o                         
   2   1   6        746.10        726.58         9.67 o                         
   3   1   6       1795.68       1916.23        24.58 o                         
   4   1   6        133.88        134.01         4.63 o                         
   5   1   6        184.50        202.68         8.61 o                         
   6   1   6        435.44        444.20        10.73 o                         
   7   1   6         59.86         64.82         4.94 o                         
   8   1   6         28.55         15.19         4.10 o                         
   9   1   6         35.70         36.39         5.72 o                         
  10   1   6         48.33         55.21         6.95 o                         
  11   1   6         44.55         40.94         7.85 o                         
  12   1   6        143.70        161.49        12.36 o                         
  13   1   6        295.58        302.73        19.38 o                         
 -11   2   6         22.20         27.37        10.01 o                         
 -10   2   6         65.62         84.84         9.45 o                         
  -9   2   6        247.67        247.20        20.53 o                         
  -8   2   6        115.18         97.76         8.42 o                         
  -7   2   6       1038.62        957.78        20.00 o                         
  -6   2   6        207.80        266.18         7.38 o                         
  -5   2   6       1037.38       1013.48        15.48 o                         
  -4   2   6       1016.17        942.24        12.62 o                         
  -3   2   6       2254.56       2180.09        25.18 o                         
  -2   2   6      10768.32      10828.14       119.68 o                         
  -1   2   6       4233.55       4295.80        48.37 o                         
   0   2   6        873.92        882.27        13.21 o                         
   1   2   6       9830.78       9772.92       192.59 o                         
   2   2   6        184.89        147.37         5.05 o                         
   3   2   6        827.79        828.58        12.14 o                         
   4   2   6        260.03        244.52         5.98 o                         
   5   2   6        156.19        173.33         7.16 o                         
   6   2   6        102.91         90.00         5.07 o                         
   7   2   6        783.63        772.08        15.22 o                         
   8   2   6        455.36        443.99        12.33 o                         
   9   2   6        233.89        229.06        11.10 o                         
  10   2   6         26.27         32.46         8.32 o                         
  11   2   6        125.79        131.97        12.96 o                         
  12   2   6        131.14        103.80        10.98 o                         
  13   2   6        125.93        137.80        13.71 o                         
 -11   3   6        113.50         78.02        11.21 o                         
 -10   3   6        285.89        311.85        15.79 o                         
  -9   3   6         90.79         71.43         7.08 o                         
  -8   3   6        836.38        783.82        18.92 o                         
  -7   3   6        717.70        673.89        16.20 o                         
  -6   3   6          4.97          1.92         2.28 o                         
  -5   3   6        259.54        303.62         6.39 o                         
  -4   3   6        339.21        295.31         5.76 o                         
  -3   3   6       2309.43       2331.06        26.82 o                         
  -2   3   6       4593.00       4876.51        48.87 o                         
  -1   3   6       6024.57       5877.14        57.96 o                         
   0   3   6        844.12        912.05        12.46 o                         
   1   3   6        846.99        911.33        16.22 o
[truncated: 766,990 more chars]
